# Supplementary material for: Metformin and feeding increase levels of the appetite-suppressing metabolite Lac-Phe in humans
Source: Nat Metab. 2024 Mar 18;6(4):651–8. doi: 10.1038/s42255-024-01018-7 (PMC11052712; doi:10.1038/s42255-024-01018-7)
Supplement: Supplementary file 2 — Metabolomics from Brigham and Women’s Hospital cohort and volunteer metadata. [file 42255_2024_1018_MOESM2_ESM.xlsx]

## Sheet: Brigham_Metabolomics
										CLIENT IDENTIFIER	FR24496244	FR24496275	FR24496274	FR24496261	FR24496283	FR24496246	FR24496288	FR24496800	FR24496856	FR24496864	FR24496254	FR24496307	FR24496255	FR24496260	FR24496276	FR24496792	FR24496816	FR24496832	FR24496824	FR24496860	FR24496311	FR24496251	FR24496279	FR24496305	FR24496298	FR24496236	FR24496271	FR24496252	FR24496268	FR24496247	FR24496808	FR24496840	FR24496848
										PARENT SAMPLE ID	8042043	8042044	8042045	8042046	8042047	8042048	8042049	8042050	8042051	8042052	8042079	8042080	8042081	8042082	8042083	8042084	8042085	8042086	8042087	8042088	8042111	8042112	8042113	8042114	8042115	8042116	8042117	8042118	8042119	8042120	8042121	8042122	8042123
										SAMPLE NAME	HARV-25237	HARV-25238	HARV-25239	HARV-25240	HARV-25241	HARV-25242	HARV-25243	HARV-25244	HARV-25245	HARV-25246	HARV-25273	HARV-25274	HARV-25275	HARV-25276	HARV-25277	HARV-25278	HARV-25279	HARV-25280	HARV-25281	HARV-25282	HARV-25305	HARV-25306	HARV-25307	HARV-25308	HARV-25309	HARV-25310	HARV-25311	HARV-25312	HARV-25313	HARV-25314	HARV-25315	HARV-25316	HARV-25317
										BOX NUMBER	FE00337820	FE00337820	FE00337820	FE00337820	FE00337820	FE00337820	FE00337820	FE00337824	FE00337824	FE00337824	FE00337820	FE00337820	FE00337820	FE00337820	FE00337820	FE00337824	FE00337824	FE00337824	FE00337824	FE00337824	FE00337820	FE00337820	FE00337820	FE00337820	FE00337820	FE00337820	FE00337820	FE00337820	FE00337820	FE00337820	FE00337824	FE00337824	FE00337824
										CLIENT MATRIX	Serum	Serum	Serum	Serum	Serum	Serum	Serum	Serum	Serum	Serum	Serum	Serum	Serum	Serum	Serum	Serum	Serum	Serum	Serum	Serum	Serum	Serum	Serum	Serum	Serum	Serum	Serum	Serum	Serum	Serum	Serum	Serum	Serum
										CLIENT SAMPLE ID	2019EM25	2019FS22	2019LF24	2019BN05	2019QC10	2019JL33	2019NN31	2019KN19	2019TL26	2019SE28	2019FG27	2019SL23	2019KQ04	2019NS11	2019KE08	2019HI32	2019CE02	2019TT03	2019QN06	2019MC13	2019EM12	2019SS18	2019FI30	2019MN21	2019BT34	2019WN17	2019QN07	2019KF09	2019NT14	2019LF20	2019BH01	2019IT16	2019UT15
										CLIENT SAMPLE NUMBER	77	79	80	90	93	94	96	98	105	106	78	83	86	89	92	97	100	101	102	107	75	76	81	82	84	85	87	88	91	95	99	103	104
										DIABETIC STATUS NEGATI 1	lean Non Diabetic	lean Non Diabetic	lean Non Diabetic	obese Non Diabetic	obese Non Diabetic	obese Non Diabetic	obese Prediabetic	obese Prediabetic	obese Diabetic	obese Diabetic	lean Non Diabetic	lean Non Diabetic	obese Non Diabetic	obese Non Diabetic	obese Non Diabetic	obese Prediabetic	obese Diabetic	obese Diabetic	obese Diabetic	obese Non Diabetic	lean Non Diabetic	lean Non Diabetic	lean Non Diabetic	lean Non Diabetic	lean Non Diabetic	lean Prediabetic	obese Non Diabetic	obese Non Diabetic	obese Non Diabetic	obese Non Diabetic	obese Diabetic	obese Diabetic	obese Diabetic
										OBESITY STATUS	Lean	Lean	Lean	Obese	Obese	Obese	Obese	Obese	Obese	Obese	Lean	Lean	Obese	Obese	Obese	Obese	Obese	Obese	Obese	Obese	Lean	Lean	Lean	Lean	Lean	Lean	Obese	Obese	Obese	Obese	Obese	Obese	Obese
										REPLICATE	12	13	14	15	16	17	18	19	20	21	34	35	36	37	38	39	40	41	42	43	57	58	59	60	61	62	63	64	65	66	67	68	69
										SAMPLE AMOUNT	150	150	150	150	150	150	150	150	150	150	150	150	150	150	150	150	150	150	150	150	150	150	150	150	150	150	150	150	150	150	150	150	150
										SAMPLE AMOUNT UNITS	ul	ul	ul	ul	ul	ul	ul	ul	ul	ul	ul	ul	ul	ul	ul	ul	ul	ul	ul	ul	ul	ul	ul	ul	ul	ul	ul	ul	ul	ul	ul	ul	ul
										SAMPLE BOX LOCATION	G5	G7	G8	H6	H9	H10	H12	A2	A9	A10	G6	G11	H2	H5	H8	A1	A4	A5	A6	A11	G3	G4	G9	G10	G12	H1	H3	H4	H7	H11	A3	A7	A8
										SAMPLE DESCRIPTION	lean Non Diabetic	lean Non Diabetic	lean Non Diabetic	obese Non Diabetic	obese Non Diabetic	obese Non Diabetic	obese Prediabetic	obese Prediabetic	obese Diabetic	obese Diabetic	lean Non Diabetic	lean Non Diabetic	obese Non Diabetic	obese Non Diabetic	obese Non Diabetic	obese Prediabetic	obese Diabetic	obese Diabetic	obese Diabetic	obese Non Diabetic	lean Non Diabetic	lean Non Diabetic	lean Non Diabetic	lean Non Diabetic	lean Non Diabetic	lean Prediabetic	obese Non Diabetic	obese Non Diabetic	obese Non Diabetic	obese Non Diabetic	obese Diabetic	obese Diabetic	obese Diabetic
										TIME POINT	2019-09-30	2019-10-02	2019-10-09	2019-09-09	2019-09-23	2019-12-10	2019-10-17	2019-09-24	2019-10-15	2019-11-19	2019-10-02	2019-11-25	2019-09-03	2019-09-05	2019-09-12	2019-11-04	2019-08-26	2019-09-09	2019-09-09	2019-09-23	2019-09-25	2019-09-25	2019-10-15	2019-11-07	2019-11-26	2019-10-15	2019-09-04	2019-09-05	2019-09-10	2019-12-10	2019-08-12	2019-09-10	2019-10-07
										VOL EXTRACTED	100	100	100	100	100	100	100	100	100	100	100	100	100	100	100	100	100	100	100	100	100	100	100	100	100	100	100	100	100	100	100	100	100
PATHWAY SORTORDER	BIOCHEMICAL	SUPER PATHWAY	SUB PATHWAY	COMP ID	PLATFORM	CHEMICAL ID	PUBCHEM	CAS	KEGG	SUBJECT ID HMDB	2019EM25	2019FS22	2019LF24	2019BN05	2019QC10	2019JL33	2019NN31	2019KN19	2019TL26	2019SE28	2019FG27	2019SL23	2019KQ04	2019NS11	2019KE08	2019HI32	2019CE02	2019TT03	2019QN06	2019MC13	2019EM12	2019SS18	2019FI30	2019MN21	2019BT34	2019WN17	2019QN07	2019KF09	2019NT14	2019LF20	2019BH01	2019IT16	2019UT15
1638	(12 or 13)-methylmyristate (a15:0 or i15:0)	Lipid	Fatty Acid, Branched	38293	LC/MS Neg	100002344	151014	2485-71-4		HMDB0061707	0.7143	0.7515	1.0981	1.571	0.7168	0.8489	0.4081	0.9602	0.6119	1.2517	2.5049	1.2166	1.6807	0.3147	0.5289	1.9956	1.1707	1.6544	1.5421	0.9738	0.5882	1.6395	1.4956	1.5351	0.7138	0.533	0.7996	0.7224	0.3125	1.4871	2.4786	7.0034	0.5045
1643	(14 or 15)-methylpalmitate (a17:0 or i17:0)	Lipid	Fatty Acid, Branched	38768	LC/MS Neg	100002945	8181;17903417		C16995	HMDB0061859	0.5106	0.8065	1.0971	1.4231	0.8198	0.804	0.3707	1.0949	0.6406	1.0568	2.1774	1.0742	1.4308	0.34	0.3442	1.6987	0.1959	1.5146	1.582	1.1016	0.4054	1.4324	1.0336	1.1259	0.4264	0.3475	0.9412	0.6605	0.2731	1.2869	1.4926	4.2545	0.441
4718	(15:2)-anacardic acid	Xenobiotics	Food Component/Plant	41397	LC/MS Neg	100003472	11824131	11034-77-8		HMDB0033896	0.1542	3.7877	0.1542	0.1542	0.1542	0.1542	0.1542	0.1542	0.1542	0.1542	0.1542	0.1542	0.1542	0.1542	0.1542	0.1542	0.1542	0.9205	0.1542	0.1542	4.2321	1	0.1542	0.375	0.1542	0.1542	0.1542	0.1542	0.1542	0.1542	0.1542	0.1542	0.1542
4719	(15:3)-anacardic acid	Xenobiotics	Food Component/Plant	64092	LC/MS Neg	100021253	9875131	103904-73-0		HMDB31059	0.0731	3.4869	0.0731	0.0731	0.0731	0.0731	0.0731	0.0731	0.0731	0.0731	0.0731	0.0731	0.0731	0.0731	0.0731	0.0731	0.0731	0.9865	0.0731	0.0731	3.4158	1.0135	0.0731	0.3568	0.0731	0.0731	0.1259	0.0731	0.0731	0.0731	0.0731	0.0731	0.0731
1649	(16 or 17)-methylstearate (a19:0 or i19:0)	Lipid	Fatty Acid, Branched	38296	LC/MS Neg	100002356	3083779	2724-59-6		HMDB0037397	0.3791	0.9636	1.4594	1.3115	0.7835	0.7319	0.3457	1.0521	0.579	1.4155	1.7236	1.4454	1.0029	0.4105	0.2908	1.3055	1.3363	1.9496	1.6216	1.0126	0.3901	1.3829	1.2281	1.1526	0.5339	0.2519	0.6343	0.6138	0.3593	0.9119	2.3696	2.4468	0.4141
1499	(2 or 3)-decenoate (10:1n7 or n8)	Lipid	Medium Chain Fatty Acid	63436	LC/MS Neg	100021502					0.2261	0.6127	3.1505	1.58	6.3891	0.8118	0.2547	0.6823	0.7854	2.5466	2.0282	1.7444	1.4917	0.3821	0.354	3.1881	1.9389	1.2912	2.2867	0.8142	0.3516	3.6946	3.0533	0.8108	0.5746	0.517	0.9673	0.9899	0.5294	0.9869	5.6411	2.8739	0.3669
5203	(2,4 or 2,5)-dimethylphenol sulfate	Xenobiotics	Food Component/Plant	62533	LC/MS Neg	100020519					0.1233	0.1233	0.1233	0.1534	4.3605	0.2812	0.1233	0.2036	0.1551	0.4324	0.2026	0.309	1.2373	0.8752	0.1233	0.1233	0.3926	2.3812	0.2923	0.1611	0.4848	0.1233	0.1963	0.2828	0.1233	0.1233	0.4263	0.1233	0.3589	0.1233	0.1233	0.1233	0.1233
1920	(R)-3-hydroxybutyrylcarnitine	Lipid	Fatty Acid Metabolism (Acyl Carnitine, Hydroxy)	43264	LC/MS Pos Early	100003926	53481617			HMDB0013127	0.139	0.7717	0.7021	0.5153	2.7605	0.139	0.139	0.452	1.3908	1.0349	0.6631	0.439	0.5953	0.2048	0.139	0.8926	1.1193	1.9524	1.2295	0.4034	0.139	2.9656	1.512	0.299	0.6429	0.7152	0.9835	0.4275	0.2646	0.139	2.844	2.9455	0.1651
1921	(S)-3-hydroxybutyrylcarnitine	Lipid	Fatty Acid Metabolism (Acyl Carnitine, Hydroxy)	52984	LC/MS Pos Early	100009271	71464477			HMDB0013127	0.2448	0.7274	0.4138	0.3436	1.2874	0.2147	0.2983	0.4127	1.2117	0.7003	1.8302	1.461	0.5413	0.2265	0.1797	0.6584	1.2954	1.7448	2.0552	0.4365	0.3389	1.1304	2.2256	0.7108	0.5748	0.5011	0.7672	0.3501	0.2367	0.2135	2.2188	3.4913	0.3166
6219	1,2,3-benzenetriol sulfate (2)	Xenobiotics	Chemical	48762	LC/MS Neg	100006374	54110629;92013662			HMDB0060018,HMDB0060016	0.9269	2.0601	0.0292	1.9913	0.0765	8.1633	0.1518	1.0564	2.3593	7.6882	2.073	1.0845	2.8625	22.7962	0.3695	1.8738	3.9349	16.9586	6.7067	2.8264	13.0501	1.2735	2.0677	9.4637	4.0917	20.8478	0.895	0.1324	45.212	2.9744	19.9574	2.2428	10.1279
2360	1,2-dilinoleoyl-GPC (18:2/18:2)	Lipid	Phosphatidylcholine (PC)	52603	LC/MS Pos Late	100008903	5288075	998-06-1		HMDB0008138	2.6408	2.4762	1.1515	1.7371	1.1518	1.337	1.7499	1.5222	1.0125	1.7245	1.6602	1.6837	1.2253	1.7557	1.6306	1.4654	1.986	1.6693	1.1432	1	2.941	1.8695	2.0882	2.5402	1.6903	1.4395	1.7925	1.1429	1.6104	2.2757	1.6881	1.1755	2.6955
2453	1,2-dilinoleoyl-GPE (18:2/18:2)*	Lipid	Phosphatidylethanolamine (PE)	53174	LC/MS Pos Late	100009217	9546812			HMDB0009093	1.6686	2.9911	0.1787	0.1787	0.1787	0.5445	1	0.6613	2.2101	0.9004	0.3178	0.1787	0.8879	1.7311	0.6883	0.1787	2.3367	1.4037	0.6829	0.1787	4.7631	0.2184	0.6674	1.4834	0.9704	0.4019	0.4579	0.7134	2.0362	1.1383	1.2983	1.1273	1.3768
2345	1,2-dioleoyl-GPC (18:1/18:1)	Lipid	Phosphatidylcholine (PC)	52457	LC/MS Pos Late	100008905	10350317	4235-95-4		HMDB0000593	0.8086	0.8086	0.8086	0.8086	0.8086	0.8086	0.8086	0.8086	0.8086	0.8086	0.8086	0.8086	0.8086	0.8086	0.8086	0.8086	0.8086	0.8086	0.8086	0.8086	0.8086	0.8086	0.8086	0.8086	0.8086	0.8086	0.8086	0.8086	0.8086	0.8086	0.8086	0.8086	0.8086
2279	1,2-dipalmitoyl-GPC (16:0/16:0)	Lipid	Phosphatidylcholine (PC)	19130	LC/MS Pos Late	100000657	452110	63-89-8	D03585	HMDB0000564	1.0435	1.0794	0.9727	0.9876	0.9335	1.0376	1.0236	0.9854	1.0331	0.8108	0.911	0.9834	0.9109	0.9541	1.0534	1.0268	0.7136	0.7592	0.9275	1.1339	1.1185	0.963	0.8786	1.118	0.8981	1.0665	1.0346	0.8963	1	0.9619	1.452	0.869	0.8611
2405	1,2-dipalmitoyl-GPE (16:0/16:0)*	Lipid	Phosphatidylethanolamine (PE)	57341	LC/MS Pos Late	100009204	445468			HMDB0008923	0.8446	1	0.4435	0.243	0.4373	0.6081	1.069	1.1041	3.1477	0.6069	0.9416	0.3856	0.9001	0.5752	0.243	0.6664	0.6779	0.8232	0.5951	0.581	1.0751	0.4144	0.4059	0.8268	0.4321	0.8869	1.1234	0.3886	0.547	0.243	2.7169	2.3097	0.7759
4600	1,3,7-trimethylurate	Xenobiotics	Xanthine Metabolism	34404	LC/MS Neg	100001397	79437	5415-44-1	C16361	HMDB0002123	0.0413	1.3529	0.3898	3.724	0.0413	1.0528	0.0451	1.0431	0.2088	0.0413	2.044	1.1061	1	1.5906	0.5791	1.2207	2.4873	2.3211	4.3897	1.1915	1.5342	1.1506	1.5366	1.705	1.8058	2.6216	0.6484	0.1988	0.225	0.2382	0.6129	0.2918	2.2997
4597	1,3-dimethylurate	Xenobiotics	Xanthine Metabolism	32391	LC/MS Neg	100001106	70346	944-73-0		HMDB0001857	0.223	1.8601	0.9599	1.9602	0.1777	2.7332	0.5816	0.6317	0.2264	0.0992	1.6439	0.2407	1.0401	4.4594	1.1712	2.0025	2.0403	2.7821	2.6841	2.4597	1.5339	1.2802	1.9485	2.9359	1.8602	4.5178	0.8477	0.3917	0.706	0.5729	0.7722	0.7216	1.6722
1220	1,5-anhydroglucitol (1,5-AG)	Carbohydrate	Glycolysis, Gluconeogenesis, and Pyruvate Metabolism	20675	LC/MS Neg	100000580	64960	154-58-5	C07326	HMDB0002712	1.6493	1.0523	0.9442	1.5666	1.5086	0.4332	2.3029	1.3805	1.4119	0.1486	1.0192	1.1267	1.4325	0.5082	1.5536	0.8569	0.0713	0.531	0.5833	1.146	1.4265	0.9175	0.6264	1.0896	1.6305	1.4215	1.4494	0.712	1.3198	1.0382	0.099	1.4491	0.6936
4598	1,7-dimethylurate	Xenobiotics	Xanthine Metabolism	34400	LC/MS Neg	100001399	91611	33868-03-0	C16356	HMDB0011103	0.0925	2.5457	1.0474	2.7588	0.3626	4.0646	0.5052	1.3263	0.6988	0.0296	2.2494	2.6218	0.992	4.5106	1.5666	2.8491	3.2575	2.9595	3.6875	4.2927	1.4981	2.2807	3.9169	4.3114	3.2914	3.9614	0.9201	0.6192	1.2527	1.261	1.3504	0.7238	1.7061
2837	1-(1-enyl-oleoyl)-GPE (P-18:1)*	Lipid	Lysoplasmalogen	44621	LC/MS Pos Late	100005372					0.7497	0.8506	1.1402	1.1057	2.0258	1.5589	1.2482	1.6971	0.4153	1.277	0.5747	0.9327	1.0081	0.9505	0.6144	0.7167	1.4486	1.2244	1.2502	1.9322	1.4558	0.7656	1.2858	0.4958	0.7249	1.0343	0.5874	1.0745	0.7513	1.2542	0.9669	0.3744	0.9934
2814	1-(1-enyl-palmitoyl)-2-arachidonoyl-GPC (P-16:0/20:4)*	Lipid	Plasmalogen	52689	LC/MS Pos Late	100009014				HMDB0011220	1.3078	1.3684	1.2486	2.6519	2.0143	0.8651	1.271	2.9387	1.2128	1.658	1.3022	1.0843	0.8827	1.1736	1.4231	1.4365	1.2734	1.2042	1.5643	1.7891	1.6815	0.9412	0.8098	0.8623	0.6234	0.995	1.1034	1.8386	1.2767	1.3245	1.197	0.7783	0.9718
2805	1-(1-enyl-palmitoyl)-2-arachidonoyl-GPE (P-16:0/20:4)*	Lipid	Plasmalogen	52673	LC/MS Pos Late	100009002	52925126			HMDB0011352	1.8364	1	1.4377	2.1276	2.1529	1.5847	1.0973	2.8692	0.9089	2.0007	1.2459	1.334	1.3188	1.1163	1.8247	1.6215	1.84	1.7202	2.571	2.0568	2.3619	1.0972	1.1094	0.908	0.853	0.8209	1.0574	2.0476	0.9366	1.4514	1.3913	0.728	1.1736
2815	1-(1-enyl-palmitoyl)-2-linoleoyl-GPC (P-16:0/18:2)*	Lipid	Plasmalogen	52682	LC/MS Pos Late	100009009	24779386			HMDB0011211	2.7816	1.8776	1.4287	3.3157	2.9534	1	1.5474	2.1803	0.7937	1.8148	1.8452	1.727	1.3849	1.7558	2.1514	1.6616	1.7673	2.0022	1.7145	1.5406	2.2034	1.7207	1.9365	2.1568	1.0267	1.4428	1.5884	1.5798	1.8864	1.7518	1.0283	0.9257	1.337
2802	1-(1-enyl-palmitoyl)-2-linoleoyl-GPE (P-16:0/18:2)*	Lipid	Plasmalogen	52677	LC/MS Pos Late	100009069	52925127			HMDB0011343	1.8237	1.3462	1.3572	1.7254	3.6627	1.6586	1.7072	2.2076	0.6471	1.4036	1.6001	1.6008	1.0114	1.0902	2.9806	1.0968	2.442	3.0203	2.3751	1.7728	2.5209	1.1989	1.0036	1.351	1.5004	1.1458	1.2981	1.7893	1.2294	2.0348	1.2529	1.0553	1.8038
2807	1-(1-enyl-palmitoyl)-2-oleoyl-GPC (P-16:0/18:1)*	Lipid	Plasmalogen	52478	LC/MS Pos Late	100009007	34779384			HMDB0007996	1.8152	1.5724	1.2935	2.0193	2.1407	1.5711	1.0008	1.4172	0.8387	1.4435	1.6138	1.6092	1.1039	2.0003	1.3652	1.2853	1.2081	1.022	1.1996	1.7618	1.7076	1.653	1.5961	1.6951	1.0403	1.2128	1.7484	1.2019	1.2495	1.3973	0.8174	0.9495	1.0016
2801	1-(1-enyl-palmitoyl)-2-oleoyl-GPE (P-16:0/18:1)*	Lipid	Plasmalogen	52477	LC/MS Pos Late	100009005	52925128			HMDB0011342	1.1197	1.456	1.1095	2.0567	2.9906	1.8589	1.1512	2.6066	0.6842	1.4243	1.6827	1.3325	1.15	1.1136	1.2467	1.1718	2.6967	2.7036	2.0123	1.8729	2.0606	1.2815	0.9967	0.9438	0.9447	1.3061	1.162	1.659	0.7033	1.4355	1.2162	0.8362	1.6626
2804	1-(1-enyl-palmitoyl)-2-palmitoleoyl-GPC (P-16:0/16:1)*	Lipid	Plasmalogen	52713	LC/MS Pos Late	100009160	52923882			HMDB0011207	1.5117	1.5036	0.8964	2.1411	1.6622	1.3056	1.1094	1.819	0.7017	1.104	1.3493	1.276	1.206	2.3353	1.3483	1.1887	0.8285	0.8245	1.1443	1.4218	1.3782	1.4094	1.1977	1.4823	0.8205	1.0771	1.1609	1.4688	1.149	1.3142	0.955	0.8929	0.8244
2803	1-(1-enyl-palmitoyl)-2-palmitoyl-GPC (P-16:0/16:0)*	Lipid	Plasmalogen	52716	LC/MS Pos Late	100009162	11146967			HMDB0011206	1.759	1.2898	1.3115	1.685	1.9804	0.963	1.1275	1.6573	0.93	1.2517	1.1172	1.0562	0.8392	1.3194	1.4344	1.2343	0.8585	0.9035	1.3785	1.3626	1.6765	1.3642	0.9864	1.1786	0.9608	0.9564	1.4093	1.4068	1.3135	1.3822	1.1463	0.8628	0.889
2834	1-(1-enyl-palmitoyl)-GPC (P-16:0)*	Lipid	Lysoplasmalogen	52474	LC/MS Pos Late	100002875	10917802			HMDB0010407	1.2846	2.1698	1.6929	2.2271	1.7036	1.6031	2.0294	1.9932	1.3862	1.2647	0.6471	0.9052	0.9991	1.7323	1.2619	1.4834	1.2364	1.5955	0.9261	2.1016	1.8409	0.8196	1.3267	1.2652	0.9837	1.0088	0.7784	1.3719	1.8956	1.8751	1.2043	0.6867	1.0524
2835	1-(1-enyl-palmitoyl)-GPE (P-16:0)*	Lipid	Lysoplasmalogen	39270	LC/MS Pos Late	100003000				HMDB0011152	0.8703	1.017	1.4099	1.0543	1.7121	1.4736	1.376	1.4813	0.8064	1.1888	0.4966	0.7043	0.9512	0.7923	0.9258	0.8762	1.1539	1.2324	1.0373	1.6803	1.3199	0.8117	1.0504	0.5328	0.8014	0.8896	0.6598	1.1539	0.9459	1.345	1.1419	0.482	0.9967
2819	1-(1-enyl-stearoyl)-2-arachidonoyl-GPE (P-18:0/20:4)*	Lipid	Plasmalogen	52475	LC/MS Pos Late	100008999	9547058			HMDB0005779	1.669	1.2606	1.4646	2.1391	2.1677	1.3411	1.0682	3.7708	1.0247	1.6919	1.5479	1.2018	1.1287	0.9748	1.255	1.7755	1.9701	1.3656	2.4402	2.1863	2.125	0.9463	1.0898	0.7765	0.6752	0.9494	0.9984	1.7143	1.3348	1.3553	1.9487	1.1495	1.0965
2811	1-(1-enyl-stearoyl)-2-linoleoyl-GPE (P-18:0/18:2)*	Lipid	Plasmalogen	52748	LC/MS Pos Late	100009225				HMDB0011376	2.2624	1.8453	1.4681	2.1181	3.7551	1.7629	1.597	3.3651	0.7544	1.8503	2.0014	1.6615	1.2638	1.3497	2.1709	1.5184	3.2502	3.7152	2.7206	2.1534	2.9387	1.6237	1.496	1.6144	1.619	1.1737	1.5643	1.9785	1.7558	2.0298	2.0969	1.5898	2.5638
2810	1-(1-enyl-stearoyl)-2-oleoyl-GPE (P-18:0/18:1)	Lipid	Plasmalogen	52614	LC/MS Pos Late	100008919	42607457	144371-68-6		HMDB0011375	1.1845	1.468	1.267	1.7825	3.0718	1.8286	1.3004	3.3376	0.7774	1.3525	1.7354	1.028	1.3168	0.9987	1.1783	1.3279	3.0028	3.4704	2.0209	1.7222	2.1299	1.2465	1.0231	0.939	0.942	1.0971	1.1109	1.6042	0.8819	1.4184	1.724	1.5897	1.9171
2839	1-(1-enyl-stearoyl)-GPE (P-18:0)*	Lipid	Lysoplasmalogen	39271	LC/MS Pos Late	100003001				HMDB0240598	1.0407	1.1475	1.4634	1.1643	1.8568	1.4909	1.0873	2.1563	0.9004	1.3401	0.7388	0.6716	1	0.729	0.7948	1.1681	1.4025	1.0807	1.1998	1.8819	1.6072	0.8438	1.4321	0.7374	0.6523	0.8748	0.6563	1.3057	1.0079	1.4875	1.2205	0.8027	0.9746
2593	1-arachidonoyl-GPA (20:4)	Lipid	Lysophospholipid	46325	LC/MS Neg	100004442	42607498	799268-65-8		HMDB0062312	0.4315	0.2631	1.1056	0.6542	0.6268	0.9427	0.9588	0.5795	0.4042	0.9511	0.2373	0.1866	0.9923	0.3488	0.4033	0.8514	0.5726	0.7534	0.703	1	0.316	0.8434	1.6387	0.2977	0.4202	1.3601	0.6635	0.8868	0.3806	1.2009	0.9591	0.2053	0.7218
2636	1-arachidonoyl-GPC* (20:4)*	Lipid	Lysophospholipid	33228	LC/MS Pos Late	100001551	24779476		C05208	HMDB0010395	0.7949	1.6672	1.375	1.3013	0.929	1.1503	1.218	1.7789	1.7787	1.0303	0.6743	0.8457	0.7994	1.122	0.8557	1.2828	1.3716	0.9884	0.7952	1.7639	1	0.82	1.0833	0.7508	0.7775	1.2786	0.8077	1.2361	1.8896	0.9534	0.937	1.4572	0.8781
2687	1-arachidonoyl-GPE (20:4n6)*	Lipid	Lysophospholipid	35186	LC/MS Pos Late	100001571	42607465			HMDB0011517	1.0135	2.334	0.8106	0.9669	1.0116	0.9125	0.9999	1.8456	2.1916	1.185	0.6383	0.7664	0.8979	0.9349	0.5718	1.2907	1.5103	1.3775	1.0647	1.2474	1.1396	0.6326	1.0549	0.8185	0.808	0.8223	0.767	1.0489	1.3772	0.9088	1.3548	1.8362	0.6965
2732	1-arachidonoyl-GPI* (20:4)*	Lipid	Lysophospholipid	34214	LC/MS Neg	100001654	121596217			HMDB0061690	0.6741	0.9113	0.8648	1.2963	1.3528	1.0906	0.7159	1.482	0.9161	0.7066	1.0328	1.5896	1.5445	1.2739	0.8466	1.2726	1.7347	1.1397	1.1399	1.2876	0.4681	0.6981	0.5866	0.6057	0.6147	0.5881	0.5206	0.5088	0.7396	0.937	0.9349	1.0225	0.7899
2863	1-arachidonylglycerol (20:4)	Lipid	Monoacylglycerol	34397	LC/MS Neg	100001433	16019980;5282281	35474-99-8	C13857	HMDB11578	0.3082	0.3738	0.4017	0.8805	0.6532	0.4646	0.6895	0.5208	1.1961	0.526	0.7901	0.9598	0.8452	1.0284	0.626	0.7829	0.9266	1.047	0.7968	1.8601	0.5822	1.0797	0.762	0.584	0.9766	2.2931	0.9934	1.1818	1.8122	1.1382	1.2169	0.631	0.8595
391	N-lactoyl lisoleucine	Amino Acid	Leucine, Isoleucine and Valine Metabolism	62558	LC/MS Neg	100020427					1.5264	1.142	0.5373	0.4824	0.188	0.7647	1.0497	2.4229	13.8429	0.6869	3.7119	0.4396	1.2895	0.7549	0.7178	0.74	4.3465	6.0066	4.3733	0.432	2.1024	0.2248	0.188	0.6943	0.9348	2.5294	0.2915	0.9087	0.554	0.3622	5.9954	5.4313	1.3128
340	N-lactoyl ethylleucine	Amino Acid	Leucine, Isoleucine and Valine Metabolism	62559	LC/MS Neg	100020425					0.7406	1.0446	0.8521	0.3897	1.0173	0.3925	0.6855	1.1083	5.7264	0.5614	1.7627	0.2318	1.0072	0.3321	0.4327	0.5005	2.2612	3.48	2.4605	0.3865	1.2074	0.3863	0.2319	0.2534	0.7106	1.8694	0.0899	0.7971	0.2599	0.3355	4.364	4.1174	1
146	N-lactoyl phenylalanine	Amino Acid	Phenylalanine Metabolism	62566	LC/MS Neg	100020419	59100900				1.5285	1.4906	0.4664	0.5588	0.5698	0.5766	0.8953	1.2084	6.5603	0.5646	2.4695	0.5249	0.8975	1.0236	0.7448	0.712	2.2719	4.195	2.5882	0.3529	1.7293	0.2954	0.3732	0.5681	1.0738	3.0095	0.2855	0.9422	0.68	0.3594	5.6656	5.6226	1.4386
164	N-lactoyl tyrosine	Amino Acid	Tyrosine Metabolism	62564	LC/MS Neg	100020421					1.2862	1.535	0.5872	0.5008	0.3	0.5281	0.7815	1.204	9.0731	0.6166	3.0864	0.48	0.9672	0.9262	0.8787	0.7309	2.6605	6.4415	3.115	0.3	1.9403	0.3	0.3	0.4716	0.8355	3.8953	0.3	0.8317	0.5269	0.4274	8.9437	7.6057	1.311
420	N-lactoyl valine	Amino Acid	Leucine, Isoleucine and Valine Metabolism	62562	LC/MS Neg	100020423					1.3562	1.1217	0.742	0.4312	0.5837	0.7012	1.1102	1.4983	7.2131	0.6997	2.7039	0.4297	1.202	0.5997	0.6531	0.7475	3.0642	4.0432	3.4915	0.5289	1.3326	0.297	0.2483	0.472	0.7274	2.8435	0.3515	0.7628	0.4292	0.341	5.6014	4.3302	1.363
2658	1-cerotoyl-GPC (26:0)*	Lipid	Lysophospholipid	61505	LC/MS Pos Late	100015772				HMDB29205	0.8326	0.9458	1.0059	1.0754	0.7275	1.1288	0.3404	0.3404	0.6729	1.4454	1.953	1.4269	0.3404	1.1626	0.3404	0.3404	0.6804	1.1161	0.3404	0.9941	1.1081	1.182	1.3256	1.1564	0.6629	1.6039	0.3404	1.188	1.4191	0.7653	0.496	0.3404	1.1687
2862	1-dihomo-linolenylglycerol (20:3)	Lipid	Monoacylglycerol	48341	LC/MS Neg	100006121				HMDB0011577	0.4535	0.349	0.3918	0.8207	0.5917	0.4355	0.5311	0.4484	1.191	0.5502	1.4056	0.8745	1.1581	1.3446	0.7453	0.9557	1.0155	1.6221	1.1826	2.0842	0.5347	1.1564	0.5871	0.8507	1.0684	2.4506	1.3186	1.0291	1.9257	1.4165	1.339	0.574	1.2891
2867	1-docosahexaenoylglycerol (22:6)	Lipid	Monoacylglycerol	35153	LC/MS Neg	100001481	53480995			HMDB0011587	0.3242	0.379	1.379	0.3703	0.9487	1.8182	0.2866	0.2645	0.9931	0.6954	0.9371	3.0938	1.9972	1.1523	0.4989	0.4775	1.3863	0.373	0.8909	1.7902	1.0519	1.4178	0.7021	0.4248	1.3017	0.971	1.1752	0.8543	0.984	1.6568	1.8071	0.679	0.7673
2864	1-eicosapentaenoylglycerol (20:5)*	Lipid	Monoacylglycerol	53220	LC/MS Neg	100009403	53480988			HMDB11580	0.3505	0.1354	0.5051	1.0175	0.4549	1.6718	1.3708	0.9918	1.7962	0.5036	0.8927	4.9707	3.7946	1.0979	0.6368	0.6259	1.4859	1.5339	0.8591	2.5656	1.3338	2.2939	0.8277	0.5986	1.2308	1.4104	0.2681	0.947	2.6347	1.2807	0.9887	0.8644	1.1685
2878	1-heptadecenoylglycerol (17:1)*	Lipid	Monoacylglycerol	62449	LC/MS Neg	100020769					0.4506	0.3601	0.1548	0.4749	0.1548	0.4508	0.8792	0.761	1.5719	0.5813	0.6694	1.5634	0.7793	0.6031	0.1548	0.869	1.2631	2.0822	0.5384	1.4091	0.1548	0.7055	0.454	0.7561	0.9767	1.0097	0.547	0.7248	0.7745	1.1333	2.0912	0.6891	0.8693
5990	1-hydroxy-2-naphthalenecarboxylate	Xenobiotics	Drug - Other	38140	LC/MS Neg	100002394	54675865	86-48-6	C03203		0.0215	0.0215	0.0215	0.0215	0.0215	7.5935	0.0215	0.0215	0.0215	0.0215	0.0215	0.0215	0.0215	0.0215	0.0215	0.0215	0.0215	0.0215	0.0215	0.0215	0.0215	0.0215	0.0215	0.0215	0.0215	0.0215	0.0215	0.0215	0.0215	0.0215	0.0215	0.0215	0.0215
2650	1-lignoceroyl-GPC (24:0)	Lipid	Lysophospholipid	49617	LC/MS Pos Late	100002873	24779481	325171-59-3		HMDB0010405	1.4227	1.8003	1.3835	1.8172	0.1654	2.4275	0.7725	1.0417	1.0866	1.933	2.6565	2.4491	0.9801	1.6442	0.6467	1.1934	1.6949	0.9493	0.8271	1.7098	2.1515	1.4864	1.8438	1.5889	1.1379	2.4038	0.9922	1.7438	1.456	1.3312	0.1654	0.6067	2.409
2619	1-linolenoyl-GPC (18:3)*	Lipid	Lysophospholipid	45951	LC/MS Pos Late	100005350			C04100	HMDB0010388	2.8084	3.6617	1.6703	1.2709	0.6177	1.439	2.6825	3.6848	2.0719	1.3611	0.7863	1.0187	1.3181	1.6481	1.2946	1.285	2.328	1.559	0.9919	1.1083	1.5947	0.6368	1.6287	1.6887	1	0.7357	0.5855	1.1214	2.276	1.6318	1.0569	1.2286	1.7866
2858	1-linolenoylglycerol (18:3)	Lipid	Monoacylglycerol	34393	LC/MS Neg	100001435	53480978	124151-74-2		HMDB0011569	0.6235	0.5117	0.6772	0.0785	0.2993	0.7711	0.9459	0.9608	1.6497	0.781	0.3415	0.8992	1.1675	0.6737	0.4279	0.389	2.8085	0.9731	0.6888	0.9482	0.6939	0.3964	0.7991	0.9006	0.8891	0.8916	0.4186	0.6505	1.6215	1.0613	1.9609	0.5938	1.1905
2366	1-linoleoyl-2-arachidonoyl-GPC (18:2/20:4n6)*	Lipid	Phosphatidylcholine (PC)	52710	LC/MS Pos Late	100009131	24778979		C05208	HMDB0008147	1.5313	1.7825	1.38	1.7792	0.9954	1.4711	1.5944	2.04	1.5747	1.6417	1.3569	2.2517	1.4459	1.4421	1.0201	1.6635	1.9005	1.1746	1.2337	1.7315	1.8597	1.5276	1.5665	1.4348	1.0381	1.4797	1.6481	1.1059	1.4431	1.5477	1.1472	1.1002	1.8534
2361	1-linoleoyl-2-linolenoyl-GPC (18:2/18:3)*	Lipid	Phosphatidylcholine (PC)	53176	LC/MS Pos Late	100009343	52922731			HMDB0008141	3.4826	5.3513	2.2634	0.9024	0.8014	2.3916	1.5759	2.713	1.0495	2.8396	1.5113	2.6842	0.1077	1.8686	0.1077	2.1426	3.792	0.7828	0.9352	0.86	3.1403	1.3177	3.3653	2.6814	1.498	1.1918	1.3945	1.34	1.9449	4.2188	2.0113	1.0582	3.533
2588	1-linoleoyl-GPA (18:2)*	Lipid	Lysophospholipid	52690	LC/MS Neg	100009082				HMDB0007856	0.7159	0.6084	0.5024	0.9897	0.9958	1.059	1.1111	0.6044	0.7955	0.663	0.5207	0.4755	0.9777	1.0242	0.588	0.697	1.0229	0.6385	1.051	1.2182	0.9393	1.0644	1.5869	0.8699	0.9753	0.8118	0.6952	1.1936	1.2544	1.3414	2.533	0.6781	0.6978
2617	1-linoleoyl-GPC (18:2)	Lipid	Lysophospholipid	34419	LC/MS Pos Late	100001395	11988421		C04100	HMDB0010386	1.9381	2.191	1.1213	1.2343	0.921	1.2916	1.3325	1.5408	1.1388	1.1405	0.8001	0.954	1.0117	1.6755	1.1647	1.0207	1.5896	1.1307	0.805	1.1024	1.8311	1.0509	1.552	1.5534	1.514	0.9907	0.8568	1.1089	1.8986	1.3942	1.0493	1.2213	1.1895
2674	1-linoleoyl-GPE (18:2)*	Lipid	Lysophospholipid	36600	LC/MS Pos Late	100001570	52925130			HMDB0011507	2.2804	4.0831	0.6386	0.9024	0.7351	1	1.3442	1.6079	1.8312	0.93	0.6899	0.589	1.0822	1.6631	0.9378	1.0416	2.0207	1.8252	1.011	0.7777	2.267	0.6439	1.3042	1.4825	1.4432	0.7389	0.6625	0.8997	2.0171	1.1711	1.4343	1.9235	1.1222
2716	1-linoleoyl-GPG (18:2)*	Lipid	Lysophospholipid	54885	LC/MS Neg	100009227				HMDB0240600	1.1833	1.7234	0.3503	0.769	0.9043	0.1745	1.6616	1.3478	1.8223	1.1024	0.5134	0.1745	0.1745	1.2189	0.8304	0.6325	1.6722	0.9024	1.0077	0.794	0.9991	0.1745	0.6669	0.6241	1.0822	0.5526	0.4968	0.9879	0.9502	0.981	2.2511	1.2159	0.8353
2726	1-linoleoyl-GPI* (18:2)*	Lipid	Lysophospholipid	36594	LC/MS Neg	100001778	11124828			HMDB0240597	1.0998	0.9792	0.7415	0.9602	1.5997	1.03	1.1858	1.4232	0.7149	0.6816	0.9833	1.8652	1.159	1.9477	1.16	0.8698	2.4505	0.914	1.4721	0.7438	0.5232	0.7344	0.6262	0.9048	0.6919	0.6078	0.9696	0.4679	0.6644	0.969	0.8479	0.6532	1.3117
2857	1-linoleoylglycerol (18:2)	Lipid	Monoacylglycerol	27447	LC/MS Neg	100001040	5283469	2277-28-3		HMDB0011568	0.5184	0.3544	0.3607	0.6244	0.4902	0.4041	0.6132	0.3749	0.9904	0.533	0.8124	0.8421	0.7418	1.0256	0.577	0.5308	1.7576	1.0047	0.5861	1.0589	0.9352	0.954	0.7642	0.8993	1.4754	1.2344	0.6509	0.8888	1.6281	1.3725	1.4649	0.6231	0.9925
91	1-methyl-4-imidazoleacetate	Amino Acid	Histidine Metabolism	32350	LC/MS Pos Early	100001208	75810	2625-49-2	C05828	HMDB0002820	0.8122	1.0779	0.7186	0.8017	1.2359	1.1642	0.9056	0.6916	2.4533	1.2548	1.3195	1.2942	1.1259	1.4907	0.863	0.9762	0.9312	3.8916	0.8317	1.3925	3.0917	0.6003	0.5983	0.9891	0.6316	2.0254	0.8138	1.4208	0.8445	0.8923	2.2857	1.3403	0.9596
92	1-methyl-5-imidazoleacetate	Amino Acid	Histidine Metabolism	62946	LC/MS Pos Early	100002910	6451814	4200-48-0		HMDB04988	0.1763	1	1.016	3.0246	2.9837	5.0609	1.6873	0.8444	5.3371	2.1923	0.6726	1.2394	2.6163	1.1864	1.5206	1.8263	2.9189	1.5476	0.9724	2.6918	0.3534	2.1172	0.9213	1.0184	0.0665	0.0987	1.2431	1.1272	0.4185	0.4082	0.4	0.1595	0.334
93	1-methyl-5-imidazolelactate	Amino Acid	Histidine Metabolism	64596	LC/MS Pos Early	100021478		2022510-60-5			0.4852	1.0826	1.3727	2.3677	2.1484	2.4596	1.9264	1.6243	3.0466	1.8978	0.7899	1.0125	3.1252	0.7838	2.0403	1.5153	2.9516	2.2511	1.1015	1.7405	0.6732	2.1018	1.032	0.4651	0.1383	0.1786	0.3912	1.0002	0.6697	0.6473	0.9096	0.404	0.3435
562	1-methylguanidine	Amino Acid	Guanidino and Acetamido Metabolism	48114	LC/MS Pos Early	100000715	10111	22661-87-6	C02294	HMDB0001522	0.1624	0.1624	0.1624	0.1624	0.1624	0.1624	0.1624	0.1624	0.1732	0.1624	0.1624	0.1624	0.1624	0.1624	0.1624	0.1624	0.1624	0.1624	0.1624	0.1624	0.1624	0.1624	0.1624	0.1624	0.1624	0.1624	0.1624	0.1624	0.1624	0.1624	0.1624	0.1624	0.1624
90	1-methylhistamine	Amino Acid	Histidine Metabolism	43831	LC/MS Pos Early	100001204	3614	501-75-7	C05127	HMDB0000898	2.0833	1.0525	1.1525	1.3672	0.8561	0.7315	0.3	0.8663	1.4541	0.9855	1.2524	0.3	0.3	0.8161	1.4037	0.6976	0.9698	4.257	0.3	0.9142	1.1758	1.0157	0.3	0.3	0.9401	1.18	0.5842	1.2558	0.413	0.9269	1.4807	0.6353	1.002
71	1-methylhistidine	Amino Acid	Histidine Metabolism	30460	LC/MS Neg	100001051	92105	332-80-9	C01152	HMDB0000001	0.7145	1.1991	0.4587	1.4033	2.2517	0.2659	0.3688	2.5645	3.6544	1.3592	1.4249	1.7324	1.661	0.9996	0.2659	1.2704	1.1156	1.4741	1.4888	1.926	1.6983	1.3253	0.8857	0.6731	0.6536	0.7884	0.9133	1.1099	1.0004	0.8388	0.6705	0.9189	0.7125
4317	1-methylnicotinamide	Cofactors and Vitamins	Nicotinate and Nicotinamide Metabolism	27665	LC/MS Pos Early	55	457	1005-24-9	C02918	HMDB0000699	1.2158	0.7283	0.705	1.2747	1.1905	3.3354	0.6494	1.2231	1.0549	1.9718	0.3174	1.7221	1.4058	0.9559	0.8781	0.7248	1.0919	1.0088	0.9205	1.4211	0.817	1.9609	0.4195	0.4112	2.4396	0.5454	1.6303	1.2899	0.8501	0.9108	1.2848	0.7348	1.2468
4595	1-methylurate	Xenobiotics	Xanthine Metabolism	34395	LC/MS Polar	100001400	69726	708-79-2	C16359	HMDB0003099	0.4909	5.88	2.1074	4.5451	0.655	11.954	1.137	1.1776	1.3141	0.3677	5.0325	3.0064	1.5942	14.1649	1.9497	2.3784	4.5411	7.2505	4.5579	7.0996	3.0065	1.6879	13.3028	8.3616	4.4529	16.8598	1.8807	0.9456	1.4495	2.2948	1.5078	1.3322	5.9797
4601	1-methylxanthine	Xenobiotics	Xanthine Metabolism	34389	LC/MS Neg	100001405	80220	6136-37-4	C16358	HMDB0010738	0.1469	4.03	2.0902	4.2733	0.078	4.9412	0.5022	1.1956	0.3533	0.0601	4.2009	1.1208	0.9008	7.2517	1.6425	1.6915	4.2218	3.5362	5.961	5.6459	2.2186	2.4218	9.055	4.1426	3.1205	11.3898	1	0.791	1.3015	1.5402	1.0279	0.2869	3.491
2267	1-myristoyl-2-arachidonoyl-GPC (14:0/20:4)*	Lipid	Phosphatidylcholine (PC)	53195	LC/MS Pos Late	100009139	24778634			HMDB0007883	1.8716	2.6295	2.0271	1.8062	0.5182	1.6653	1.8052	3.3381	2.8884	1.8039	1.491	2.102	1.7084	1.5066	1.1506	2.4098	1.525	1.1771	1.9667	2.4795	1	0.891	0.9666	1.8866	0.7308	1.4665	2.366	1.1439	1.9009	1.1459	1.6925	2.1083	1.4117
2263	1-myristoyl-2-palmitoyl-GPC (14:0/16:0)	Lipid	Phosphatidylcholine (PC)	19258	LC/MS Pos Late	100000672	129657	69525-80-0		HMDB0007869	3.0309	1.8945	1.3317	1.4993	0.3867	1.434	1.5168	2.5155	2.735	1.2575	1.4522	0.7768	1.9577	1.1095	1.2158	2.0593	0.6734	1.0001	2.1962	1.8739	1.4404	1.089	1.2301	3.717	0.782	0.9425	1.6802	1.1002	1.2196	1	2.8052	1.5543	1.263
2849	1-myristoylglycerol (14:0)	Lipid	Monoacylglycerol	35625	LC/MS Neg	100001618	10957631	75685-84-6	C01885	HMDB0011561	0.9741	0.6048	0.7447	0.8543	0.495	0.7959	1.3908	1.3107	2.0816	0.7924	0.9778	0.8453	1.347	0.9807	0.6311	1.0055	0.9812	1.3154	0.9133	1.4703	0.9911	0.8551	0.776	1.2776	1.1623	1.3234	0.7611	1	1.3938	1.2624	2.7591	1.228	1.2205
2448	1-oleoyl-2-arachidonoyl-GPE (18:1/20:4)*	Lipid	Phosphatidylethanolamine (PE)	55041	LC/MS Pos Late	100009219	348281223			HMDB0009069	0.1049	1.2007	0.2276	0.3436	0.2594	0.5115	1.1892	0.9219	1.9162	1.8783	0.6206	0.7006	0.8908	0.573	0.2134	0.6854	1.3031	1.8558	0.6347	0.9645	0.6674	0.7991	0.8054	0.9281	0.7367	1.3207	1.8161	0.6202	0.927	0.5172	1.359	2.3749	0.9118
2359	1-oleoyl-2-docosahexaenoyl-GPC (18:1/22:6)*	Lipid	Phosphatidylcholine (PC)	52697	LC/MS Pos Late	100009130	24778955			HMDB0008123	0.8856	1.0738	1.5541	0.9336	0.7	2.0653	1.093	0.6434	1.0201	1.057	1.554	2.668	1.0603	1.5831	0.698	0.9057	1.6677	0.7039	1.0539	2.0198	1.3668	1.7783	1.5015	0.9954	1.2193	0.9796	1.2312	1.099	0.6232	1.5259	1.1869	1.1616	1
2452	1-oleoyl-2-docosahexaenoyl-GPE (18:1/22:6)*	Lipid	Phosphatidylethanolamine (PE)	53209	LC/MS Pos Late	100009220	52922113			HMDB0009078	0.8318	0.4262	0.1246	0.1246	0.462	1.4118	0.1246	0.5695	2.1422	3.244	1.1083	3.1743	2.5203	1.4731	0.1246	0.7257	0.9769	0.6099	1	1.778	1.8237	1.8018	1.3681	1.182	0.3662	0.3239	3.3051	1.0148	0.2878	1.3416	0.7652	1.0985	0.4559
2445	1-oleoyl-2-linoleoyl-GPE (18:1/18:2)*	Lipid	Phosphatidylethanolamine (PE)	52687	LC/MS Pos Late	100009078	9546753			HMDB0005349	1.7835	1.8009	0.1102	0.1102	0.1102	0.6988	1.1422	0.7947	1.9168	1.3179	0.6877	0.7043	1.0947	1.6019	0.7833	0.407	1.8679	2.3211	0.7072	0.3827	3.2746	0.7011	0.7599	1.9585	1.2685	1.0239	1.587	0.5933	1.2145	0.7059	1.6041	1.7965	1.8333
2587	1-oleoylglycerophosphate (18:1)	Lipid	Lysophospholipid	36812	LC/MS Pos Late	100001671	5497152	325465-93-8			0.4126	0.4126	0.8324	0.4126	0.4126	0.7293	0.4126	0.4126	0.4126	0.4126	0.4126	0.4126	0.4126	0.4126	0.4126	0.4172	0.4126	0.4126	0.4126	0.5802	0.4126	0.4126	0.9094	0.4126	0.4126	0.4126	0.4126	0.4126	0.4126	0.4126	0.4126	0.4126	0.4126
2614	1-oleoyl-GPC (18:1)	Lipid	Lysophospholipid	48258	LC/MS Pos Late	100001272	16081932	19420-56-5	C03916	HMDB0002815	1.2381	1.8364	1.2125	1.236	0.7969	1.4866	1.3819	1.5863	1.1706	1.0783	0.6833	1.0269	1.1856	1.7099	0.906	1.1103	1.4877	1.4167	0.82	1.4668	1.3576	0.9494	1.5071	1.2851	1.2146	1.0511	0.7489	1.0438	1.3629	1.2748	0.9724	1.0552	1.2692
2672	1-oleoyl-GPE (18:1)	Lipid	Lysophospholipid	35628	LC/MS Pos Late	100001569	9547071	89576-29-4		HMDB0011506	1.4968	2.4555	0.5241	0.9363	0.4832	1.1378	1.3727	1.8033	1.9911	0.9433	0.578	0.6593	0.9742	2.1221	0.8813	1.0052	2.7043	2.0085	1.0203	0.8071	2.1924	0.738	1.293	1.0357	0.9918	0.775	0.8325	1.0334	1.4589	0.9196	1.2492	1.774	1.1628
2724	1-oleoyl-GPI (18:1)	Lipid	Lysophospholipid	36602	LC/MS Neg	100001777	86289645			HMDB0061693	2.0053	1.2528	0.6683	1.4981	1.5836	2.1037	1.6418	2.6944	0.6494	0.9705	1.1445	2.8174	1.6312	3.6231	1.8904	1.151	3.1669	1.3995	1.4354	1.4582	1.0784	1.5543	0.8884	1.33	0.7284	0.614	1.148	0.4519	0.6136	0.7452	0.4431	0.0234	2.1619
2856	1-oleoylglycerol (18:1)	Lipid	Monoacylglycerol	21184	LC/MS Neg	100000924	5283468	111-03-5		HMDB0011567	0.1958	0.2891	0.2724	0.2605	0.4711	0.5578	0.7011	0.4612	1.0955	0.5346	0.3859	0.5165	0.6512	0.342	0.3341	0.3977	2.1108	1.0929	0.3565	0.7993	0.5833	0.2348	0.2298	0.2133	0.8411	1.2279	0.3538	0.4472	0.6806	0.686	2.6974	0.8213	1.0135
2311	1-palmitoleoyl-2-linolenoyl-GPC (16:1/18:3)*	Lipid	Phosphatidylcholine (PC)	53180	LC/MS Pos Late	100009345	52922452			HMDB0008008	0.0958	3.6117	1.9075	0.0958	0.5338	2.5915	1.387	3.5532	0.0958	0.0958	0.0958	0.0958	0.0958	2.4877	0.8881	1.603	1.9732	1	0.0958	0.0958	1.1448	0.4919	1.9444	1.3687	1.1663	1.114	1.4407	0.8396	1.9559	2.6161	1.6089	1.6372	1.7091
2603	1-palmitoleoyl-GPC* (16:1)*	Lipid	Lysophospholipid	33230	LC/MS Pos Late	100001511	24779461			HMDB0010383	0.9695	2.1041	1.4421	1.2419	0.4986	2.0213	1.6028	3.2823	1.9205	0.9228	0.5668	1.0354	1.781	2.8184	0.7408	1.4741	1.3033	1.7872	0.9457	1.8484	0.9955	0.8484	1.2264	1.5685	0.9759	0.9994	0.7124	1.0231	1.589	1.4924	1.1737	1.1582	1.1616
2853	1-palmitoleoylglycerol (16:1)*	Lipid	Monoacylglycerol	52431	LC/MS Neg	100008952				HMDB0011565	0.3113	0.3132	0.4066	0.5521	0.1862	0.5638	1	1.2256	1.9651	0.3149	0.5792	0.778	1.3099	1.3379	0.3266	0.7504	1.0027	1.8926	0.6311	1.5928	0.3946	0.6826	0.4979	0.9195	0.9498	1.138	0.5748	0.7466	1.2071	1.3238	2.1884	0.8426	0.9686
2298	1-palmitoyl-2-arachidonoyl-GPC (16:0/20:4n6)	Lipid	Phosphatidylcholine (PC)	52462	LC/MS Pos Late	100008914	10747814	35418-58-7	C05208	HMDB0007982	0.8407	1.0911	0.9849	1.0617	0.9177	0.9434	0.8427	1.3117	1.3469	1.001	1.0121	0.9911	0.9568	0.9207	0.8052	1.2634	1.0598	0.9517	1.0753	1.1817	0.8973	1.0703	1.0008	0.8397	0.8007	1.0775	1.3141	0.9831	1.145	0.8884	1.1322	1.0705	0.9569
2417	1-palmitoyl-2-arachidonoyl-GPE (16:0/20:4)*	Lipid	Phosphatidylethanolamine (PE)	52464	LC/MS Pos Late	100008990	9546800		C05210	HMDB0005323	0.6798	0.9914	0.3149	0.468	0.7639	0.4996	0.9505	1.5331	2.0619	1.4071	0.4589	0.6662	1	0.6291	0.3473	0.8937	1.0445	1.4675	0.9917	0.6344	0.7096	0.8009	0.5899	0.9321	0.7318	0.8956	1.8629	0.56	1.0804	0.5534	1.6239	1.5397	0.9137
2540	1-palmitoyl-2-arachidonoyl-GPI (16:0/20:4)*	Lipid	Phosphatidylinositol (PI)	52467	LC/MS Pos Late	100008993				HMDB0009789	0.8017	1.8954	1.1786	1.1043	0.8155	1.4167	1.4607	2.8517	1.878	0.445	0.7057	1.2265	1.7889	1.2669	0.8252	1.5777	1.9837	2.2886	1.5872	1.1756	1.0236	1.078	0.8957	1	1.0512	0.8583	0.9217	0.5791	1.5089	0.8683	2.0592	1.1365	2.9459
2294	1-palmitoyl-2-dihomo-linolenoyl-GPC (16:0/20:3n3 or 6)*	Lipid	Phosphatidylcholine (PC)	52454	LC/MS Pos Late	100008985					1.0315	1.0981	0.9852	1.0938	0.8081	1.0244	1.0439	1.285	1.3405	1.1224	1.3134	1.1803	1.122	1.2195	0.8912	1.3225	1.3737	1.5809	1.4314	1.3898	0.9859	1.2291	1	1.1564	0.9474	1.1573	1.4066	1.015	1.0711	1.2159	1.1488	1.0528	1.3049
2304	1-palmitoyl-2-docosahexaenoyl-GPC (16:0/22:6)	Lipid	Phosphatidylcholine (PC)	52610	LC/MS Pos Late	100008915	6441886	59403-54-2		HMDB0007991	0.7417	0.77	1.5816	0.8063	0.9024	1.6886	0.6669	0.7805	1.1623	1.0852	1.0276	1.5338	1.1503	1.0527	0.6625	0.846	1.1863	0.5994	1.0173	1.1607	1.2393	1.4224	1.0397	0.7184	1.1597	0.7186	1.027	0.9293	0.757	1.1508	1.1919	1.0128	0.8444
2419	1-palmitoyl-2-docosahexaenoyl-GPE (16:0/22:6)*	Lipid	Phosphatidylethanolamine (PE)	52465	LC/MS Polar	100008991	9546799			HMDB0008946	0.496	0.5676	0.4033	0.2861	0.9468	1.0808	0.5194	0.5821	1.4058	1.5491	0.5795	1.8121	1.4941	0.497	0.2169	0.677	0.9765	0.8273	0.7575	0.6776	0.7972	1.4602	0.8391	0.8004	0.7037	0.4924	1.9452	0.5799	0.6415	0.9153	1.6938	1.5636	0.7373
2287	1-palmitoyl-2-linoleoyl-GPC (16:0/18:2)	Lipid	Phosphatidylcholine (PC)	42446	LC/MS Pos Late	1537	5287971	40811-94-7		HMDB0007973	1.0119	1.1308	0.9114	0.9937	1.0151	0.8679	0.8391	1.1511	1.05	0.9202	0.9684	0.9996	1.0864	0.9623	0.9626	1.0381	1.0727	0.984	1.0212	0.9009	1.1526	1.0998	1.0703	1.1767	1.1388	0.9243	1.2502	0.8834	1.1191	1.124	1.194	1.0101	1.1141
2411	1-palmitoyl-2-linoleoyl-GPE (16:0/18:2)	Lipid	Phosphatidylethanolamine (PE)	42449	LC/MS Pos Late	100001870	9546747			HMDB0005322	1.2978	1.0265	0.197	0.3414	0.5944	0.4095	0.9381	1.1569	1.7366	1.2786	0.7017	0.4589	1.5671	0.8126	0.5431	0.767	0.7646	1.7736	0.8797	0.3718	1.3408	0.7773	0.5894	1.6407	1	0.6458	2.1332	0.4265	0.93	0.8198	1.5307	1.2906	1.26
2537	1-palmitoyl-2-linoleoyl-GPI (16:0/18:2)	Lipid	Phosphatidylinositol (PI)	52450	LC/MS Pos Late	1528	46891795			HMDB0009784	1.0171	1.4534	0.691	0.7405	0.9307	0.9158	1.3448	1.9596	1.1397	0.2982	0.7133	1.2746	1.262	1.7109	0.8296	1.291	1.6537	1.5886	2.0598	0.6008	0.961	1.0451	0.8712	1.13	0.7854	0.6152	1.4635	0.5731	0.9745	1.0306	1.5738	0.6654	2.3815
2284	1-palmitoyl-2-oleoyl-GPC (16:0/18:1)	Lipid	Phosphatidylcholine (PC)	52461	LC/MS Pos Late	1539	6436017	26853-31-6;26853-31-6	C13875	HMDB0007972	0.9193	1.0511	1.0065	0.9996	0.7453	0.9694	0.8212	1.407	1.3695	0.9048	1.0659	0.9099	1.4021	1.0604	0.7764	1.1786	1.0059	1.1352	1.0931	1.0651	0.9709	1.0596	1.1281	1.0904	0.886	0.882	1.1421	0.8546	0.9998	0.9549	1.0021	0.9072	1
2409	1-palmitoyl-2-oleoyl-GPE (16:0/18:1)	Lipid	Phosphatidylethanolamine (PE)	19263	LC/MS Pos Late	1526	5283496	26662-94-2		HMDB0005320	0.7858	0.6903	0.2474	0.3586	0.4882	0.4233	1.0882	1.6117	2.626	1.0887	0.7628	0.4752	1.4209	0.6634	0.4389	0.873	1.1943	2.0136	0.9196	0.3958	0.9472	0.7469	0.5417	1	0.5593	0.9302	2.2921	0.4883	0.6326	0.5751	1.6335	1.539	1.3231
2535	1-palmitoyl-2-oleoyl-GPI (16:0/18:1)*	Lipid	Phosphatidylinositol (PI)	52669	LC/MS Pos Late	100009066	71296232			HMDB0009783	1.0738	1.6787	1.0611	0.9971	0.7949	1.6054	1.47	3.3129	1.389	0.4751	0.7467	1.1658	1.6784	1.8824	0.7995	1.6534	2.2368	2.2523	2.3472	0.9906	1.3547	1.9661	1.2667	1.3853	0.7488	0.7089	1.9313	0.5886	0.7587	0.9779	1.4179	0.8467	2.4356
2280	1-palmitoyl-2-palmitoleoyl-GPC (16:0/16:1)*	Lipid	Phosphatidylcholine (PC)	52470	LC/MS Pos Late	100008984	6443788			HMDB0007969	1.2922	1.6581	1.0336	1.3255	0.3624	1.0822	1.0596	4.1616	2.7351	0.8233	1.0514	0.8313	2.7725	1.647	0.7347	1.8464	0.7468	1.8775	1.6552	1.2305	0.829	0.8864	0.9357	2.1843	0.7408	0.6709	1.4295	0.8001	1.2448	0.9769	1.593	1.1318	1.3035
2282	1-palmitoyl-2-stearoyl-GPC (16:0/18:0)	Lipid	Phosphatidylcholine (PC)	52616	LC/MS Pos Late	100008921	24778686	59403-51-9	C03889	HMDB0007970	0.9976	1.3211	0.9577	1.4418	0.9417	1.0564	1.1269	1.18	1.2557	0.9901	0.7842	1.0557	1.0423	0.9206	0.9176	1.1008	0.9902	0.9271	1.034	1.2455	1.5388	1.0392	1.137	1.0585	0.9679	1.1668	0.7488	1.043	1.1378	1.298	1.4345	1.0197	0.9743
2583	1-palmitoyl-GPA (16:0)	Lipid	Lysophospholipid	34428	LC/MS Neg	100001445	6419701	17618-08-5	C04036	HMDB00327	0.3334	0.3803	0.3974	0.7987	0.7866	0.8225	0.9733	0.4421	0.799	0.5333	0.6735	0.7991	1.1298	1.1016	0.4146	0.8196	0.656	1.2434	1.1293	1.3857	0.4798	1.3665	0.9438	0.7805	0.8511	1.3129	0.5935	1.1346	1.0024	1.2049	1.7169	0.434	0.8033
2601	1-palmitoyl-GPC (16:0)	Lipid	Lysophospholipid	33955	LC/MS Pos Late	100001263	86554	17364-16-8	C04102	HMDB0010382	0.8354	1.4747	1.2443	1.0434	0.9406	1.2708	1.3097	1.4009	1.5079	0.9492	0.6083	0.9421	1.1295	1.1818	0.7193	1.2814	1.1538	1.2174	0.9315	1.2135	1.1965	1	1.2317	1.0291	1.1301	0.9761	0.8111	1.0027	1.3667	1.3463	1.189	0.8895	1.1165
2663	1-palmitoyl-GPE (16:0)	Lipid	Lysophospholipid	35631	LC/MS Pos Late	100001567	9547069	53862-35-4		HMDB0011503	1.0717	1.6993	0.7921	0.588	0.6534	1.4134	1.5128	1.186	1.9682	0.9692	0.4653	0.9363	1.1052	1.3147	0.4899	1.1099	0.9481	1.5668	0.9111	1.0597	1.2846	0.8209	1.0663	1.0348	1.1786	0.8034	0.9319	0.7335	1.3473	1.0448	1.348	1.3522	0.8631
2709	1-palmitoyl-GPG (16:0)*	Lipid	Lysophospholipid	45970	LC/MS Neg	100005717	3300276			HMDB0240601	1.8384	1.4738	0.2406	0.7975	0.4026	0.3324	3.3894	2.3323	3.1996	1.0002	0.7828	0.2406	1.318	1.5747	1.1161	0.8814	1.177	2.2675	1.2891	0.9937	1.0561	0.4014	0.4557	1.4108	1.9084	0.6329	0.7507	0.9385	0.5356	1.3285	1.9555	0.9998	0.949
2718	1-palmitoyl-GPI* (16:0)	Lipid	Lysophospholipid	35305	LC/MS Neg	100001655	71296207			HMDB0061695	1.5814	1.2495	1.2559	1.4911	1.4428	1.6086	1.3389	2.0416	0.68	0.5334	0.9789	1.7544	2.6742	2.2576	1.0875	1.4536	1.0682	1.5005	1.8719	1.2662	0.5215	0.8936	0.5751	0.9686	0.5729	0.4399	0.8683	0.2878	0.8593	0.8005	0.7056	0.2742	1.6442
2852	1-palmitoylglycerol (16:0)	Lipid	Monoacylglycerol	21127	LC/MS Neg	100000827	14900	542-44-9		HMDB0011564	0.9535	0.2213	0.4101	0.52	0.3298	0.6987	1	0.5408	1.2641	0.3366	0.5576	0.5138	0.8596	0.682	0.8151	0.5371	0.5304	0.8367	0.6555	0.8161	1.0369	0.9611	0.6536	1.1713	0.754	1.8117	0.6927	1.5229	1.0593	1.0075	3.8167	0.4077	1.3392
2851	1-pentadecanoylglycerol (15:0)	Lipid	Monoacylglycerol	47898	LC/MS Neg	100001431	190750	104140-07-0			0.7792	0.599	0.7689	0.757	0.5432	0.7985	1.0201	0.7862	1.0428	0.8123	1.0363	1.0693	0.6842	0.9534	0.6275	0.8537	0.968	1.0387	0.9045	1.3545	1.0233	1.1465	0.6448	1.0869	1.0722	1.1637	0.8292	1.0097	1.0476	1.3202	1.3666	1.0066	0.6401
96	1-ribosyl-imidazoleacetate*	Amino Acid	Histidine Metabolism	61868	LC/MS Pos Early	100001668	440569	29605-99-0	C05131	HMDB0002331	0.7692	1.1114	0.7422	1.0769	1.4668	0.8258	1.0512	0.7731	2.0537	1.1471	1.5449	1.8224	1.3461	1.1068	0.7807	1.0956	0.9725	2.4206	0.828	1.2062	1.8218	0.7195	0.6032	1.1296	0.6195	2.3089	0.9734	1.2301	0.6017	0.8584	2.0037	1.1372	1.4771
2334	1-stearoyl-2-arachidonoyl-GPC (18:0/20:4)	Lipid	Phosphatidylcholine (PC)	42450	LC/MS Pos Late	100001869	16219824	35418-59-8		HMDB0008048	0.8584	1.0317	1.0769	1.0841	0.8703	1.0029	0.9569	1.1677	1.3645	1.085	1.1605	1.1565	0.8755	0.9982	0.8609	1.3102	1.153	0.9805	1.0844	1.3133	0.9377	0.9813	1.0763	0.6928	0.7677	1.225	1.0128	1.22	1.1009	1.0264	1.1626	1.1222	1.0242
2439	1-stearoyl-2-arachidonoyl-GPE (18:0/20:4)	Lipid	Phosphatidylethanolamine (PE)	52447	LC/MS Pos Late	100008977	5289133		C05210	HMDB0009003	0.6669	0.9569	0.3962	0.4719	0.9033	0.6264	0.8338	1.3346	2.0966	1.5798	0.6792	0.8641	0.9254	0.5664	0.3579	1.0245	1.2115	1.3497	1.0682	0.8835	0.9624	0.8279	0.7265	0.7222	0.7586	1.0819	1.5624	0.7344	1.2204	0.7718	1.6503	1.6763	0.9388
2557	1-stearoyl-2-arachidonoyl-GPI (18:0/20:4)	Lipid	Phosphatidylinositol (PI)	52449	LC/MS Pos Late	100000616		383907-33-3		HMDB0009815	0.6854	1.6558	1.1875	1.0878	1.1375	1.2072	0.7099	1.4494	1.5113	0.9862	1.0267	1.4675	1.3166	1.0837	0.7264	1.4925	1.6493	1.4304	1.2787	1.3431	1.1434	1.3263	1.2027	0.8866	0.831	1.0289	0.8997	0.85	1.1205	1.3712	1.6918	1.1052	1.2561
2340	1-stearoyl-2-docosahexaenoyl-GPC (18:0/22:6)	Lipid	Phosphatidylcholine (PC)	52611	LC/MS Pos Late	100008916	24778876	59403-52-0		HMDB0008057	0.7224	0.6402	1.8436	0.7446	0.8073	1.6866	0.7257	0.5697	1.2017	1.0037	0.9278	1.6972	1.1754	1.123	0.809	0.7504	1.3839	0.4622	1.0422	1.2107	1.2222	1.1137	0.9303	0.5135	1.1627	0.6913	0.5789	1.0998	0.6908	1.2628	1.2342	0.8842	0.9379
2443	1-stearoyl-2-docosahexaenoyl-GPE (18:0/22:6)*	Lipid	Phosphatidylethanolamine (PE)	52466	LC/MS Pos Late	100008992	9546798			HMDB0009012	0.618	0.4398	0.4303	0.3329	0.6438	1.2445	0.5572	0.7352	2.0983	2.0286	0.7509	1.7291	1.8551	0.7818	0.3038	0.8019	0.7001	0.582	1.0213	1.119	1.1836	1.0361	0.8535	0.6943	0.7765	0.5896	1.723	0.889	0.5543	1.3974	1.3668	0.894	0.6428
2326	1-stearoyl-2-linoleoyl-GPC (18:0/18:2)*	Lipid	Phosphatidylcholine (PC)	52452	LC/MS Pos Late	100008980	6441487			HMDB0008039	1.2511	1.2138	0.9381	1.13	1.0091	1.0654	0.9663	1.2209	1.0368	1.1156	1.3001	1.2962	1.096	1.1674	1.1154	1.1022	1.2737	1.0473	1.1892	1.1681	1.4524	1.2569	1.3106	1.1932	1.158	1.0478	1.1897	1.0522	1.1934	1.3906	1.2364	0.9943	1.2222
2430	1-stearoyl-2-linoleoyl-GPE (18:0/18:2)*	Lipid	Phosphatidylethanolamine (PE)	52446	LC/MS Pos Late	100008976	9546749			HMDB0008994	1.138	1.2413	0.276	0.4146	0.5194	0.607	0.945	1.2873	2.3689	1.2445	0.7595	0.7399	1.42	0.892	0.5635	0.7724	1.3863	1.6218	0.9284	0.518	2.1378	0.6887	0.6935	1.1366	1.0629	1.0025	1.5604	0.5637	1.2402	1.0741	1.8409	1.4756	1.5736
2544	1-stearoyl-2-linoleoyl-GPI (18:0/18:2)	Lipid	Phosphatidylinositol (PI)	52468	LC/MS Pos Late	100008994				HMDB0009809	0.8205	1.811	0.7402	0.8342	1.2183	1.2429	1	1.0769	0.9369	0.7718	0.8784	1.8121	0.9706	1.6157	0.7519	0.9612	2.1459	1.2669	1.4676	0.7155	1.1243	1.4648	1.1	1.05	0.6461	0.9411	1.6689	0.6611	0.8562	1.2775	1.3917	0.6519	1.714
2323	1-stearoyl-2-oleoyl-GPC (18:0/18:1)	Lipid	Phosphatidylcholine (PC)	52438	LC/MS Pos Late	100008904	24778825	56421-10-4		HMDB0008038	1.0403	1.2856	1.0481	1.2555	0.7528	1.1119	1.0779	1.7743	1.45	1.0241	1.1805	0.9517	1.492	1.2432	0.8892	1.1187	1.5639	1.6498	1.5099	1.2792	1.269	1.2034	1.3024	0.9332	0.8692	0.9077	1.0181	1.0824	1.0617	1.1045	1.2282	0.9638	1.6708
2426	1-stearoyl-2-oleoyl-GPE (18:0/18:1)	Lipid	Phosphatidylethanolamine (PE)	42448	LC/MS Pos Late	100001856	9546742			HMDB0008993	1.0127	1.139	0.307	0.5884	0.5408	0.7594	0.9645	2.0307	2.6098	1.3419	0.7181	0.683	1.4573	0.9407	0.7317	0.7824	2.1729	1.8143	1.1878	0.503	2.4128	0.8605	0.7147	0.7494	0.7705	0.9246	1.6754	0.8979	0.7527	0.9502	2.0386	1.7652	1.7595
2543	1-stearoyl-2-oleoyl-GPI (18:0/18:1)*	Lipid	Phosphatidylinositol (PI)	52726	LC/MS Pos Late	100009181				HMDB0240667	1.4471	1.9214	0.9381	1.0858	1.0247	1.9027	1.0967	2.3572	1.0168	1.1186	0.8975	1.8644	1.3333	2.1107	1.1609	1.5007	2.7728	1.8333	1.8746	0.9267	2.1694	2.9119	1.9531	1.4344	0.7935	1.0648	2.0377	0.9049	0.5361	1.4816	1.1557	0.7493	2.5672
2506	1-stearoyl-2-oleoyl-GPS (18:0/18:1)	Lipid	Phosphatidylserine (PS)	19265	LC/MS Pos Late	100000639	9547087			HMDB0010163	0.5163	0.4317	1.5039	0.8722	2.0737	1.3995	1.2546	0.6801	0.3314	1.1851	0.5444	0.3117	1.8365	0.4427	0.5704	0.5203	1.1288	0.6262	0.782	0.8014	0.5653	0.6788	1.0944	0.3117	0.6196	1.1339	0.89	0.8265	0.7837	0.7854	0.8025	0.3907	0.6668
2612	1-stearoyl-GPC (18:0)	Lipid	Lysophospholipid	33961	LC/MS Pos Late	100001271	497300	19420-57-6		HMDB0010384	1.0417	1.6284	1.4165	1.2172	0.9886	1.3999	1.5199	1.4183	1.3231	1.1936	0.7802	1.207	1.0363	1.2309	0.8111	1.2413	1.525	1.3246	1.0339	1.5258	1.468	1	1.3735	0.9936	1.0578	1.1569	0.6781	1.202	1.478	1.6117	1.3196	0.9328	1.2695
2670	1-stearoyl-GPE (18:0)	Lipid	Lysophospholipid	42398	LC/MS Pos Late	100001461	9547068	69747-55-3		HMDB0011130	0.873	1.9179	0.877	0.6363	0.7706	1.3774	1.3314	1.2891	1.9465	1.1483	0.4466	0.8157	1.0686	0.8463	0.4059	1.0635	1.2911	1.378	0.855	1.2152	1.2462	0.7432	1.1335	0.8694	0.86	0.988	0.7633	0.7695	1.5366	1.1791	1.4149	1.3136	0.9053
2712	1-stearoyl-GPG (18:0)	Lipid	Lysophospholipid	34437	LC/MS Neg	100001462					0.9145	0.4108	0.4108	0.7301	0.6333	0.4108	1.607	1.647	1.511	0.7899	0.4108	0.4108	0.8527	0.4108	0.4587	0.8083	1.1095	1.5152	0.505	0.7851	0.732	0.6173	0.4108	0.4917	0.4108	0.4108	0.4108	1.2972	0.4108	1.1166	2.2458	1.7169	0.633
2722	1-stearoyl-GPI (18:0)	Lipid	Lysophospholipid	19324	LC/MS Neg	100000656	71581135;42607495	796963-93-4		HMDB0240261	1.18	1.3773	1.4025	1.5089	1.7915	1.521	0.8417	1.0817	0.6291	0.8904	1.3215	2.0008	2.1136	1.9608	1.0021	1.4291	1.2808	1.0412	1.3247	1.7634	0.6109	1.0643	0.8124	0.921	0.6108	0.7237	0.7495	0.3804	0.8192	1.1682	0.6666	0.5943	1.052
2703	1-stearoyl-GPS (18:0)*	Lipid	Lysophospholipid	45966	LC/MS Neg	100004327	74819135			HMDB0061698	0.4463	0.0958	2.1179	0.7436	2.0299	0.4905	1.1991	0.5869	0.0958	0.8714	0.0958	0.0958	1.082	0.1762	0.0958	0.3548	0.9082	0.2469	0.9393	1.3796	0.0958	0.6	1.7297	0.0958	0.0958	1.1423	0.4879	0.4782	0.0958	0.952	0.6079	0.0958	0.4055
1532	10-heptadecenoate (17:1n7)	Lipid	Long Chain Monounsaturated Fatty Acid	33971	LC/MS Neg	100001278	5312435	29743-97-3		HMDB0060038	0.1858	0.3415	0.7634	1.1117	0.854	0.9264	0.2083	0.9666	0.6428	0.729	2.0714	1.2535	1.9566	0.1265	0.1406	1.6449	1.1452	1.6704	2.1702	0.9642	0.1782	1.0802	1.1616	0.7964	0.2136	0.2952	0.7529	0.5277	0.174	1.2303	2.1096	3.5503	0.3484
5665	10-hydroxywarfarin	Xenobiotics	Drug - Cardiovascular	62970	LC/MS Pos Late	100020811	54692492			HMDB0013884	0.0444	0.0444	0.0444	0.0444	0.0444	0.0444	0.0444	0.0444	0.0444	0.0444	0.0444	0.0444	0.0444	0.0444	0.0444	0.0444	0.0444	0.0444	0.0444	0.0444	0.0444	0.0444	0.0444	0.0444	0.0444	0.0444	0.0444	0.0444	0.0444	0.0444	0.0444	0.0444	0.0444
1541	10-nonadecenoate (19:1n9)	Lipid	Long Chain Monounsaturated Fatty Acid	33972	LC/MS Neg	100001277	5312513	73033-09-7		HMDB0013622	0.1774	0.5436	0.8276	1.1142	0.8726	0.7233	0.2227	0.8536	0.5983	1.0639	1.4152	1.0215	1.2853	0.1147	0.2035	1.0298	1.6451	1.9188	2.0444	0.7588	0.2768	0.8819	1.3782	0.6586	0.3342	0.2156	0.8024	0.5375	0.2141	0.9804	2.256	2.2668	0.3859
1501	10-undecenoate (11:1n1)	Lipid	Medium Chain Fatty Acid	32497	LC/MS Neg	100001197	14891	1333-28-4	C13910	HMDB0033724	0.8466	2.6145	3.3668	2.4342	2.8142	1.2999	1.2579	1.9332	0.9242	2.523	1.7984	6.7464	1.3782	0.797	0.8296	3.0602	2.2484	1.706	1.5662	2.5192	1.411	3.8385	6.3882	1.9221	1.9764	0.9146	2.3035	2.3593	1.4702	1.3716	1.7781	3.5552	0.4308
3337	11-ketoetiocholanolone glucuronide	Lipid	Androgenic Steroids	47135	LC/MS Neg	100005402		17181-16-7			0.2418	0.2418	0.4837	0.6082	1.2762	5.0529	0.48	0.2418	0.2418	0.2418	1.1904	1.5457	1.0479	1.2624	0.2418	2.0982	0.2418	0.2418	1.8752	0.5539	0.2418	0.2418	0.6925	1	0.2418	0.3369	0.2418	0.2418	0.2418	0.2418	0.2418	0.4981	0.2418
3402	11beta-hydroxyandrosterone glucuronide	Lipid	Androgenic Steroids	63251	LC/MS Neg	100020541				HMDB0010351	0.3853	0.4413	0.71	0.9749	0.8967	2.616	0.6249	0.8375	1.2014	1.2279	0.7234	0.5088	1.1847	1.2901	0.7263	2.9126	0.6091	5.4351	1.7758	0.796	0.6912	0.3395	0.8655	1.1305	0.725	0.9079	0.2743	1.0749	0.4758	1.0231	0.6377	1.7046	1.1669
3358	11beta-hydroxyetiocholanolone glucuronide*	Lipid	Androgenic Steroids	64418	LC/MS Neg	100020542		17181-15-6			0.2319	0.5264	0.9969	0.4224	2.2949	2.289	0.6099	0.259	0.3659	0.3081	1.1533	1.6025	1.0031	2.4461	0.2141	1.8372	0.2141	0.7261	1.4409	0.4991	0.6127	0.8942	0.7016	1.9687	0.4505	1.0278	0.7219	0.2141	0.2141	0.8364	0.2141	1.5755	1.0793
2031	12,13-DiHOME	Lipid	Fatty Acid, Dihydroxy	38395	LC/MS Neg	62	10236635	263399-35-5	C14829	HMDB0004705	1.0826	4.2931	0.661	0.6765	1.1425	1	0.2003	0.2003	1.5354	0.6836	1.4324	1.4978	1.1979	2.845	0.2003	1.1551	1.1258	0.6401	0.9488	1.2707	2.2646	1.3873	1.7028	0.9415	2.3216	1.0346	1.271	0.8242	2.3601	1.1055	1.8147	0.6647	0.3824
2142	12-HETE	Lipid	Eicosanoid	37536	LC/MS Neg	100002167	5283155	71030-37-0;73837-14-6	C14777	HMDB0006111	0.0325	0.2673	2.0867	0.5524	2.5413	0.789	1.0387	1.2621	0.193	0.5244	0.076	0.0527	0.6367	0.2439	0.0911	0.1876	0.9173	0.2611	0.4954	2.0064	0.0619	0.372	1.4632	0.0253	0.2036	0.755	0.1227	0.886	0.0494	0.8944	1	0.0905	0.1697
2149	12-HHTrE	Lipid	Eicosanoid	57393	LC/MS Neg	1261	5283141	54397-84-1	C20388	HMDB0012535	0.2122	0.6946	2.4509	0.6452	4.8695	0.6086	0.3029	1.744	0.0661	0.6229	0.1082	0.0661	0.1424	0.7013	0.2846	0.0661	0.0661	0.0661	0.0661	2.7765	0.0661	0.359	0.997	0.0661	0.5764	0.1595	0.2426	0.0661	0.0661	1.4041	0.9366	0.0661	0.2058
2015	13-HODE + 9-HODE	Lipid	Fatty Acid, Monohydroxy	37752	LC/MS Neg	100002196	5312830;1424;5282947;5282944;5282945		C14767,C14762	HMDB0004667,HMDB0004670	0.1299	1.4531	0.614	0.9577	1.6355	0.7819	0.21	0.1615	0.9307	0.5693	0.1997	0.5548	1.3316	0.7341	0.7482	1.0649	1.8278	0.2445	0.183	0.5775	1.2568	0.7834	1.413	0.8874	0.8048	1.018	0.1452	0.8478	0.4514	0.5298	1.85	2.2543	0.1889
2067	14-HDoHE/17-HDoHE	Lipid	Docosanoid	53034	LC/MS Neg	100009278	11566378;6439179			HMDB0010213,HMDB0060044	0.0336	0.0336	3.2656	0.5693	2.3594	3.795	0.6955	0.3425	0.2047	0.4287	0.0336	0.1148	1.4069	0.0336	0.0336	0.0336	1.562	0.2391	0.4385	1.0913	0.0437	0.9358	2.2304	0.0434	0.0844	0.4367	0.0571	1	0.0501	0.7747	1.4141	0.1121	0.1575
2011	16-hydroxypalmitate	Lipid	Fatty Acid, Monohydroxy	39609	LC/MS Neg	100002953	10466	506-13-8	C18218	HMDB0006294	0.7102	0.4854	0.8378	1.2308	1.1004	0.7671	0.6369	0.8278	0.9541	0.8144	1.5796	0.7564	1.6777	0.7018	0.6557	1.1214	0.8991	0.9602	1	0.7478	0.7502	0.9424	0.9992	0.4892	0.5988	0.7083	0.8291	0.912	0.7048	0.8596	1.5784	2.1059	0.8046
3340	16a-hydroxy DHEA 3-sulfate	Lipid	Androgenic Steroids	38168	LC/MS Neg	100002126	20848950			HMDB0062544	2.387	0.4731	0.981	2.5237	5.0671	0.6374	0.5414	1.4656	1.5296	0.3348	0.7352	0.2317	0.7246	0.4939	1.6879	4.0172	1.0168	2.8497	5.6372	1.1832	1.209	0.9402	1.6105	4.2628	4.606	1.1644	3.3828	2.4947	2.2527	3.766	4.8324	1.917	0.7505
3249	17alpha-hydroxypregnanolone glucuronide	Lipid	Pregnenolone Steroids	47403	LC/MS Neg	100005418					0.1905	0.1905	0.8102	1.4465	2.5649	1.17	0.1905	0.8337	2.3634	0.2904	0.5511	0.1905	0.3888	0.2809	0.1905	1.1985	1.4759	2.8377	0.4654	0.1905	1.9948	0.1905	0.5834	0.5204	2.4122	0.8304	0.1905	0.1905	0.9788	0.5521	0.1905	0.1905	0.7884
3248	17alpha-hydroxypregnenolone 3-sulfate	Lipid	Pregnenolone Steroids	37482	LC/MS Neg	100002128	152971	28901-70-4		HMDB00416	1.064	0.3061	0.4984	1.9756	0.3061	0.3841	0.3061	0.9957	0.3061	0.4597	0.3061	0.3061	0.3061	0.6209	3.2928	1	0.5428	0.3061	0.6963	0.3061	0.4785	0.7832	2.0354	1.1072	1.5732	0.9718	0.3061	0.3061	2.0637	1.3139	0.3061	0.3061	2.2602
4236	2'-deoxyuridine	Nucleotide	Pyrimidine Metabolism, Uracil containing	52602	LC/MS Neg	536	13712	951-78-0	C00526	HMDB0000012	0.9129	0.514	1.3592	0.418	1.1681	1.0794	1.2332	1.0569	1.2447	1.1344	0.5997	0.5645	1.0166	0.9059	0.7417	0.8558	1.3828	0.8447	0.6728	0.7549	0.7025	1.0566	1.0736	1.0148	0.6584	0.9783	0.6512	1.5083	1.3903	1.0322	0.9236	0.7735	0.69
4265	2'-O-methylcytidine	Nucleotide	Pyrimidine Metabolism, Cytidine containing	57554	LC/MS Pos Early	100010895	150971	2140-72-9			0.905	1.0074	0.9522	0.6951	1.1918	0.8353	0.9973	0.6693	1.2058	1.0048	0.8822	0.7951	0.8826	0.9179	1.1911	0.7365	1.3294	1.2431	0.663	1.0562	0.904	1.0358	1.103	0.7976	1.4663	1.552	0.9987	1.0507	1.2288	1.0465	1.4398	0.9856	1.2228
4224	2'-O-methyluridine	Nucleotide	Pyrimidine Metabolism, Uracil containing	57655	LC/MS Neg	100010896	102212	2140-76-3		HMDB0240328	0.8078	0.7028	0.3615	0.7444	0.8973	1.0556	0.7918	0.9836	0.3615	1.2835	0.9448	0.6979	1.0004	1.0892	0.962	0.3615	1.4755	0.77	0.3615	0.7439	0.6799	0.6588	1.1441	0.525	0.9486	0.6059	0.7934	1.0367	0.3615	0.7245	0.7387	0.964	0.9
6247	2,2'-Methylenebis(6-tert-butyl-p-cresol)	Xenobiotics	Chemical	62885	LC/MS Neg	100020373	8398	119-47-1			0.0021	0.0012	0.0021	0.0023	0.0036	0.0056	0.0026	0.0029	0.003	0.0047	0.0027	0.0032	0.0041	0.0031	0.0022	0.0028	0.0092	0.005	0.0017	0.0043	0.0027	0.0019	0.0033	0.0039	0.0043	0.0024	0.0034	0.0041	0.0036	0.0023	0.0031	0.0194	0.0057
429	2,3-dihydroxy-2-methylbutyrate	Amino Acid	Leucine, Isoleucine and Valine Metabolism	57547	LC/MS Neg	100010869	301941	14868-24-7		HMDB0029576	0.6689	1.2237	0.8022	1.1681	0.4841	1.4562	0.5777	0.3611	2.7049	1.2799	2.3013	1.4062	1.5752	1.0982	0.3494	0.9012	1.4553	3.4644	0.6511	1.7437	0.4499	0.7177	0.5438	0.758	0.471	1.5429	0.8711	0.5597	0.7305	0.5258	2.2836	0.6443	1.2732
448	2,3-dihydroxy-5-methylthio-4-pentenoate (DMTPA)*	Amino Acid	Methionine, Cysteine, SAM and Taurine Metabolism	62805	LC/MS Neg	100020893				HMDB0240388	0.6379	0.8478	0.587	0.8473	1.0736	0.8838	0.8552	1.0523	2.0086	0.7751	1.2496	1.0051	1.3628	0.8494	0.7922	1.0455	1.0833	1.5082	0.9456	1.0866	0.9148	0.6136	0.5701	0.8779	0.8715	1	0.7534	1.1155	0.6552	0.7796	1.2555	1.5763	0.9293
4773	2,3-dihydroxyisovalerate	Xenobiotics	Food Component/Plant	38276	LC/MS Polar	100002417	677	1756-18-9	C04039	HMDB0012141	1.9566	8.4594	0.2231	3.3645	0.3084	2.3697	0.7998	16.2722	3.2218	1.1874	9.4474	6.1101	63.6787	1.0094	0.3696	0.5495	0.8889	3.3743	0.2998	0.4262	18.5178	0.6297	0.6004	7.4297	0.8895	11.1843	0.4992	0.8342	0.7518	0.4166	2.631	3.9918	0.6767
6178	2,4-di-tert-butylphenol	Xenobiotics	Chemical	64328	LC/MS Neg	100021918		96-76-4			0.7001	0.5944	0.5348	0.4921	0.542	0.5161	0.9794	0.8023	0.7618	0.6704	0.5679	0.5838	0.557	0.6657	0.525	0.5361	0.5982	0.5301	0.4832	0.7332	0.6534	0.5654	0.4031	0.6061	0.5841	0.6921	0.894	0.6528	0.7179	0.5739	0.4894	0.4141	0.9139
5962	2,6-dihydroxybenzoic acid	Xenobiotics	Drug - Topical Agents	63042	LC/MS Neg	100020837	9338	303-07-1		HMDB0013676	7.624	2.3934	1.1107	2.4834	1.9066	9.5248	1.5885	5.0614	12.9161	1.0941	2.1993	9.4705	6.2125	4.6432	1.1593	2.6549	2.97	6.0397	4.4217	2.4364	1.3483	1.7329	2.6652	5.7441	12.4024	3.1978	1.9374	1.7252	1.3667	2.8182	3.2974	4.966	4.4097
4778	2,8-quinolinediol sulfate	Xenobiotics	Food Component/Plant	48691	LC/MS Neg	100004321					1.4706	0.7049	0.1917	0.4168	0.1917	0.2179	0.4328	0.1917	6.992	0.5187	2.5971	0.1917	0.7093	0.1917	1.0198	0.1917	0.1917	0.1917	0.1917	0.1917	0.338	0.1917	0.1917	0.1917	1.1667	1.3794	0.5381	0.1917	0.1917	0.1917	1.7481	7.0076	0.1917
5250	2-acetamidophenol sulfate	Xenobiotics	Food Component/Plant	48580	LC/MS Neg	100006190	181671	40712-60-5			2.1691	0.5449	0.3028	2.4552	0.1577	2.8527	1.2798	0.3323	28.8381	2.3215	0.3675	1.0393	0.8124	42.0407	0.2315	0.2603	1.0841	2.9371	0.1472	0.1472	0.7479	1.3977	1.6297	6.7861	6.5145	1.8222	0.2977	0.1472	0.1472	1.131	1.1846	1.8541	4.2561
123	2-aminoadipate	Amino Acid	Lysine Metabolism	6146	LC/MS Polar	381	92136	542-32-5;1118-90-7	C00956	HMDB0000510	0.5131	0.3269	0.6709	0.5315	0.4599	0.5736	0.4435	1.7855	2.8098	0.7493	1.1705	0.9381	1.6826	0.5629	0.587	0.8773	1.3471	1.9538	2.0933	1.0454	1.5755	0.8148	0.6723	0.3933	0.7125	1.741	0.6093	1.1185	0.4451	0.6549	1.2593	1.7633	0.9825
580	2-aminobutyrate	Amino Acid	Glutathione Metabolism	42374	LC/MS Pos Early	1128	80283	1492-24-6	C02356	HMDB0000452	0.7868	0.8238	0.9069	0.8599	1.3521	0.5088	0.5176	1.2763	1.1355	0.9871	0.8865	1.079	1.1176	0.6375	0.6445	0.8632	1.294	1.0836	1.1879	0.8311	0.7983	1.2304	0.8087	0.4865	1.5846	0.882	0.877	1.0191	0.6676	1.0128	1.3795	0.9648	0.5612
1751	2-aminoheptanoate	Lipid	Fatty Acid, Amino	43761	LC/MS Pos Early	100004542	227939	1115-90-8		HMDB0094649	1.5343	0.7876	0.3268	0.7418	1.6204	0.8459	1.1077	0.766	2.7613	0.4607	0.5274	1.2457	1.1729	1.3979	1.9316	1	0.6438	2.8314	1.2921	0.3155	0.7406	0.5724	0.5617	0.6998	1.0394	1.4335	0.7974	1.4958	0.7598	2.1329	2.0013	2.3345	1.2527
1756	2-aminooctanoate	Lipid	Fatty Acid, Amino	43343	LC/MS Pos Late	100004227	69522	644-90-6		HMDB0000991	1.5213	1.1837	0.8877	1.3591	1	0.7286	1.0539	0.9445	1.4939	1.7088	1.6281	2.309	0.922	1.6658	0.411	1.1054	1.3741	0.411	2.145	0.9501	1.8582	0.9207	1.6753	0.9709	1.2282	2.2585	2.4194	2.2441	1.0057	2.4389	3.0471	2.0861	2.0037
5251	2-aminophenol sulfate	Xenobiotics	Food Component/Plant	43266	LC/MS Neg	100004322	181670			HMDB0061116	5.9506	1.4868	0.6401	3.3298	0.713	3.094	2.6545	2.282	20.4552	2.4369	0.5682	1.3449	2.1822	19.991	1.3283	0.7456	0.691	3.8514	0.5453	0.5096	1.8279	1.6756	1.7287	5.4815	4.4728	1.9821	0.6356	0.2369	0.3687	3.7859	1.8117	2.6631	5.5716
2874	2-arachidonoylglycerol (20:4)	Lipid	Monoacylglycerol	19266	LC/MS Neg	100000584	5282280	53847-30-6	C13856	HMDB0004666	0.6263	0.1497	0.6082	1.3014	0.9204	0.4176	0.8326	0.716	1.3996	0.5771	0.8643	1.3185	0.9786	0.9395	0.5985	0.2689	0.5114	1.4848	1.0158	2.2135	0.7398	1.0553	0.2585	0.6441	0.9507	2.1595	1.5235	1.0807	2.0598	1.2016	0.9873	0.6442	1.021
1829	2-butenoylglycine	Lipid	Fatty Acid Metabolism (Acyl Glycine)	61785	LC/MS Neg	100016110	6303498	71428-89-2			0.8626	0.6837	0.4266	0.4266	1.4368	0.7555	0.4266	0.4266	1.002	0.4266	2.7842	1.479	0.4266	0.6786	0.4266	0.6213	0.7274	0.8419	1.0699	0.4266	0.4266	0.5042	0.7079	1.1985	0.4266	0.4266	0.4266	0.4266	0.4266	0.4266	1.0131	4.4452	0.4266
2876	2-docosahexaenoylglycerol (22:6)*	Lipid	Monoacylglycerol	48675	LC/MS Neg	100006352	46896303			HMDB0011557	0.4519	0.2122	1.0327	0.561	0.6417	1.05	0.2122	0.2122	0.7526	0.2122	0.7384	2.5561	1.7642	0.5738	0.2122	0.2122	0.4309	0.2122	0.3701	2.0039	1.2066	0.9673	0.2122	0.2122	0.5114	0.4909	1.1723	0.2769	0.8396	1.1111	0.8199	0.2122	0.3147
395	2-hydroxy-3-methylvalerate	Amino Acid	Leucine, Isoleucine and Valine Metabolism	36746	LC/MS Neg	100001541	164623	488-15-3		HMDB0000317	0.6342	0.5751	1.2512	0.7851	1.129	0.3969	1.214	1.8361	1.3508	1.4431	0.9704	0.2189	1.0884	0.2602	1.1822	0.3565	1.4179	2.12	0.8433	0.4446	1.6145	0.591	0.8841	0.7452	0.9227	0.8851	0.3486	0.6822	0.4783	0.4476	0.8707	1.2082	0.6493
449	2-hydroxy-4-(methylthio)butanoic acid	Amino Acid	Methionine, Cysteine, SAM and Taurine Metabolism	63739	LC/MS Polar	100021372	11427	583-91-5		HMDB0037115	0.8027	1.0018	1.1309	0.7777	1.1597	0.5445	0.944	1.0365	0.7085	1.2329	0.775	0.3872	0.5189	0.5823	1.1535	0.6675	0.7176	1.9506	0.7037	0.2686	1.4725	1.9654	0.6932	0.8254	0.7476	1.0155	0.7465	0.5179	0.6588	0.3621	1.0619	0.7926	0.7399
5380	2-hydroxyacetaminophen sulfate*	Xenobiotics	Drug - Analgesics, Anesthetics	33173	LC/MS Neg	100001791	86290013			HMDB0062547	0.003	5.038	0.003	0.003	0.003	3.6301	0.003	0.003	0.003	0.003	0.003	6.3647	0.0129	0.003	0.003	1.1538	0.003	0.0072	0.0164	0.0198	0.003	0.003	0.1687	0.0264	0.0422	0.003	0.003	0.003	0.0149	0.003	0.003	0.003	0.003
1668	2-hydroxyadipate	Lipid	Fatty Acid, Dicarboxylate	31934	LC/MS Polar	100001153	193530	18294-85-4	C02360	HMDB0000321	0.2844	0.4741	0.2844	0.2844	0.2844	0.2844	0.2844	0.2844	0.6823	0.2844	0.2844	0.2844	0.2844	0.2844	0.2844	0.2844	0.2844	0.9292	0.2844	0.2844	0.2844	0.2844	0.2844	0.2844	0.2844	0.2844	0.2844	0.2844	0.2844	0.2844	0.2844	0.3033	0.2844
1974	2-hydroxyarachidate*	Lipid	Fatty Acid, Monohydroxy	61700	LC/MS Neg	100019892	5225199				1.5106	1.3778	0.7271	0.9559	0.5122	1.0169	0.6708	0.8178	1.5113	0.9447	1.1941	1.0074	1.131	1.2863	0.7037	0.4474	2.0217	1.1753	1.1582	0.8547	2.259	0.8806	0.684	0.9893	1.8422	0.7898	0.965	1.0977	1.4515	0.9026	2.2341	1.828	1.0309
582	2-hydroxybutyrate/2-hydroxyisobutyrate	Amino Acid	Glutathione Metabolism	52281	LC/MS Polar	100008928	4277439;440864		C21297,C05984	HMDB0000729,HMDB00008	0.3724	0.75	1.0136	0.6779	1.6051	0.4508	0.3608	0.6493	0.9188	1.4368	0.7481	0.7448	1.0322	0.2186	0.3417	0.6984	2.0212	1.6835	1.9503	0.4679	0.3175	1.1289	0.6053	0.3626	0.661	0.488	0.5858	0.6076	0.3645	0.4942	2.8501	0.9946	0.415
1963	2-hydroxydecanoate	Lipid	Fatty Acid, Monohydroxy	42489	LC/MS Neg	100004089	21488	5393-81-7		HMDB0094656	1.5378	4.3113	0.7761	1.7547	1.2348	4.19	0.8096	1	1.7916	0.7377	1.3154	2.5461	0.9451	1.9025	1.6159	1.3927	1.786	2.7654	1.076	1.4073	2.2696	4.1093	3.7187	1.928	8.5575	0.9727	1.5418	1.3727	1.5699	1.0586	1.4913	1.4056	1.2589
1664	2-hydroxyglutarate	Lipid	Fatty Acid, Dicarboxylate	52294	LC/MS Pos Early	100002070	43	40951-21-1	C02630	HMDB0059655	0.4182	0.5911	0.9606	0.7232	0.7713	0.5176	0.7091	0.6079	0.6652	0.4162	0.3972	0.4886	0.49	0.5386	0.768	0.4269	0.5641	0.8938	0.5776	0.6099	0.463	0.4752	0.9573	0.5668	0.7945	0.7701	0.4616	0.4657	0.7186	0.4347	1	0.7373	0.6418
1960	2-hydroxyheptanoate*	Lipid	Fatty Acid, Monohydroxy	61827	LC/MS Polar	100019960	2750949				1.3396	0.7484	1.005	0.5906	1.0389	0.5872	0.526	0.4635	0.936	0.3995	0.6315	0.9837	0.6648	1.0599	2.2149	0.4882	1.0744	2.0599	1.4043	0.5226	0.9226	1.2999	1.1833	0.8106	0.9769	0.7367	1.0337	0.7977	0.6606	0.4608	2.0073	2.3855	1.617
4467	2-hydroxyhippurate (salicylurate)	Xenobiotics	Benzoate Metabolism	18281	LC/MS Neg	1869	10253	487-54-7	C07588	HMDB0000840	0.3903	14.7861	3.697	31.5391	0.29	1.6015	0.3483	0.2302	3.9354	0.1841	3.8086	4.933	28.5855	1.9805	0.9811	2.6972	1.6391	672.272	1.8817	6.1783	0.757	2.3281	0.0654	0.5221	0.7454	1.8944	0.1483	1.5352	0.2886	4.9174	0.964	239.15	0.987
5396	2-hydroxyibuprofen	Xenobiotics	Drug - Analgesics, Anesthetics	43330	LC/MS Neg	100004169	10443535	51146-55-5		HMDB0060920	0.1622	0.1622	0.1622	0.1622	0.1622	0.1622	0.1622	0.1622	11.2563	0.1622	0.2816	0.1622	0.1622	0.5265	0.1622	6.7644	0.1622	0.1622	65.326	0.1622	0.1622	0.1622	0.1622	0.1622	0.1622	0.1622	0.1622	0.1622	13.3371	0.1622	0.1622	0.1622	0.1622
1977	2-hydroxynervonate*	Lipid	Fatty Acid, Monohydroxy	61698	LC/MS Neg	100015638	5312783				0.6692	0.4405	0.3512	0.8564	0.698	0.8905	0.5521	0.8959	1.3742	1.0463	0.9915	1.1048	0.7587	0.3507	0.4536	0.6999	2.1065	1.5107	1.0936	1.2547	0.6162	0.8657	1.0657	0.973	0.8846	0.5924	1.0404	0.8747	0.6532	0.7671	1.708	1.0798	0.9147
1961	2-hydroxyoctanoate	Lipid	Fatty Acid, Monohydroxy	22036	LC/MS Neg	100000743	5312860;6995013;94180	617-73-2		HMDB0002264	1.179	2.1347	0.9025	1.0114	1.0925	1.9225	1.1169	1.0528	1.3677	1.1587	1.0908	1.8728	0.6718	2.21	1.903	1.0008	1.2469	1.5173	3.1152	1.23	1.8886	0.9539	1.4353	0.9992	1.8071	1.4676	2.2727	1.8201	1.4099	1.3926	1.3459	1.5607	1.2483
1969	2-hydroxypalmitate	Lipid	Fatty Acid, Monohydroxy	35675	LC/MS Neg	100001579	12575964;92836;11065598	764-67-0		HMDB0031057	1.0501	0.7427	1.0777	1.8874	1.6564	1.2135	0.6593	0.78	0.7959	0.8523	1.607	1.4772	1.8396	1.0976	0.7001	1.1092	1.0075	0.8655	1.1185	1.2506	0.467	0.7452	0.7457	0.8059	0.6102	0.5286	0.6077	0.6055	0.8455	0.7438	0.9644	1.1634	0.7874
156	2-hydroxyphenylacetate	Amino Acid	Phenylalanine Metabolism	1432	LC/MS Polar	235	11970	614-75-5	C05852	HMDB0000669	0.8708	0.7662	0.217	0.5901	0.7214	0.9759	1.3916	1.264	0.6898	0.217	0.217	1.0748	1.3644	2.341	0.217	0.6009	1.1172	2.3797	0.8279	0.6457	1.1714	1.751	0.9796	0.7129	1.6171	1.3059	0.9448	0.9674	0.5897	0.4906	1.2961	1.7918	2.1035
1710	2-hydroxysebacate	Lipid	Fatty Acid, Dicarboxylate	63357	LC/MS Neg	100020378	128458	103963-71-9		HMDB0000424	0.635	2.0688	0.4394	0.554	0.5149	1.7823	0.4394	0.4764	2.5633	0.5554	1.3383	1.7921	0.72	1.5263	0.7129	0.4724	1	0.7338	0.5671	0.6392	1.6345	1.5642	0.5887	1.1591	3.1394	1.1679	0.9509	1.3422	0.6915	0.5809	1.8518	1.0756	1.0551
1972	2-hydroxystearate	Lipid	Fatty Acid, Monohydroxy	17945	LC/MS Neg	1239	69417;439885;439887	629-22-1	C03045,C03042	HMDB0062549	1.2108	0.8225	1.2079	2.1723	1.6156	1.5445	0.8827	0.8997	1.1187	1.0623	1.6552	1.7226	1.6633	1.3481	1.0532	1.2849	1.386	1.0532	1.409	1.4624	0.7066	0.8454	0.8577	0.9653	0.7686	0.7168	0.7823	0.7459	1.1226	0.7395	1.3461	1.3568	1.0145
5130	2-keto-3-deoxy-gluconate	Xenobiotics	Food Component/Plant	48141	LC/MS Polar	100005946	161227	17510-99-5	C00204	HMDB0001353	0.4967	0.6068	0.6127	0.4857	0.6268	1.0056	0.994	1.1401	2.0533	2.1006	0.5185	0.5875	0.6675	0.5674	0.4705	0.7683	1.2774	1.5159	0.5318	0.9221	1.1251	0.5463	0.5517	0.4362	0.6131	0.9152	0.9418	1.2011	0.7744	0.8326	1.4934	0.7745	1.2972
348	2-ketocaprylate	Amino Acid	Leucine, Isoleucine and Valine Metabolism	63120	LC/MS Neg	100020833	67600	328-51-8		HMDB13211	1.6771	2.6735	1.2709	1.4116	1.7313	2.1165	1.5672	1.3632	1.8931	1.4573	1.8375	3.9168	0.9592	3.0919	1.5091	1.524	2.9546	2.9316	3.3434	1.7461	2.4825	1.6679	2.3868	1.6615	2.6501	2.0748	3.1158	2.5666	1.8755	2.5541	1.9723	2.1925	2.0279
2873	2-linoleoylglycerol (18:2)	Lipid	Monoacylglycerol	32506	LC/MS Neg	100000987	5365676	3443-82-1		HMDB0011538	0.6872	0.1301	0.4302	0.8018	0.6386	0.4344	0.7142	0.5142	0.9328	0.5524	0.8035	0.9255	0.8736	0.9433	0.6121	0.7269	1.4875	0.9643	0.5864	1.0823	1.0559	0.9916	0.8233	0.988	1.3936	1.2152	0.9067	0.8835	1.604	1.3702	1.3592	0.635	1
5382	2-methoxyacetaminophen glucuronide*	Xenobiotics	Drug - Analgesics, Anesthetics	33161	LC/MS Neg	100001795	121596203			HMDB0240215	0.0074	1.9636	0.0074	0.0074	0.0074	0.3941	0.0074	0.0074	0.0074	0.0074	0.0074	4.1228	0.0074	0.0074	0.0074	0.3268	0.0074	0.0074	0.0074	0.0074	0.0074	0.0074	0.0074	0.0074	0.0074	0.0074	0.0074	0.0074	0.0074	0.0074	0.0074	0.0074	0.0074
5381	2-methoxyacetaminophen sulfate*	Xenobiotics	Drug - Analgesics, Anesthetics	47031	LC/MS Neg	100001793	86290014			HMDB0062550	0.0069	1.0493	0.0069	0.0069	0.0069	0.5608	0.0069	0.0069	0.0069	0.0069	0.0069	3.3125	0.0069	0.0069	0.0069	0.2235	0.0069	0.0069	0.0069	0.0069	0.0069	0.0069	0.0069	0.0069	0.0083	0.0069	0.0069	0.0069	0.0069	0.0069	0.0069	0.0069	0.0069
4585	2-methoxyhydroquinone sulfate (1)	Xenobiotics	Benzoate Metabolism	64049	LC/MS Neg	100021839					1.8447	0.6096	0.1561	2.7675	0.2193	0.1561	1.0275	0.5506	8.2175	3.5753	0.1561	0.4048	0.7682	1.4674	1.1557	0.1561	1.7685	1.927	0.3263	0.1561	1.3332	0.1561	0.2585	1.8002	1.7101	1.6294	0.4781	0.439	0.4833	0.7264	1.2092	2.7305	3.4704
4586	2-methoxyhydroquinone sulfate (2)	Xenobiotics	Benzoate Metabolism	64050	LC/MS Neg	100021840					1.7459	0.5388	0.3191	3.5535	0.3191	0.3191	0.693	0.3191	6.0456	1.9008	0.3191	0.3191	0.6019	1.3705	0.7134	0.3191	0.9052	2.1939	0.5306	0.3191	1.2786	0.3191	0.3191	1.7371	1.4624	1.9715	0.3191	0.3191	0.3191	0.5684	0.7266	1.9825	2.8463
6221	2-methoxyresorcinol sulfate	Xenobiotics	Chemical	48445	LC/MS Neg	100006184		1446269-78-8			0.2571	0.6702	0.1039	1.5595	0.1039	1.5455	0.1039	0.149	0.7716	0.4523	0.2436	0.5416	0.5211	27.1941	0.1039	1.0342	0.1039	2.6378	0.6979	0.4281	1.6434	0.1039	0.1039	1.7723	1.6611	3.8164	0.1039	0.1039	4.1702	0.2472	6.6676	1.2084	1.608
397	2-methylbutyrylcarnitine (C5)	Amino Acid	Leucine, Isoleucine and Valine Metabolism	45095	LC/MS Pos Early	100001509	6426901	31023-25-3		HMDB0000378	0.6061	0.6365	1.3234	1.0563	0.9387	0.5135	0.8834	1.6032	1.5384	0.7058	1.2061	1.3493	1.8457	0.6004	0.8114	0.7794	1.1007	1.9946	0.793	0.8844	0.8389	0.632	0.5762	0.5729	1.3729	1.4718	0.6021	0.8116	0.5242	0.4194	0.9991	1.8525	0.6562
1461	2-methylcitrate/homocitrate	Energy	TCA Cycle	52282	LC/MS Neg	100008929	515;439459		C01251	HMDB0003518,HMDB0000379	0.9979	1.5703	0.8362	1.1525	1.603	0.3143	0.8703	1.1106	0.9343	1.0182	1.2363	1.6386	1.7682	1.0927	0.7499	0.8609	0.8442	0.8024	0.7683	0.7939	0.9912	0.8911	0.7356	0.6967	0.9182	2.1076	0.8943	0.6565	0.6294	0.9588	0.7382	0.8817	0.6241
16	2-methylserine	Amino Acid	Glycine, Serine and Threonine Metabolism	53229	LC/MS Pos Early	100009246	94309		C02115		0.7729	1.0899	0.8866	0.6513	0.0722	0.3404	0.8522	0.7081	0.285	1.0288	1.7182	1.6458	0.7602	0.9578	0.1493	0.6789	0.1682	0.0722	0.0722	1.8492	0.336	1.1037	1.2819	0.8498	1.4646	1.9018	1.64	1.2221	1.5829	1.4954	0.9836	0.0722	0.8799
2868	2-myristoylglycerol (14:0)	Lipid	Monoacylglycerol	34383	LC/MS Neg	100001408	137938	27214-38-6		HMDB0011530	1.1349	0.7517	0.6791	0.8417	0.7293	0.798	1.1831	1.406	0.8637	0.9975	1.597	0.9663	1.0437	0.7377	0.281	1.8796	0.1792	0.5269	0.1792	1.4916	1.3249	0.9306	0.9653	0.5428	0.9438	1.1554	0.5246	0.6268	0.9527	0.7298	1.5918	0.9597	0.7924
6176	2-naphthol sulfate	Xenobiotics	Chemical	62520	LC/MS Neg	100020515	74428				0.9246	0.3491	1.5307	6.6229	3.4154	1.4513	1.8512	0.3792	4.59	2.43	1.2437	1.1778	5.7283	2.539	42.1439	1.0652	0.9612	3.9479	10.2273	0.308	3.2233	0.1651	0.3892	0.5381	1.0942	42.4339	1.1176	2.2161	2.2383	0.7463	0.0885	0.2397	1.4649
4353	2-O-methylascorbic acid	Cofactors and Vitamins	Ascorbate and Aldarate Metabolism	63990	LC/MS Polar	100003258	54726398	17860-87-6		HMDB0240294	0.3875	0.9049	0.9019	0.5165	0.6956	0.9827	0.4514	0.6055	2.3905	0.8808	0.9706	1.214	1.6499	0.2946	0.5874	0.9619	0.5082	0.4378	1.1217	1	0.559	0.4348	0.5459	0.7897	0.6952	0.7646	0.8373	1.0246	0.8792	0.4697	2.4348	1.336	0.7999
2872	2-oleoylglycerol (18:1)	Lipid	Monoacylglycerol	21232	LC/MS Neg	100000943	5319879	3443-84-3		HMDB0011537	0.3645	0.1533	0.3315	0.3672	0.3536	0.402	0.4628	0.5004	1.8151	0.3491	0.4759	0.7136	1.079	0.9547	0.1474	0.4298	1.5849	1.7223	0.4321	1.0587	0.7413	0.452	0.5162	0.3957	0.6975	1.1091	0.5278	0.5829	0.9172	0.9383	2.5485	0.5815	0.7682
491	2-oxoarginine*	Amino Acid	Urea cycle; Arginine and Proline Metabolism	55072	LC/MS Pos Early	100002784	558	3715-10-04	C03771	HMDB0004225	1.3682	1.4134	0.9869	1	1.0352	0.7973	1.9723	3.7705	2.0672	2.0704	1.7357	1.6459	2.0084	1.22	1.1032	0.7664	5.183	3.7225	1.6037	0.8282	2.2391	0.7278	0.3168	0.6077	1.15	3.1078	0.6145	1.2715	0.5709	0.7027	1.1032	0.7665	2.9465
2604	2-palmitoleoyl-GPC* (16:1)*	Lipid	Lysophospholipid	47118	LC/MS Neg	100001561	122164832			HMDB10383	1.2492	1.6923	1.1001	1.401	0.4495	2.028	1.8896	4.0735	2.3488	1.126	0.9317	0.7712	1.7994	2.6384	0.488	1.4313	1.7167	2.2586	1.3496	1.8518	0.593	0.5929	1.2823	1.9314	0.8799	0.6736	0.6306	0.4127	1.204	1.6143	0.8189	0.1127	0.9712
2870	2-palmitoleoylglycerol (16:1)*	Lipid	Monoacylglycerol	52432	LC/MS Neg	100008953	53480960			HMDB0011534	0.4063	0.1977	0.2082	0.5069	0.1977	0.4103	0.886	1.1855	2.0348	0.1977	0.4395	0.8122	1.2413	1.2166	0.1977	0.5982	0.802	1.7146	0.4713	1.3906	0.3778	0.6687	0.3142	1.0477	0.8548	1.2192	0.6139	0.6659	1.2788	1.4165	1.7501	0.562	0.7031
2602	2-palmitoyl-GPC* (16:0)*	Lipid	Lysophospholipid	35253	LC/MS Neg	100001562	15061532			HMDB0061702	1.0012	1.2927	1.1829	1.1395	0.9658	1.171	1.7381	1.5202	1.5656	0.9391	0.732	1	1.3584	1.111	0.5192	1.0078	1.5862	1.3649	1.145	1.3664	0.8866	0.737	1.1101	1.1468	1.0382	0.7664	0.6598	0.7032	1.1158	1.3192	1.2471	0.9602	0.9301
2869	2-palmitoylglycerol (16:0)	Lipid	Monoacylglycerol	33419	LC/MS Neg	100001048	123409	23470-00-0		HMDB0011533	1.4752	0.1909	1.6715	1.9765	0.1909	0.1909	0.5024	0.1975	2.1147	0.1909	0.3887	0.1909	0.1909	0.7738	0.1909	0.3706	0.3183	0.661	0.7057	0.8339	0.1909	1.2674	0.5068	0.1909	0.8738	2.1341	0.9961	1.891	1.9575	0.9354	2.4629	0.4597	0.69
4637	2-piperidinone	Xenobiotics	Food Component/Plant	43400	LC/MS Pos Early	100004295	12665	675-20-7		HMDB0011749	7.0143	0.4394	1.9844	2.1206	3.8743	0.6251	1.0269	6.5505	3.1282	2.0607	0.3985	2.5037	1.1149	0.2877	2.1478	0.6884	1.0792	19.2987	0.6683	0.2762	0.8263	4.0397	0.4291	2.1216	0.3767	6.6837	1.2281	1.3888	4.8279	10.9142	13.8806	1.9554	4.197
5818	2-propyl-2-pentenoate (2-ene-valproate)	Xenobiotics	Drug - Neurological	57778	LC/MS Neg	100015981	6437068	60218-41-9	C16653	HMDB13902	0.1787	0.1787	0.1787	0.1787	0.1787	0.1787	0.1787	0.1787	0.1787	0.1787	0.1787	0.1787	0.1787	0.1787	0.1787	0.1787	0.1787	0.1787	0.1787	0.1787	0.1787	0.1787	0.1787	0.1787	0.1787	0.1787	0.1787	0.1787	0.1787	0.1787	0.1787	0.1787	0.1787
5819	2-propyl-4-pentenoate (4-ene-valproate)	Xenobiotics	Drug - Neurological	48143	LC/MS Neg	100005952	104896	1575-72-0			0.9216	0.9216	0.9216	0.9216	0.9216	0.9216	0.9216	0.9216	0.9216	0.9216	0.9216	0.9216	0.9216	0.9216	0.9216	0.9216	0.9216	0.9216	0.9216	0.9216	0.9216	0.9216	0.9216	0.9216	0.9216	0.9216	0.9216	0.9216	0.9216	0.9216	0.9216	0.9216	0.9216
60	2-pyrrolidinone	Amino Acid	Glutamate Metabolism	31675	LC/MS Pos Early	100001081	12025	616-45-5		HMDB0002039	0.679	0.2834	0.2683	0.5884	0.5147	0.3435	0.4175	0.5727	0.82	0.3258	0.5918	0.6843	0.7458	0.7497	0.4586	0.497	0.6616	0.4085	0.61	0.76	0.5571	0.5971	0.735	0.6386	0.5355	0.5867	0.3217	0.9344	0.6024	0.6129	0.3946	0.3539	0.7298
2671	2-stearoyl-GPE (18:0)*	Lipid	Lysophospholipid	41220	LC/MS Neg	100003901	90658453;53480667			HMDB0011129	0.9498	1.3403	0.5844	0.4245	0.7891	1.0938	1.5932	1.1415	1.5424	1.0022	0.4957	0.7916	1.0417	0.7265	0.2983	0.4981	1.6528	1.5987	0.9516	1.1546	0.8975	0.6004	1.1298	0.8504	1.124	0.9029	0.567	0.5379	1.0387	1.1467	1.5567	1.5431	0.7896
3254	21-hydroxypregnenolone disulfate	Lipid	Pregnenolone Steroids	46115	LC/MS Neg	100001999	134595	1164-98-3			0.8898	0.271	1.3903	1.9475	1.6589	0.4817	0.8864	1.4961	1.2737	0.4747	1.0113	0.258	1.1089	1.265	1.7463	2.0414	0.7268	1.0643	1.3488	0.7648	1.167	1.1671	1.3911	1.7873	1.4194	0.6164	1.123	0.4055	2.4133	1.5897	0.792	1	0.7597
2035	2R,3R-dihydroxybutyrate	Lipid	Fatty Acid, Dihydroxy	63109	LC/MS Polar	100002367	13120901	759-06-8		HMDB0000498	0.5059	0.7684	0.8034	0.8243	0.7052	0.7322	1.0592	1.4404	1.6652	0.8141	0.8322	0.9915	1.6584	1.1291	1.0852	0.869	1.0428	2.8433	0.7743	1.0973	0.8245	0.9728	0.5493	0.5886	0.9162	1.0406	2.4805	0.7875	0.4517	1.2169	0.7297	0.8109	0.9101
2034	2S,3R-dihydroxybutyrate	Lipid	Fatty Acid, Dihydroxy	62950	LC/MS Polar	100002284	10964471	5057-93-2		HMDB0002453	0.386	1.0118	0.7738	0.997	2.453	0.3715	0.9072	1.1421	0.59	1.185	1.2973	0.8198	1.3404	0.3958	0.4568	0.427	0.7725	1.4316	0.8066	0.531	0.8023	1.2823	0.4512	0.5936	1.189	1.2494	1.02	0.8764	0.321	0.429	0.7647	0.5032	0.4362
2038	3,4-dihydroxybutyrate	Lipid	Fatty Acid, Dihydroxy	62952	LC/MS Polar	100001730	150929	51267-44-8		HMDB0000337	0.9487	1.0519	0.5627	0.7692	0.7155	1	0.6435	0.8231	1.368	0.5791	0.6585	0.6296	1.2255	0.5007	0.5589	0.5135	0.4708	1.501	0.7236	0.7064	0.7099	0.5896	0.4977	0.8219	0.724	0.7189	1.0877	0.571	1.3608	0.5028	0.9969	1.3092	0.8415
6260	3,5-dichloro-2,6-dihydroxybenzoic acid	Xenobiotics	Chemical	63589	LC/MS Polar	100021324	24721632				1.3025	0.9883	0.7394	1.5758	2.0067	0.9104	0.9493	1.0225	1.2016	0.6522	0.8813	0.7969	0.8121	1.0117	2.3203	2.191	1.1032	0.1884	1.5323	0.7752	1.965	1.1148	1.6061	0.6762	1.0101	0.7494	1.1802	0.9609	1.2784	0.9374	2.0502	1.5273	0.9626
4599	3,7-dimethylurate	Xenobiotics	Xanthine Metabolism	34399	LC/MS Neg	100001398	83126	13087-49-5	C16360	HMDB0001982	0.103	0.6299	0.4441	1	0.103	2.7513	0.9132	0.2329	2.9504	0.103	2.1507	0.103	0.103	1.1722	0.4202	2.3539	1.1704	1.1152	1.0818	0.4324	0.8336	1.9963	3.5225	3.3519	0.9519	2.7187	4.733	0.6181	0.1975	0.4443	0.103	4.3492	0.9041
4541	3-(2-hydroxyphenyl)propionate	Xenobiotics	Benzoate Metabolism	35634	LC/MS Neg	100001623	6930705	495-78-3	C01198	HMDB0033752	0.1075	0.1075	0.2346	0.1075	0.1075	1.1733	0.1075	0.1075	0.1075	0.1075	0.1075	0.499	0.1075	0.6452	0.1075	0.1075	0.1075	0.1075	0.1075	0.2179	0.1075	0.3487	0.3914	0.7184	0.1075	0.1204	0.1075	0.1075	0.1075	0.1075	0.1075	0.1075	0.1075
4245	3-(3-amino-3-carboxypropyl)uridine*	Nucleotide	Pyrimidine Metabolism, Uracil containing	62924	LC/MS Neg	100001426	171198	52745-94-5			0.7358	0.7927	0.7152	0.6796	1	1.0563	0.9643	1.0567	1.5701	0.8138	1.2298	0.9529	1.3083	0.867	0.7236	1.0858	0.6115	1.2297	0.7851	1.4296	0.7819	0.8396	0.6207	0.8205	0.9979	1.0776	1.0414	0.8388	0.8167	0.828	0.9892	1.631	0.8276
4572	3-(3-hydroxyphenyl)propionate	Xenobiotics	Benzoate Metabolism	35635	LC/MS Neg	100001624	91	621-54-5	C11457	HMDB0000375	1.2001	1.7599	0.3594	11.4635	1.4074	0.3254	0.0771	0.0771	2.1239	0.5331	0.0771	3.9468	0.8804	1.6889	2.6895	4.0654	4.3137	2.3833	5.869	25.9487	0.0771	0.9518	4.7659	8.0605	11.006	1.0056	0.9054	0.374	3.5071	6.9911	1.3727	1.3632	6.6874
4569	3-(3-hydroxyphenyl)propionate sulfate	Xenobiotics	Benzoate Metabolism	45415	LC/MS Neg	100005391	187488	86321-32-6		HMDB0094710	0.2476	0.3997	0.1081	2.8842	0.5796	4.8271	0.1081	0.1081	1.5758	0.1081	0.242	2.2035	1.9718	0.3895	2.1916	1.1812	2.1961	0.8188	1.7682	9.0732	0.1112	0.1508	1.1848	2.0065	1.8414	0.2125	0.1081	0.1081	1.5129	1.5973	0.1328	0.4407	1.4715
181	3-(4-hydroxyphenyl)lactate (HPLA)	Amino Acid	Tyrosine Metabolism	32197	LC/MS Neg	240	9378	6482-98-0	C03672	HMDB0000755	1.0667	1.0549	1.1874	1.3234	1.0327	0.5157	1.3299	1.1668	1.374	1.3329	1.2016	0.5565	0.8628	0.7329	1.8541	0.8299	0.9117	2.5888	1.2397	0.5654	1.3336	0.9083	1	0.8381	1.0639	1.8781	0.6386	1.0782	0.7661	0.658	1.953	1.2614	0.6057
4574	3-(4-hydroxyphenyl)propionate	Xenobiotics	Benzoate Metabolism	39587	LC/MS Neg	100002914	10394	501-97-3	C01744	HMDB0002199	0.6624	0.183	0.183	3.2623	6.1622	0.183	0.183	0.183	0.6245	0.183	0.183	0.5676	0.183	0.183	0.183	1	3.5539	2.6842	1.258	50.5722	0.183	0.183	0.183	0.4209	0.4974	0.183	0.2301	1.5144	0.8436	2.6951	0.9386	0.9088	5.8558
5383	3-(cystein-S-yl)acetaminophen*	Xenobiotics	Drug - Analgesics, Anesthetics	34365	LC/MS Pos Early	100001797	171264			HMDB0240217	0.0281	1.4084	0.0281	0.0281	0.0281	0.1764	0.0281	0.0281	0.0281	0.0281	0.0281	0.4996	0.0281	0.0281	0.0281	0.0832	0.0281	0.0281	0.0281	0.0281	0.0281	0.0281	0.0281	0.0281	0.0281	0.0281	0.0281	0.0281	0.0281	0.0281	0.0281	0.0281	0.0281
5387	3-(methylthio)acetaminophen sulfate*	Xenobiotics	Drug - Analgesics, Anesthetics	62567	LC/MS Neg	100020827					0.0051	3.0722	0.0051	0.0051	0.0051	0.8194	0.0051	0.0051	0.0051	0.0051	0.0051	0.1424	0.0051	0.0051	0.0051	0.3208	0.0051	0.0541	0.0051	0.0051	0.0051	0.0051	0.0181	0.0051	0.0051	0.0051	0.0051	0.0051	0.0051	0.0051	0.0051	0.0051	0.0051
5377	3-(N-acetyl-L-cystein-S-yl) acetaminophen	Xenobiotics	Drug - Analgesics, Anesthetics	45721	LC/MS Neg	2048	83967	52372-86-8			0.0079	1.9194	0.0079	0.0079	0.0079	0.2825	0.0079	0.0079	0.0079	0.0079	0.0079	0.6207	0.0079	0.0079	0.0079	0.208	0.0079	0.0079	0.0079	0.0079	0.0079	0.0079	0.0079	0.0079	0.0079	0.0079	0.0079	0.0079	0.0079	0.0079	0.0079	0.0079	0.0079
6108	3-acetylphenol sulfate	Xenobiotics	Chemical	48693	LC/MS Neg	100004326					0.1868	1	0.1868	6.0903	0.1868	2.1041	0.2538	1.5203	2.0529	0.1868	2.6535	0.9212	2.42	1.0563	1.4003	0.7682	1.4865	5.9321	2.4616	1.0816	7.5576	0.6219	3.0986	2.1577	1.581	0.3009	0.9431	0.1868	0.564	0.3873	0.1868	0.8483	3.7096
489	3-amino-2-piperidone	Amino Acid	Urea cycle; Arginine and Proline Metabolism	62853	LC/MS Pos Early	100020361	5200225	1892-22-4		HMDB0000323	0.866	0.933	0.8409	1.2716	0.8328	1.6099	1.2299	1.039	1.3856	0.8148	1.3609	0.8683	1.1659	0.7146	0.8152	0.8445	0.9203	2.5853	0.9176	1.9875	1.2634	0.7333	0.8761	0.9723	1.0897	1.4039	0.6181	1.3994	0.9407	1.1542	0.7787	1.5041	1.7793
4284	3-aminoisobutyrate	Nucleotide	Pyrimidine Metabolism, Thymine containing	1566	LC/MS Pos Early	1114	64956	10569-72-9;214139-20-5	C05145	HMDB0002166	0.712	1.179	0.9325	0.5488	1.6181	1.2821	0.5566	0.7508	6.5634	1.5111	1.1349	1.6002	1.0945	0.8929	0.0828	0.6431	0.4377	0.6574	0.5616	1.1436	1.2472	1.6755	0.9653	1.5469	1.0233	1.5438	1.93	1.6173	1.2155	1.0741	0.5583	0.8598	0.6271
6261	3-bromo-5-chloro-2,6-dihydroxybenzoic acid*	Xenobiotics	Chemical	63681	LC/MS Neg	100021707	134581543				0.8852	1.0009	0.6041	1.4134	1.3287	0.7776	0.8898	1.1919	1	0.5293	1.1366	0.9384	0.798	0.9655	0.8759	1.7709	1.2295	0.1917	1.6868	1.0324	1.6007	1.101	0.9215	1.0361	1.0294	0.8747	1.0463	0.8084	1.0715	0.9311	1.8195	1.5125	1.0881
1708	3-carboxy-4-methyl-5-pentyl-2-furanpropionate (3-CMPFP)	Lipid	Fatty Acid, Dicarboxylate	61871	LC/MS Neg	100020004	194501			HMDB0061643	1.4112	1.2969	1.3221	1.4405	2.1519	3.7555	1.5763	0.8942	2.5204	1.6975	2.18	4.0884	2.1503	1.8002	1.6448	4.1394	1.6369	1.7546	3.0129	1.5573	1.97	1.4679	3.2303	1.712	2.4957	1	1.3716	1.4569	1.1408	1.3953	1.2465	4.5067	1.2859
1706	3-carboxy-4-methyl-5-propyl-2-furanpropanoate (CMPF)	Lipid	Fatty Acid, Dicarboxylate	31787	LC/MS Neg	100001178	123979	86879-39-2		HMDB0061112	1.0675	0.1157	9.3086	1.1374	4.0734	27.4933	0.3478	0.9456	0.9109	6.2488	2.831	32.3876	38.1786	2.7598	3.6308	0.4433	1	0.2924	3.7763	4.8015	16.527	2.988	3.9346	0.3049	9.6802	0.0539	0.0927	3.3024	0.4504	4.7458	0.7597	2.4276	1.4251
1880	3-decenoylcarnitine	Lipid	Fatty Acid Metabolism (Acyl Carnitine, Monounsaturated)	63361	LC/MS Pos Late	100021136					0.3178	2.0409	1.3837	1.5452	2.0601	1.01	0.6507	1.6186	1.7149	1.7636	1.7948	1.4434	1.3989	0.7201	0.4156	1.5493	0.9112	1.7102	0.7962	1.6315	0.8553	1.7546	1.2501	1.2904	1.9889	1.3245	1.2728	1.3068	0.7517	1.196	1.4759	1.5852	0.7188
4898	3-ethylcatechol sulfate (1)	Xenobiotics	Food Component/Plant	62796	LC/MS Neg	100020851					0.103	0.6334	0.3223	1.572	1.0822	1.4332	0.4537	1.8601	0.386	0.103	0.8276	0.103	1.3045	2.2356	0.6824	1.0168	0.9894	7.7871	1.8609	0.952	3.3768	0.4158	1.1346	1.7673	1.0106	0.103	0.5965	0.4655	0.2102	0.5698	0.103	0.103	0.9005
4786	3-formylindole	Xenobiotics	Food Component/Plant	62863	LC/MS Polar	100020219	10256	487-89-8	C08493	HMDB29737	1.6582	0.9222	1.4403	1.6092	0.948	1.3215	2.8423	1.5395	1.8004	1.8663	1.2928	0.7945	1.2844	1.4715	1.1631	0.8802	2.0622	3.0961	1.703	1.5216	1.8579	2.0124	1.6681	1.8301	2.4237	2.8508	1.3866	2.1657	1.4841	1.4763	1.716	1.2365	1.955
405	3-hydroxy-2-ethylpropionate	Amino Acid	Leucine, Isoleucine and Valine Metabolism	32397	LC/MS Neg	100001170	188979	4374-62-3		HMDB0000396	0.9711	1.2584	1.2712	1.1838	1.7529	0.8687	0.6679	1.4983	1.6089	1.1621	1.2071	0.9004	1.7323	0.5162	0.6488	1.0641	1.3422	2.3082	1.3041	1.1388	1.065	1.5608	1.0603	1.5155	0.9802	0.8434	0.9883	1.0373	0.6361	0.6883	1.5304	1.7898	0.4855
6255	3-hydroxy-2-methylpyridine sulfate	Xenobiotics	Chemical	63227	LC/MS Neg	100020975					2.077	15.5103	0.3386	33.2797	0.1634	1.04	0.1634	0.3033	4.2862	0.1634	28.147	0.8897	11.587	7.3379	1.1384	0.1634	4.3289	52.8559	25.5013	6.4753	59.1742	0.7425	3.8198	2.6273	4.7544	0.5547	0.1634	0.1634	0.663	0.1634	0.2093	1.5508	60.0749
3176	3-hydroxy-3-methylglutarate	Lipid	Mevalonate Metabolism	531	LC/MS Polar	112	1662;5459993	503-49-1	C03761	HMDB0000355	1.7699	1.1214	0.7334	0.6593	0.7656	1.3078	0.5594	0.6819	1.9963	0.918	1.094	1.1427	1.1266	0.9458	0.619	0.5731	0.7594	1.9417	0.634	1.111	1.3184	0.9851	0.6894	0.7449	1.4115	1.3038	0.7136	0.8694	0.647	0.5723	0.9464	1.8272	1
1669	3-hydroxyadipate	Lipid	Fatty Acid, Dicarboxylate	62069	LC/MS Polar	100004396	151913			HMDB0000345	0.1588	0.7241	0.4562	0.3632	1.1119	0.4972	0.1313	0.166	0.6183	0.3091	0.7812	0.4289	0.3448	0.4502	0.3033	0.4678	0.2659	1.5065	0.7796	0.22	0.1765	0.4305	0.3199	0.2702	0.2879	0.3081	0.3585	0.1515	0.1633	0.2818	1.8838	1.8316	0.2353
1939	3-hydroxybutyrate (BHBA)	Lipid	Ketone Bodies	542	LC/MS Polar	254	441;94318;92135	625-72-9	C03197,C01089	HMDB0000011,HMDB0000357,HMDB0000442	0.2236	0.4615	0.7541	0.8263	3.2363	0.7197	0.1137	0.4296	1	1.4396	3.9659	1.6653	0.928	0.1548	0.2024	0.6464	2.852	1.4104	1.9591	0.4303	0.3021	8.2	4.4054	0.5506	0.3259	0.2721	2.3516	0.5939	0.176	0.9167	2.1224	3.4924	0.2919
1832	3-hydroxybutyroylglycine	Lipid	Fatty Acid Metabolism (Acyl Glycine)	62064	LC/MS Polar	100020211					1.2255	0.9836	0.4473	0.2145	2.4489	1.1244	0.5624	0.3268	2.1103	1.0278	1.5423	2.2335	0.3864	1.0479	0.6939	0.6771	0.535	1.2022	1.468	0.2507	0.3474	2.0801	1.189	1.3779	0.8276	0.4004	1.0272	0.7235	0.7236	0.2693	1.3579	7.4581	0.3619
1983	3-hydroxydecanoate	Lipid	Fatty Acid, Monohydroxy	22053	LC/MS Neg	100000997	26612	5561-87-5		HMDB0002203	0.4107	1.339	1.7143	1.3687	2.5134	0.8949	0.2314	0.6998	1.0496	2.4742	1.8228	1.149	0.9524	0.3421	0.3254	1.9186	2.0809	4.1006	4.3276	0.7049	0.545	4.9019	2.5459	1.0952	0.5599	0.609	0.9398	0.7512	0.8245	0.8715	10.3163	9.1735	0.3967
1928	3-hydroxydecanoylcarnitine	Lipid	Fatty Acid Metabolism (Acyl Carnitine, Hydroxy)	63358	LC/MS Pos Late	100021141	121454166			HMDB0061636	0.3416	2.8623	2.4158	2.7392	2.8264	1.2908	0.7029	1.471	1.7083	3.6457	2.0253	2.9526	1.6789	0.3758	0.3888	1.983	1.5268	1.854	0.7855	1.9688	1.1607	5.3327	2.2189	1.8228	2.309	1.7807	1.7084	1.4422	0.7257	1.1234	2.2598	2.2416	0.3542
1688	3-hydroxydodecanedioate*	Lipid	Fatty Acid, Dicarboxylate	62915	LC/MS Neg	100001454	16663321	34574-69-1		HMDB0000413	0.2108	1.289	0.5108	0.6235	1.091	0.479	0.2108	0.2108	1.3123	1.0337	2.556	0.6302	0.2108	0.4903	0.2108	0.7532	1.6313	2.1422	1.9843	0.2108	0.2108	1.7549	1.7313	0.7818	0.2108	0.2108	0.46	0.2108	0.2976	0.2108	11.0616	13.4594	0.2108
1980	3-hydroxyhexanoate	Lipid	Fatty Acid, Monohydroxy	53230	LC/MS Neg	100006367	151492	10191-24-9		HMDB0061652,HMDB0010718	0.6146	2.0668	0.8342	1.1073	1.9939	0.8992	0.3801	0.785	0.743	1.4328	1.8694	1.3783	0.7626	0.5642	0.6487	1.4659	1.2191	2.0187	2.0995	1.241	0.453	1.4352	1.7604	1.0084	0.9853	0.5232	1.7741	0.8618	0.5367	0.7104	3.1102	6.0162	0.3543
1922	3-hydroxyhexanoylcarnitine (1)	Lipid	Fatty Acid Metabolism (Acyl Carnitine, Hydroxy)	62557	LC/MS Pos Early	100020825					0.2875	0.7229	0.4947	0.4894	1.5956	0.2913	0.2332	0.429	0.6967	0.8359	1.1486	0.7129	0.4459	0.3601	0.2961	0.6893	1.088	0.7212	1.1311	0.5528	0.4309	0.5922	1.4275	0.3995	0.9109	0.5433	0.7419	0.4171	0.4058	0.3569	1.6034	2.8447	0.2332
4469	3-hydroxyhippurate	Xenobiotics	Benzoate Metabolism	39600	LC/MS Neg	100002122	450268	1637-75-8		HMDB0006116	0.8561	1.5279	0.5837	16.7789	1.2592	6.5109	0.5543	0.6597	4.8979	0.4274	0.3647	10.4624	4.0733	2.8903	2.705	4.2415	6.6151	4.469	6.2533	4.5819	1.0187	1.1802	2.4377	6.8493	12.347	2.7638	1.3755	0.1721	2.6908	8.4721	1.2611	2.5959	12.2432
4470	3-hydroxyhippurate sulfate	Xenobiotics	Benzoate Metabolism	62530	LC/MS Neg	100020410	186339				0.1219	0.1219	0.1219	4.1966	0.3336	2.1658	0.1219	0.1219	2.1609	0.1219	0.1219	2.6093	1.7922	0.2799	2.951	1.363	2.3224	0.1219	1.85	1.3305	0.1753	0.2535	0.3388	1.1445	1.5448	0.2762	0.2185	0.1219	1.3823	1.8844	0.1219	0.3773	2.5562
428	3-hydroxyisobutyrate	Amino Acid	Leucine, Isoleucine and Valine Metabolism	1549	LC/MS Pos Early	111	11966314	2068-83-9	C01188,C06001	HMDB0000023,HMDB0000336	0.3601	0.6408	0.5726	1	1.5174	0.5237	0.3109	0.7681	0.7562	1.0936	2.7236	1.5999	1.2382	0.3252	0.2521	0.6972	3.4644	2.1887	1.9214	0.5175	0.8351	3.5769	0.2521	0.626	0.9485	1.4762	1.3366	1.0339	0.2886	0.8614	2.7853	2.6765	0.3468
1986	3-hydroxylaurate	Lipid	Fatty Acid, Monohydroxy	32457	LC/MS Neg	100001112	94216	53941-38-1		HMDB0000387	0.1415	0.9374	1.9763	2.007	3.235	0.6773	0.0987	0.5508	0.7535	2.5981	1.5299	1.291	1.4463	0.0987	0.1837	2.3583	2.0664	1.778	2.0146	0.5789	0.3242	4.0068	2.4844	0.9927	0.2386	0.3348	0.7591	0.6719	0.3505	0.97	5.5364	5.1911	0.1485
4474	3-hydroxymandelate	Xenobiotics	Benzoate Metabolism	22112	LC/MS Polar	100000979	86957	17119-15-2		HMDB0000750	1	1	1	1	1	1	1	1	1	1	1	1	1	1	1	1	1	1	1	1	1	1	1	1	1	1	1	1	1	1	1	1	1
1987	3-hydroxymyristate	Lipid	Fatty Acid, Monohydroxy	21158	LC/MS Neg	100000882	16064	3422-31-9		HMDB0061656	0.3053	0.6279	1.1335	2.2639	2.3204	0.6343	0.3914	0.7782	0.7044	2.1193	2.0227	1.6098	1.0016	0.3092	0.3581	2.1423	2.8809	2.5737	2.6194	0.5797	0.3998	3.1317	2.5291	1.0535	0.6197	1.0412	0.8867	0.8311	0.6126	0.7894	4.6631	6.0493	0.5914
1981	3-hydroxyoctanoate	Lipid	Fatty Acid, Monohydroxy	22001	LC/MS Neg	100000773	26613	88930-08-9	C20793	HMDB0001954	0.4323	2.078	1.2593	1.1437	2.0112	0.825	0.2643	0.6093	0.9628	1.6946	2.5702	1.4773	0.7911	0.5957	0.3566	1.3805	2.1055	4.7179	4.7089	0.9288	0.7039	2.5434	2.1766	0.9322	0.9153	0.6149	1.0545	0.7222	1.244	0.6771	11.5793	17.1916	0.4159
1925	3-hydroxyoctanoylcarnitine (1)	Lipid	Fatty Acid Metabolism (Acyl Carnitine, Hydroxy)	64393	LC/MS Pos Early	100021990					0.3166	2.2886	1.5142	2.1348	1.9387	0.9253	0.7344	1.0815	1.207	2.5253	2.0418	2.5527	1.4749	0.4099	0.4313	1.4752	1.2108	1.5942	0.7255	1.5845	1.0784	2.0391	2.0101	1.7987	2.1315	1.3851	1.5274	1.1944	0.6196	0.9611	1.7494	1.8382	0.2815
1926	3-hydroxyoctanoylcarnitine (2)	Lipid	Fatty Acid Metabolism (Acyl Carnitine, Hydroxy)	64394	LC/MS Pos Early	100021991					0.3363	2.6295	1.905	2.2183	2.3301	0.9052	0.9409	1.1568	1.5125	3.2836	1.9024	2.6471	1.5171	0.4176	0.5573	1.4258	1.3595	1.7569	0.8832	1.8527	1.0107	2.2637	1.7677	1.4764	2.4524	1.4263	1.6089	1.1992	0.8625	1.0781	1.717	1.579	0.3535
1991	3-hydroxyoleate*	Lipid	Fatty Acid, Monohydroxy	61843	LC/MS Neg	100019966					0.1256	0.5467	1.5364	1.1568	2.2391	0.7622	0.698	1.5111	1.451	2.4636	2.3581	0.9477	2.7133	0.1256	0.1256	1.8944	4.0726	2.3741	0.937	0.6953	0.3667	2.9035	2.8426	1.9122	0.1256	1.1416	1.6316	1	0.1256	1.3084	3.2556	3.4359	0.1256
1930	3-hydroxyoleoylcarnitine	Lipid	Fatty Acid Metabolism (Acyl Carnitine, Hydroxy)	61840	LC/MS Pos Late	100019801	129637446				0.2449	2.0425	1.1429	0.8612	1.438	0.685	0.4081	0.71	1.2027	1.2138	1.4611	1.0934	0.6482	0.4132	0.2449	1.4901	1.7979	2.0399	1.7284	1.3555	0.4289	1.6786	1.6848	0.5091	0.8805	0.7373	1.0332	0.6543	0.499	0.6728	2.3783	3.412	0.3483
6223	3-hydroxypyridine glucuronide	Xenobiotics	Chemical	63236	LC/MS Pos Early	100020591					0.0635	0.5999	0.0635	5.4409	0.0635	0.2211	0.0635	0.0635	0.0635	0.0635	1.7451	0.0635	0.9089	0.0635	0.0635	0.0635	0.8623	6.1689	0.9641	0.965	2.4102	0.0635	1	0.3119	0.104	0.0635	0.0635	0.0635	0.0635	0.0635	0.0635	0.0635	4.5025
6222	3-hydroxypyridine sulfate	Xenobiotics	Chemical	48448	LC/MS Neg	100006098		1955-23-3			1.8233	29.7853	3.6036	121.878	0.3411	12.7896	1.8921	1.261	5.2521	0.7862	68.1294	2.3142	31.6343	3.6322	13.6412	3.6222	36.3973	102.362	64.1149	23.4392	97.2037	2.9413	29.3886	16.1307	8.0651	3.3751	0.3179	1.0954	1.4301	1.8834	0.6559	1.0554	119.255
1985	3-hydroxysebacate	Lipid	Fatty Acid, Monohydroxy	31943	LC/MS Neg	100001145	3017884	73141-46-5		HMDB0000350	0.1808	1.5082	0.4878	0.5096	1.2095	0.6736	0.1808	0.3214	1.8169	1.2996	2.8498	0.4296	0.6458	0.4799	0.1808	0.8338	1.7566	3.5487	2.8382	0.337	0.2431	1.293	1.0638	0.6752	0.1998	0.437	0.805	0.4538	0.4823	0.2718	18.0359	15.0643	0.2175
5065	3-hydroxystachydrine*	Xenobiotics	Food Component/Plant	62062	LC/MS Pos Early	100020203	46173781		C10151		13.6053	0.0275	0.4581	15.2138	0.3677	16.4478	0.2597	0.051	1.5821	1.5322	0.0275	31.5628	0.0275	0.1235	0.1073	0.0275	0.0275	0.0275	0.0275	0.0275	2.536	0.0275	0.8156	0.0275	0.165	0.0275	1.0012	0.7158	0.6027	0.0433	0.0275	0.1441	0.0275
5815	3-hydroxyvalproate	Xenobiotics	Drug - Neurological	57781	LC/MS Neg	100015977	134459	58888-84-9	C16651	HMDB0013899	0.3475	0.3475	0.3475	0.3475	0.3475	0.3475	0.3475	0.3475	0.3475	0.3475	0.3475	0.3475	0.3475	0.3475	0.3475	0.3475	0.3475	0.3475	0.3475	0.3475	0.3475	0.3475	0.3475	0.3475	0.3475	0.3475	0.3475	0.3475	0.3475	0.3475	0.3475	0.3475	0.3475
5215	3-indoleglyoxylic acid	Xenobiotics	Food Component/Plant	63583	LC/MS Neg	100020372	73863	1477-49-2			0.9287	0.6325	2.6133	2.4624	1.481	1.0553	0.9664	0.5594	0.826	0.7711	1.1374	1.5301	1.2839	2.4658	1.9663	1.7535	1.152	1.9339	0.4299	1.1041	1.5721	0.9164	0.5672	0.7458	0.8943	1.2307	1.0077	0.9928	0.9998	0.7746	1.196	0.5908	1.3029
322	3-indoxyl sulfate	Amino Acid	Tryptophan Metabolism	27672	LC/MS Neg	100000467	10258	2642-37-7		HMDB0000682	1.3691	0.5962	0.9853	1.2653	1.0485	3.0484	2.2378	2.1661	4.2224	0.7299	1.0508	0.851	2.036	2.3233	0.3608	1.8522	1.8433	3.1624	2.2934	1.4932	2.3629	1.803	0.8997	2.3835	1.7537	0.9555	1	1.5004	0.5938	2.0254	1.526	2.1857	1.7829
4542	3-methoxycatechol sulfate (1)	Xenobiotics	Benzoate Metabolism	48763	LC/MS Neg	100006375	129892430				2.1581	1.4039	0.0688	4.4888	0.4515	0.4018	0.1022	2.608	1.8569	2.2346	1.0013	2.7899	5.1643	11.5333	0.8362	0.9987	1.7338	4.2908	2.0472	1.9905	2.3912	0.7093	0.6877	3.0454	1.5344	6.954	0.3421	0.0404	3.7218	1.0971	4.0154	1.5515	1.9151
4543	3-methoxycatechol sulfate (2)	Xenobiotics	Benzoate Metabolism	48752	LC/MS Neg	100006376					1.6741	0.4475	0.1617	2.0817	0.3907	0.7325	0.5462	0.1617	5.1325	0.6637	0.5664	1.7636	1.8754	5.2288	0.4865	0.4594	0.9103	3.3319	0.9746	0.6062	2.6251	0.4998	0.5863	2.2489	1.1658	0.1617	0.1617	0.1617	0.1617	0.3941	0.1617	0.9742	1.9356
206	3-methoxytyramine sulfate	Amino Acid	Tyrosine Metabolism	44618	LC/MS Neg	100004634	54133459				1.1452	0.9755	0.7441	0.4761	0.6166	1.6249	0.7689	1.1012	3.0046	1.1687	2.3548	1.2387	0.916	1.5004	0.5797	0.7356	1.696	1.07	1.771	0.9427	0.7424	0.5382	0.6238	1.0053	0.7368	1.7881	0.6607	0.5206	0.9507	0.6488	1.3238	1.4272	0.6311
204	3-methoxytyrosine	Amino Acid	Tyrosine Metabolism	12017	LC/MS Neg	1342	9307	300-48-1		HMDB0001434	1.7364	0.8638	0.967	0.7408	1.3715	0.911	0.9877	0.6858	0.9869	0.7076	1.4919	2.2906	0.9099	0.8452	1.2655	0.8107	0.7246	0.6376	0.6885	1.008	0.9261	0.9023	0.7662	0.9727	1.022	1.1802	1.1152	0.8875	1.6355	1.0422	0.5857	1.701	0.6925
4503	3-methyl catechol sulfate (1)	Xenobiotics	Benzoate Metabolism	46165	LC/MS Neg	100004112	118431379				0.7081	12.7173	1.5052	26.8015	3.1527	10.011	1.0124	12.6945	4.8023	0.3362	17.8273	0.7064	14.381	16.3757	3.8563	4.2279	19.4043	47.6589	31.758	9.5445	28.2749	1.5221	11.0006	9.5258	3.2479	1.2609	2.6853	1.978	2.3182	1.6971	0.5591	0.9876	12.7982
4504	3-methyl catechol sulfate (2)	Xenobiotics	Benzoate Metabolism	46164	LC/MS Neg	100004110					0.1086	1	0.1086	2.4864	0.1086	0.1086	0.1086	1.4777	0.4604	0.1086	1.7314	0.1086	1.2109	2.0901	0.1524	0.1086	0.9358	4.314	2.156	0.3675	3.7168	0.1086	0.4851	0.4576	0.1086	0.1086	0.1086	0.1086	0.2283	0.1086	0.1086	0.1086	1.6374
423	3-methyl-2-oxobutyrate	Amino Acid	Leucine, Isoleucine and Valine Metabolism	44526	LC/MS Neg	100000936	49	3715-29-5	C00141	HMDB0000019	0.9348	0.8795	1.1338	0.8862	1.2139	0.7406	0.9305	1.2968	1.3023	1.2975	1.1682	0.9136	1.3008	0.5296	0.9771	0.9468	1.5211	1.5603	1.7551	0.8863	1	1.3555	0.8784	0.9256	1.1015	1.1293	0.8719	1.2039	0.7018	0.7884	1.6576	1.2379	1.0229
394	3-methyl-2-oxovalerate	Amino Acid	Leucine, Isoleucine and Valine Metabolism	15676	LC/MS Neg	100000036	440877;439286	1460-34-0;51829-07-3	C00671,C06008,C03465	HMDB0000491	0.8782	1.1533	1.3997	0.9876	1.3263	0.7123	0.7988	1.6644	2.5291	1.3484	0.8572	1	1.1023	0.4924	0.7315	0.8188	2.0139	1.8111	1.7537	0.9672	1.0035	1.0597	0.8727	1.0269	1.5214	0.9062	0.8062	1.288	0.7081	0.738	1.4494	1.3673	0.9472
1670	3-methyladipate	Lipid	Fatty Acid, Dicarboxylate	36749	LC/MS Polar	100001765	12292	3058-01-03		HMDB0000555	0.6147	1.3601	0.5971	0.8356	1.2691	2.4107	0.342	1.108	0.8972	0.9957	1.0059	14.4179	1.0043	0.342	0.342	1.0939	0.342	1.1975	0.8046	1.0832	1.1505	2.6587	2.5392	0.9495	0.7591	0.5769	0.342	0.342	0.342	0.8051	1.2586	1.7919	0.4988
4255	3-methylcytidine	Nucleotide	Pyrimidine Metabolism, Cytidine containing	35132	LC/MS Pos Early	100001466	14237477	21028-20-6		HMDB0240577	1.0592	1.4345	0.5691	0.9422	0.7374	0.9111	1.0961	1.0977	1.4514	1.0135	1.1467	1.0349	1.1375	0.8488	0.8316	1.0228	1.3531	0.8171	1.0065	0.8284	1.3715	0.7955	0.9057	1.657	1.3775	1.0226	1.1584	1.7585	1.0635	1.0255	0.4881	1.0375	0.9567
367	3-methylglutaconate	Amino Acid	Leucine, Isoleucine and Valine Metabolism	57747	LC/MS Polar	100002458	1551553	5746-90-7		HMDB0000522	1.1813	2.0536	0.5614	0.7103	1.012	2.4537	0.7651	1.44	4.8244	0.8733	2.1404	1.1586	2.778	1.2541	0.6643	0.764	0.9289	4.7151	0.9847	1.0784	1.241	2.6776	0.7427	0.9623	0.5703	0.9517	1.6621	0.7558	1.29	0.4155	1.1297	4.7951	0.5697
375	3-methylglutarylcarnitine (2)	Amino Acid	Leucine, Isoleucine and Valine Metabolism	46548	LC/MS Pos Early	100005850	128145			HMDB0000552	1.0443	1.7009	0.3613	0.5418	0.8033	4.962	0.4915	0.4967	7.3997	0.2557	5.275	1.6917	5.7839	4.6884	1.9353	1.8676	0.396	4.0168	1.1112	3.8196	1.1987	3.349	0.3768	0.8653	0.3022	0.9994	4.9474	1.2011	2.6233	0.8491	0.6397	7.7816	0.6007
72	3-methylhistidine	Amino Acid	Histidine Metabolism	15677	LC/MS Neg	100000042	64969	368-16-1	C01152	HMDB0000479	0.2708	1.7122	1.459	2.364	1.1615	1.9206	1.3862	1.6497	4.6283	2.033	0.7951	1	7.2753	1.7037	3.0313	2.7377	8.5246	3.0115	1.2422	3.4137	0.4175	5.7629	1.0787	0.2185	0.044	0.0682	0.533	2.1639	0.7418	0.9945	0.7453	0.207	0.1059
4602	3-methylxanthine	Xenobiotics	Xanthine Metabolism	32445	LC/MS Neg	100001108	70639	1076-22-8	C16357	HMDB0001886	0.0776	1.4876	0.4157	0.9977	0.6038	9.8275	1.0592	0.3442	5.8735	0.0596	2.9369	0.7429	0.1886	1.2223	0.4477	4.2298	1.312	1.7183	2.2748	2.3847	1.6939	3.4022	11.5135	4.5859	0.6357	2.2943	4.2579	0.8674	0.4683	0.6005	0.8391	6.7361	0.7255
4575	3-phenylpropionate (hydrocinnamate)	Xenobiotics	Benzoate Metabolism	15749	LC/MS Neg	100000010	107	501-52-0	C05629	HMDB0000764	8.9524	0.9629	8.1783	0.41	0.3303	18.4028	6.1371	0.3912	0.3656	1.1036	2.0525	30.4204	5.2014	10.1809	0.6398	0.7771	9.2855	2.8435	0.4795	40.9946	3.3239	15.5405	16.4845	11.4058	0.5144	6.9232	3.2749	0.7638	0.6275	2.2883	0.2025	0.328	2.5074
481	3-sulfo-L-alanine	Amino Acid	Methionine, Cysteine, SAM and Taurine Metabolism	47089	LC/MS Polar	382	72886	498-40-8	C00506	HMDB0002757	0.8346	0.3978	0.3211	0.85	0.9413	0.7997	1.2666	0.3211	1.1734	0.7426	2.1882	0.9788	0.3211	1.5459	0.9352	1.0637	0.7271	0.9988	0.596	4.1599	2.7067	2.0865	3.6105	3.6636	1.8141	1.6808	1.8411	1.8322	3.8074	1.9329	2.1612	0.6561	2.7355
4239	3-ureidopropionate	Nucleotide	Pyrimidine Metabolism, Uracil containing	3155	LC/MS Pos Early	1053	111	462-88-4	C02642	HMDB0000026	0.7183	0.6336	0.4322	0.6118	0.5257	0.61	0.7301	0.5957	0.4338	0.8327	0.3694	1.1051	0.5692	0.5643	0.4669	0.4632	0.6881	0.8811	0.6767	0.576	0.447	0.6532	0.8177	0.962	1.0653	0.9041	0.4307	0.7391	0.7473	0.4822	1.4086	0.6407	0.6266
3540	3b-hydroxy-5-cholenoic acid	Lipid	Secondary Bile Acid Metabolism	43507	LC/MS Neg	100004182	92997	5255-17-4		HMDB0000308	1.6057	0.3335	0.6647	3.1446	0.9992	1.1878	0.6106	0.9374	0.3335	0.8795	0.3335	1.6198	0.3335	1.9739	0.7752	1.1414	1.4165	0.3335	1.0419	0.924	0.5336	0.3335	1.7292	1.6061	0.3335	0.732	0.4892	1.0952	0.8483	0.976	0.4143	0.3335	0.6549
3209	3beta,7alpha-dihydroxy-5-cholestenoate	Lipid	Sterol	36803	LC/MS Neg	100001611	3081084	115538-84-6	C17335	HMDB0012454	2.1789	0.6932	0.7594	1.5759	0.049	0.2779	0.049	0.049	0.5389	1.0034	1.1213	1.0834	0.909	1.7603	1.402	1.077	1.3363	0.4547	0.6046	0.7056	0.6493	0.8633	1.015	0.6979	1.6809	0.3515	1.1721	1.1509	0.9405	0.7879	1.2285	1.0266	0.5894
3210	3beta-hydroxy-5-cholestenoate	Lipid	Sterol	54805	LC/MS Neg	100006370	165511	6561-58-6	C17333	HMDB0012453	1.6979	0.8795	0.95	1.7721	1.123	0.6987	1.9307	0.9959	0.5814	1.8548	1.8424	1.4418	0.9092	1.4965	0.9354	1.2487	2.1102	0.9821	1.3178	1.6487	1.1905	1.1354	1.3535	1.5555	1	1.5863	1.2792	1.4475	1.5336	1.1638	1.0238	1.1808	1.3589
6239	4-acetamidobenzoate	Xenobiotics	Chemical	57585	LC/MS Neg	100009413	6918889	556-08-1	D03836		0.2552	0.2552	0.2552	0.621	0.5566	1	0.2552	0.2552	0.2552	0.2552	0.2552	0.9477	0.2552	1.0387	0.2552	0.6831	0.2552	0.2552	0.2552	0.2552	0.2552	0.2552	0.7457	0.9374	0.6593	0.5158	0.2552	0.2552	0.2552	0.2552	0.2552	0.2552	0.2552
560	4-acetamidobutanoate	Amino Acid	Polyamine Metabolism	1558	LC/MS Neg	1113	18189	3025-96-5	C02946	HMDB0003681	0.8011	0.9754	0.6571	1.1446	1.4751	1.2397	0.9201	0.8068	1.954	0.7413	1.2003	1.4947	1.5979	1.3059	0.8115	1.1792	1.1725	2.2655	0.6697	1.0211	1.0063	0.8917	0.837	0.8691	0.9476	1.1003	0.7001	0.9811	0.7068	0.7212	1.1896	1.6623	1.1287
5375	4-acetamidophenol	Xenobiotics	Drug - Analgesics, Anesthetics	12032	LC/MS Neg	1383	1983	103-90-2	C06804	HMDB0001859	0.0063	1.4295	0.0063	0.0063	0.0063	0.1978	0.0063	0.0063	0.0063	0.0063	0.0063	23.4745	0.0063	0.0063	0.0063	0.231	0.0063	0.0063	0.0063	0.0063	0.0063	0.0063	0.0075	0.0063	0.0081	0.0063	0.0063	0.0063	0.0063	0.0063	0.0063	0.0063	0.0063
5379	4-acetamidophenylglucuronide	Xenobiotics	Drug - Analgesics, Anesthetics	15736	LC/MS Neg	100000043	83944;4022661	120595-80-4		HMDB0010316	0.0011	4.9825	0.0011	0.0011	0.0011	0.6187	0.0011	0.0011	0.0011	0.0011	0.0011	8.7027	0.0065	0.0011	0.0011	0.716	0.0011	0.0011	0.0011	0.0013	0.0011	0.0011	0.0199	0.0041	0.0071	0.0011	0.0011	0.0011	0.0011	0.0011	0.0011	0.0011	0.0011
5378	4-acetaminophen sulfate	Xenobiotics	Drug - Analgesics, Anesthetics	37475	LC/MS Neg	2049	83939	10066-90-7;32113-41-0	C06804	HMDB0059911	0.0026	3.6585	0.0026	0.0026	0.0026	1.1211	0.0026	0.0026	0.0026	0.0026	0.0026	12.1628	0.0172	0.0026	0.0026	0.8026	0.0026	0.0034	0.0083	0.0069	0.0026	0.0026	0.0462	0.0136	0.0243	0.0026	0.0026	0.0026	0.0085	0.0026	0.0026	0.0026	0.0026
4813	4-acetylcatechol sulfate (1)	Xenobiotics	Food Component/Plant	62798	LC/MS Neg	100020853					1.4282	4.1138	0.3342	15.6049	0.7929	3.8798	1.0425	0.5635	4.5565	0.1903	6.9257	4.0483	2.6107	1.9056	2.098	0.9468	2.3477	11.7355	4.5368	0.7712	13.3556	2.1963	5.1781	4.3577	1.4889	2.4528	1.9826	0.434	0.8359	0.3723	0.5434	2.7936	22.6542
4518	4-acetylphenyl sulfate	Xenobiotics	Benzoate Metabolism	44620	LC/MS Neg	100000711	4684006				1.8874	122.03	0.3977	1.7963	1.3792	3.4251	0.9438	4.4918	4.6062	0.7373	2.1324	2.8369	0.9114	7.2809	1.1813	0.6378	1.2782	2.289	116.052	1.3076	2.7774	1.0631	1.5192	0.6717	2.378	2.3013	12.027	1.0224	0.9851	0.7452	0.594	0.6302	3.0018
4507	4-allylcatechol sulfate	Xenobiotics	Benzoate Metabolism	63597	LC/MS Neg	100020578					2.6295	4.0603	0.4646	2.341	2.84	14.397	0.4579	0.8242	1.8546	0.1882	1.2588	3.8107	2.188	1.8888	0.688	6.6824	1.356	10.3513	0.5877	1.7203	1.1179	8.3081	6.4045	1.0891	3.9065	20.1827	1.2319	0.3228	1.1439	0.5519	0.772	0.5449	0.3522
5089	4-allylphenol sulfate	Xenobiotics	Food Component/Plant	37181	LC/MS Neg	100001868	66633409				0.9378	4.3856	2.4831	1.3599	1.2899	12.865	1.4221	0.3651	3.2657	1.7925	1.3482	14.4033	3.299	1.4823	2.7545	3.3193	7.5946	0.9665	2.0707	2.7	11.3578	0.6447	9.465	1.5137	0.7017	2.9822	0.561	3.8298	10.193	0.3309	2.279	0.5115	1.4561
5390	4-aminophenol sulfate (2)	Xenobiotics	Drug - Analgesics, Anesthetics	54809	LC/MS Neg	100010871					0.1099	2.0693	0.1099	0.1099	0.1099	0.1689	0.1099	0.1099	0.1099	0.1099	0.1099	3.7131	0.1099	0.1099	0.1099	0.1099	0.1099	0.1099	0.1099	0.1099	0.1099	0.1099	0.1099	0.1099	0.1099	0.1099	0.1099	0.1099	0.1099	0.1099	0.1099	0.1099	0.1099
3220	4-cholesten-3-one	Lipid	Sterol	38125	LC/MS Pos Late	100002227	91477	601-57-0	C00599	HMDB0000921	0.1778	1.1432	1.0159	1.3709	0.7604	1.2363	1.1628	1.3013	1.1801	0.1778	0.5753	1.0265	0.7997	0.5347	1.3406	0.1778	0.6873	1.4071	0.695	0.7389	0.8836	0.6971	1.1723	0.7577	0.8869	0.8606	0.7615	0.6759	1.3547	1.003	2.3228	1.341	1.3101
4505	4-ethylcatechol sulfate	Xenobiotics	Benzoate Metabolism	63072	LC/MS Neg	100020536					0.8622	2.2495	0.5083	24.7077	0.6905	6.8526	0.7742	2.128	1.2928	0.6329	11.2699	3.2774	12.41	5.1902	4.2902	0.8975	8.2758	21.1974	25.7039	4.8095	27.232	3.0382	6.0281	5.9153	1.5855	1.1281	2.3067	0.2638	0.3021	3.1646	1.521	0.5253	22.6553
4524	4-ethylphenyl sulfate	Xenobiotics	Benzoate Metabolism	36099	LC/MS Neg	100001756	20822574	123-07-9	C13637	HMDB0062551	1.8151	1.3976	0.3468	1.6087	1.8691	8.1923	1	0.7181	5.9067	4.2028	8.6889	2.1911	2.1377	0.4639	0.8209	1.9276	1.7357	5.1016	3.8125	4.4462	2.1989	1.121	34.1567	1.4794	1.4896	2.5995	2.3312	4.3055	0.4902	0.4559	2.3581	0.7544	2.0765
563	4-guanidinobutanoate	Amino Acid	Guanidino and Acetamido Metabolism	15681	LC/MS Pos Early	100000096	500	463-003;463-00-3	C01035	HMDB0003464	5.8077	1.5848	0.6003	1.6088	0.4869	2.1716	2.1061	2.5977	2.007	1.3215	0.8245	1.2462	6.3798	2.9701	0.9544	0.5109	1.1988	2.6847	0.8551	1.029	3.6305	1.3027	0.5232	0.7077	0.8979	2.3566	1.4171	2.3966	1.4664	0.3989	0.7861	1.6639	2.5428
5881	4-hydroxy duloxetine glucuronide*	Xenobiotics	Drug - Psychoactive	62480	LC/MS Neg	100020796	29981512			HMDB0060763	1	1	1	1	1	1	1	1	1	1	1	1	1	1	1	1	1	1	1	1	1	1	1	1	1	1	1	1	1	1	1	1	1
6214	4-hydroxychlorothalonil	Xenobiotics	Chemical	48441	LC/MS Neg	100006082	34217	28343-61-5		HMDB0240624	0.6622	1.3552	1.1434	1.246	0.9276	0.9692	1.1522	0.5126	1.0737	0.4375	1.29	2.3118	1.8124	1.204	0.8945	2.3163	1.2634	0.0826	3.177	1.3345	1.5868	1.3094	2.4741	1.7463	2.1445	0.7773	1.8194	0.7536	0.9722	1.1655	1.5029	2.6629	1.1789
5656	4-hydroxycoumarin	Xenobiotics	Drug - Cardiovascular	37445	LC/MS Neg	100002049	54682930	1076-38-6	C20414		0.4419	0.2208	1.7521	0.2208	0.2208	31.8811	0.3579	0.2208	1.7132	0.2208	0.585	5.3861	0.8762	8.1412	1.552	1.4475	1.4843	0.4475	1.5976	0.2865	1.3208	3.5935	3.8299	6.9025	0.2208	3.2741	0.2208	0.2208	1.3501	0.4829	0.2208	0.2208	0.6922
51	4-hydroxyglutamate	Amino Acid	Glutamate Metabolism	40499	LC/MS Pos Early	100002544	439902	2485-33-8	C03079	HMDB0001344	0.977	0.3158	0.6862	0.4894	1.1121	1.9134	0.7376	1.9113	4.0805	1.2693	0.7053	0.7345	1.3494	0.4112	1.1485	0.945	1.1877	3.1507	2.2073	0.6491	1.2013	0.5773	0.6712	0.4107	0.4191	0.6542	1.2046	1.3318	0.5006	0.475	2.9023	1.5673	1.6495
4471	4-hydroxyhippurate	Xenobiotics	Benzoate Metabolism	35527	LC/MS Neg	100001423	151012	2482-25-9		HMDB0013678	1.3407	1.5426	0.2194	4.2543	7.2141	1.6289	0.2634	0.4395	3.1053	0.517	0.5853	3.2	0.6475	1.0272	0.5871	1.6423	5.0191	7.4847	1.1251	7.9631	1.4124	0.6102	0.2977	1.216	1.539	2.5343	0.2859	1.7838	0.8248	2.8607	1.1371	1.9128	11.8158
159	4-hydroxyphenylacetate	Amino Acid	Phenylalanine Metabolism	541	LC/MS Neg	144	127	156-38-7	C00642	HMDB0000020	0.3243	0.7951	0.223	0.5176	1.114	1.5143	0.3229	1.3146	1.167	2.0655	0.5955	1.3677	0.4361	0.4623	0.223	0.223	1.9986	1.6448	0.5028	0.5103	0.6657	0.5307	0.223	0.343	0.5935	1.2067	0.223	1.023	0.223	0.6509	1.605	1.1	1.6283
180	4-hydroxyphenylacetoylcarnitine	Amino Acid	Tyrosine Metabolism	52932	LC/MS Pos Early	100006619					0.216	0.7576	0.216	0.6574	0.3193	0.3645	0.216	1.1934	1.3549	1.1753	0.5403	0.8178	1.0345	0.3932	0.216	0.233	1.1968	1.1312	0.3692	0.216	0.7081	0.216	0.2604	0.216	0.4503	1.2528	0.216	0.6857	0.2165	0.3776	1.0574	0.4411	1.6269
1189	4-hydroxyphenylacetylglutamine	Peptide	Acetylated Peptides	55017	LC/MS Neg	100010850					0.375	0.5599	0.1444	0.5937	0.7348	1.5909	0.5557	2.5995	2.5145	1.3592	0.4605	1.1721	1.2169	0.709	0.3012	0.6533	7.0337	3.2602	0.6581	1.0532	0.7172	0.524	0.1775	0.6748	0.6927	1.6547	0.4555	1.6289	0.22	0.796	1.2808	1.3118	3.4348
175	4-hydroxyphenylpyruvate	Amino Acid	Tyrosine Metabolism	1669	LC/MS Neg	1141	979	156-39-8	C01179	HMDB0000707	2.6257	2.2791	0.4352	0.7687	0.3533	0.7385	1.5583	2.225	5.1723	1.4779	2.3233	0.9805	1.2803	0.5874	1.2156	0.5071	1.8734	3.305	2.9249	1.1757	2.7093	1.0195	0.9794	1.9136	3.4847	3.9456	1.471	1.3436	1.8055	1.7318	1.8551	3.9568	1.7683
97	4-imidazoleacetate	Amino Acid	Histidine Metabolism	32349	LC/MS Pos Early	100001207	96215	645-65-8	C02835	HMDB0002024	0.8812	0.9867	1.2557	0.8082	1.2165	0.1814	0.1814	0.1814	1.9359	1.7017	1.5586	1.0092	1.2511	1.3063	0.7626	0.1814	1.303	2.0128	0.9615	1.7547	1.5623	0.1814	0.7779	1.1481	0.7358	2.2168	0.6779	0.6146	0.7135	0.7119	1.313	0.1814	1.9864
193	4-methoxyphenol sulfate	Amino Acid	Tyrosine Metabolism	48457	LC/MS Neg	100006262		3233-60-1			1.6309	0.7607	0.0231	0.0231	0.43	1.4317	0.5078	0.5149	4.0915	0.736	0.9538	3.4773	0.7977	3.3239	0.8527	1.0482	0.7944	3.059	0.5943	0.4629	0.0231	0.4958	0.6613	1.1832	0.656	1.4445	0.2224	0.486	0.2915	0.7218	0.4915	0.4425	1.5467
343	4-methyl-2-oxopentanoate	Amino Acid	Leucine, Isoleucine and Valine Metabolism	22116	LC/MS Neg	100000551	70	816-66-0	C00233	HMDB0000695	0.8553	1.3532	1.7465	1.1472	1.393	0.7042	0.7271	1.6557	2.32	1.4727	1.041	1.0008	1.054	0.5279	0.5955	0.9357	1.5905	1.6439	1.6566	0.9409	1.087	1.2865	0.9784	1.02	1.467	0.8343	0.8438	1.4156	0.6841	0.7612	1.6918	1.2809	1.0275
4506	4-methylcatechol sulfate	Xenobiotics	Benzoate Metabolism	46146	LC/MS Neg	100004111	54104170			HMDB0240459	0.7302	0.5017	0.773	2.7769	0.6422	2.8644	0.1556	0.5078	1.3614	0.1894	2.2108	2.4538	12.4866	2.0431	0.356	3.4413	4.1273	1.7546	1.2316	1.0428	1.8907	1.1617	1.1225	4.345	2.28	5.0399	1.7267	0.482	0.3097	0.3712	1.4345	2.9695	1.5992
4501	4-methylguaiacol sulfate	Xenobiotics	Benzoate Metabolism	48418	LC/MS Neg	100006105		756760-43-7			0.273	0.11	1.1559	1.9115	0.3259	0.8819	0.11	0.8862	1.3542	0.11	1.2194	1.2472	27.8103	1.0622	0.11	2.1375	4.1418	1.4232	0.7494	0.546	0.9575	0.4351	0.1891	3.2179	1.9857	5.6731	0.9771	0.2685	0.1689	0.11	0.7	3.3841	0.5468
1785	4-methylhexanoylglutamine	Lipid	Fatty Acid Metabolism (Acyl Glutamine)	62735	LC/MS Neg	100020631					0.2977	1.1691	1.5312	1.2651	1.4642	0.2977	0.2977	1.8311	0.2977	1.1067	2.007	0.598	0.2977	0.2977	0.2977	1.2158	0.4409	0.9687	0.4384	0.663	0.2977	1.2542	0.9431	0.3374	0.5658	0.2977	1.0259	0.7989	0.2977	0.85	1.5599	6.4156	0.2977
4531	4-vinylcatechol sulfate	Xenobiotics	Benzoate Metabolism	64579	LC/MS Neg	100021208					1.3952	9.5731	0.2558	7.3744	0.2757	8.0557	0.5122	1.4189	4.8783	0.7831	7.916	0.9884	4.9518	4.644	3.0775	3.6042	8.5069	23.5361	64.7831	2.9247	20.8653	0.8044	3.069	4.4971	7.1518	3.1272	0.7716	1.4145	0.8663	4.2935	0.9264	0.3092	11.7594
5117	4-vinylguaiacol sulfate	Xenobiotics	Food Component/Plant	48442	LC/MS Neg	100006126	53803570			HMDB0127980	3.117	4.0972	0.1193	1.543	0.1193	1.4486	0.2045	0.467	4.3113	0.2226	3.0341	0.4235	3.1362	2.7557	0.3203	0.1193	2.6443	7.9108	7.2731	0.6654	16.5276	0.1193	0.4331	0.5116	23.075	0.6027	0.4906	1	0.2484	0.1193	0.1193	0.1193	4.133
4526	4-vinylphenol sulfate	Xenobiotics	Benzoate Metabolism	36098	LC/MS Neg	100001755	6426766	2628-17-3	C05627	HMDB0062775	1.556	2.8256	0.3152	5.2705	2.6347	25.1026	0.6934	3.8369	3.7492	2.8974	25.4501	8.6731	3.3514	3.2519	0.8369	2.3998	14.5721	18.074	3.143	2.6916	17.0567	7.003	4.5211	1.3122	4.2466	7.943	2.0987	34.7408	1.1404	1.6239	1.4709	1.5502	17.4733
4281	5,6-dihydrothymine	Nucleotide	Pyrimidine Metabolism, Thymine containing	1418	LC/MS Neg	158	93556	696-04-8	C00906	HMDB0000079	0.7153	0.8819	0.8945	1.0065	0.9654	0.7037	0.7338	1.1835	1.2639	0.8862	0.8179	0.8921	1.0969	0.7581	1.0946	0.6385	0.7576	0.7831	1	1.2256	0.7322	0.7097	0.6437	0.7146	0.7992	0.7111	0.9084	1.2811	0.6378	0.7726	1.0469	1.1586	1.0003
4232	5,6-dihydrouracil	Nucleotide	Pyrimidine Metabolism, Uracil containing	1559	LC/MS Neg	1125	649	504-07-4	C00429	HMDB0000076	0.5355	0.54	1.0029	1.436	1.3054	0.4601	1.2608	1.09	1.2644	0.9212	0.5447	0.8118	0.841	0.5623	1.1824	1.072	0.4601	1.0309	0.7854	0.8458	0.627	0.5272	0.7524	0.5589	0.9058	0.4601	0.8226	1.2705	0.5402	0.6571	0.6569	1.7008	0.6458
4223	5,6-dihydrouridine	Nucleotide	Pyrimidine Metabolism, Uracil containing	61833	LC/MS Neg	100001425	94312	5627-05-04		HMDB0000497	0.9668	1.117	0.5972	0.909	0.9134	1.1815	0.8157	1.1177	2.0258	0.8515	1.1608	1.285	1.3264	0.8647	0.7756	1.2001	0.7496	1.447	1.0079	1.4902	0.9579	1.056	0.8005	0.9889	0.9678	1	1.403	1.0388	0.9105	0.998	0.8995	1.9478	0.9932
120	5-(galactosylhydroxy)-L-lysine	Amino Acid	Lysine Metabolism	43582	LC/MS Pos Early	100002462	66995551	32448-36-5			0.664	0.794	0.4127	0.7096	0.9423	0.9557	0.7373	1.1504	1.3074	0.6713	1.0818	1.369	1.5521	0.9549	0.6687	1.0107	0.5253	0.9151	0.8253	1.3128	0.834	1.034	0.7259	0.9725	0.8331	0.8731	1.03	0.907	0.643	0.7675	0.3069	1.2613	0.9128
4604	5-acetylamino-6-amino-3-methyluracil	Xenobiotics	Xanthine Metabolism	34424	LC/MS Polar	100001403	88299	1196153-01-1	C16366	HMDB0004400	0.0836	3.8235	1.9005	3.615	0.3627	6.0527	1.3045	0.4815	0.4451	0.0408	2.1587	2.5644	0.6144	2.8185	1.7563	2.6098	3.6969	5.3569	2.2422	3.7184	2.3012	0.8278	2.7582	7.1107	2.8397	5.2949	0.4898	0.3606	1.563	1	0.6673	0.3001	1.8633
4605	5-acetylamino-6-formylamino-3-methyluracil	Xenobiotics	Xanthine Metabolism	34401	LC/MS Polar	100001402	108214	85438-96-6	C16365	HMDB0011105	0.1062	5.5987	1.0381	6.6477	0.4382	3.0416	3.7964	1.0935	0.6884	0.1062	1.0272	0.686	0.3562	1.1806	0.6769	3.5676	16.881	17.7741	3.0487	2.7212	6.2675	0.8705	2.9892	33.0606	8.3858	4.4564	0.7551	0.5866	4.2723	1.1984	1.3109	0.4266	1.5394
1505	5-dodecenoate (12:1n7)	Lipid	Medium Chain Fatty Acid	33968	LC/MS Neg	100001232	5312378	2430-94-6		HMDB0000529	0.3795	0.6043	1.825	1.3443	3.0522	0.9649	0.2303	0.8523	0.4176	1.0301	1.5964	0.9425	1.2984	0.3234	0.6181	2.2657	0.5781	0.7805	1.2515	0.8119	0.2258	2.2581	2.7286	1.0767	0.3449	0.3249	1.0267	0.4708	0.2781	1.1529	2.1453	2.152	0.2845
1883	5-dodecenoylcarnitine (C12:1)	Lipid	Fatty Acid Metabolism (Acyl Carnitine, Monounsaturated)	61769	LC/MS Pos Late	100016069	91825571			HMDB13326	0.2765	1.6988	1.445	1.4092	1.9377	0.7871	0.5378	1.5648	1.0823	1.3441	1.9305	1.1953	1.2149	0.5708	0.4022	1.7705	0.8167	1.7742	0.8112	2.0684	0.6271	3.0743	1.5074	0.9975	1.3577	0.7504	1.3325	0.8206	0.4902	0.9717	1.3863	1.7476	0.3671
6253	5-hydroxy-2-methylpyridine sulfate	Xenobiotics	Chemical	63230	LC/MS Neg	100020973					0.39	6.5662	0.0316	15.3807	0.0316	0.2247	0.0316	4.8035	1.0482	0.0316	7.6573	0.0602	2.4924	0.2879	0.7177	0.0933	0.9518	7.806	3.9742	0.6974	11.7341	0.0316	0.3442	0.1979	0.4823	0.0316	0.1867	0.3405	0.1015	0.0316	0.0316	0.0316	20.8716
5882	5-hydroxy-6-methoxy duloxetine sulfate*	Xenobiotics	Drug - Psychoactive	62481	LC/MS Neg	100020798					1	1	1	1	1	1	1	1	1	1	1	1	1	1	1	1	1	1	1	1	1	1	1	1	1	1	1	1	1	1	1	1	1
1996	5-hydroxyhexanoate	Lipid	Fatty Acid, Monohydroxy	31938	LC/MS Neg	100001148	170748	44843-89-2		HMDB0000525,HMDB0000409	0.3757	0.2233	0.1893	0.3065	0.2939	0.4505	0.2409	0.3293	0.7519	0.2592	0.9385	0.3499	0.4438	1.1804	0.1927	0.2904	0.3275	0.4416	0.614	0.4132	0.3147	0.6689	0.3252	1.2562	0.1581	0.3733	0.6423	0.1581	0.1969	0.1581	0.6055	0.7269	0.2987
320	5-hydroxyindole sulfate	Amino Acid	Tryptophan Metabolism	52914	LC/MS Neg	100009042					0.7504	0.2085	0.5759	1.0847	1.4786	2.2752	1.5804	1.5727	2.396	0.9268	1.0575	0.305	2.4044	1.9336	0.5182	1.195	3.5341	3.6703	3.5988	0.5432	2.0237	0.7644	1.085	1.2114	1.0838	0.4269	0.621	1.6342	0.2085	1.4909	0.3978	1.5435	1.1904
290	5-hydroxyindoleacetate	Amino Acid	Tryptophan Metabolism	437	LC/MS Neg	71	1826	54-16-0	C05635	HMDB0000763	0.296	0.7002	1.084	0.7624	1.856	1.4645	1.0312	0.8461	1.6284	0.296	2.8687	0.5646	0.8457	0.75	0.7117	0.8604	0.7738	1.6658	0.8451	0.7805	0.7563	0.6322	0.296	1	0.7199	2.7741	0.9651	0.5134	0.296	0.5647	1.0443	1.3665	0.5699
119	5-hydroxylysine	Amino Acid	Lysine Metabolism	15685	LC/MS Pos Early	100000054	3032849	13204-98-3	C16741	HMDB0000450	0.386	0.4232	0.577	0.7485	0.5726	1.5917	0.3635	1.3148	2.0333	0.3448	1.4958	0.639	1.3384	0.5195	0.5992	0.5151	0.5254	1.8735	0.6948	0.7041	0.5389	0.3576	0.7202	0.5308	0.5032	0.7371	0.552	1.5134	0.4451	0.6694	0.7885	0.7489	0.7844
5816	5-hydroxyvalproate	Xenobiotics	Drug - Neurological	61832	LC/MS Neg	100015980	135244	53660-23-4	C16650	HMDB0013898	0.1911	0.1911	0.1911	0.1911	0.1911	0.1911	0.1911	0.1911	0.1911	0.1911	0.1911	0.1911	0.1911	0.1911	0.1911	0.1911	0.1911	0.1911	0.1911	0.1911	0.1911	0.1911	0.1911	0.1911	0.1911	0.1911	0.1911	0.1911	0.1911	0.1911	0.1911	0.1911	0.1911
556	5-methylthioadenosine (MTA)	Amino Acid	Polyamine Metabolism	1419	LC/MS Pos Early	212	439176	2457-80-9	C00170	HMDB0001173	0.6617	0.9802	0.5633	0.6558	0.7123	0.9269	0.5604	1.1713	1.8921	0.6741	1.3125	0.8689	1.4715	0.7123	0.5244	0.7818	1.0536	1.1988	1.0445	1.5143	0.755	1	0.6404	0.8017	0.8065	1.0229	0.6882	0.8826	0.4905	0.9009	1.2919	1.2154	1.1648
447	5-methylthioribose	Amino Acid	Methionine, Cysteine, SAM and Taurine Metabolism	62100	LC/MS Pos Early	100002103	6419710	23656-67-9		HMDB0001087	1.0523	1.0031	0.8289	1.0027	1.1509	0.9552	0.7737	0.76	1.6924	1.3949	1.2031	1.2824	1.3868	1.1601	0.9685	1.2143	0.9328	1.0233	0.7325	1.3605	1.5006	1.0479	0.8821	1.3523	0.9056	1.0539	1.2385	1.061	0.9653	0.9164	0.8129	1.0191	0.9164
4225	5-methyluridine (ribothymidine)	Nucleotide	Pyrimidine Metabolism, Uracil containing	35136	LC/MS Neg	100001446	445408	1463-10-1		HMDB0000884	1.5453	1.2319	1.2053	1.3565	1.327	1.4404	1.2519	1.4121	1.3137	1.382	1.4302	0.8061	1.3042	1.5058	1.3049	1.457	1.4388	1.438	0.9992	1.2308	1.3876	1.2702	1.2005	1.6492	1.4231	1.2716	0.8042	1.5483	1.3478	1.1645	0.9787	1.2049	1.1768
579	5-oxoproline	Amino Acid	Glutathione Metabolism	1494	LC/MS Neg	1021	439685;7405	98-79-3	C01879,C02237	HMDB0000267	0.7543	0.5928	1.0992	1.0894	0.9228	0.6894	1.0027	0.7515	1.1022	0.6007	0.6771	0.5777	0.6467	0.8292	0.5552	0.9306	0.8244	0.8225	0.6176	1.0976	0.8927	0.7805	0.9064	0.8343	0.6108	0.9266	0.8375	1.4143	0.5978	0.8571	0.9324	0.8004	0.8189
3381	5alpha-androstan-3alpha,17beta-diol disulfate	Lipid	Androgenic Steroids	37184	LC/MS Neg	100002017	56639109			HMDB0094682	0.4857	0.1259	1.6064	0.9133	0.1189	0.1189	1.3678	3.0737	4.7679	0.1189	0.1189	0.1189	4.6591	0.1189	0.1189	0.1189	1.4999	2.2687	0.1189	0.1189	1.1114	0.3911	0.5644	0.1189	1.0142	0.1189	0.1189	1.0259	2.3727	0.4158	0.1189	1	0.3455
3379	5alpha-androstan-3alpha,17beta-diol monosulfate (1)	Lipid	Androgenic Steroids	37186	LC/MS Neg	100002018	121596226;121596225				1.0243	0.8484	0.3438	1.0733	1.0597	0.1282	1.0447	5.0938	1.4508	0.5714	0.1684	0.0955	2.5595	0.5163	1.0336	1.1282	0.9903	0.436	2.094	0.6667	1.5299	0.744	4.3483	0.7588	2.3663	0.5567	0.5127	0.2895	4.4847	2.9242	0.0955	2.9646	0.7051
3380	5alpha-androstan-3alpha,17beta-diol monosulfate (2)	Lipid	Androgenic Steroids	37185	LC/MS Neg	100006005	121596225				1.404	0.1874	6.7488	2.5259	0.7045	0.1874	2.717	3.7716	11.1819	0.9001	0.1874	0.1874	11.5089	0.1874	0.1874	0.3552	2.7292	3.4644	1.5698	0.3126	5.8705	0.5418	0.847	0.5303	0.4574	1.4953	0.2773	1.9561	1.9138	0.3512	0.1874	1	1.481
3390	5alpha-androstan-3beta,17alpha-diol disulfate	Lipid	Androgenic Steroids	37187	LC/MS Neg	100002021	56639109			HMDB0094682	0.2544	0.1558	0.5817	0.9426	0.4977	0.6035	0.8627	3.2709	1.4985	0.3553	1	0.0712	1.8272	2.9163	0.0712	0.4032	1.2347	0.5236	2.7596	4.614	0.0712	0.663	2.2058	0.0712	1.4623	0.0712	5.0585	0.1946	1.1854	2.6843	0.0712	2.2314	0.33
3387	5alpha-androstan-3beta,17beta-diol disulfate	Lipid	Androgenic Steroids	37190	LC/MS Neg	100001987	90186325	571-20-0	C12525	HMDB00493	0.6007	0.6118	0.9525	1.7093	0.9531	0.1458	1.9656	14.9903	5.6804	0.5621	0.4809	0.1359	9.9101	0.6337	1.357	0.9553	1.5539	2.2869	1.0497	1.1112	1.8024	1.0558	3.1151	0.6706	3.0656	0.9926	0.8386	1.018	3.0203	1.9477	0.0813	3.0999	0.8632
3386	5alpha-androstan-3beta,17beta-diol monosulfate (2)	Lipid	Androgenic Steroids	37192	LC/MS Neg	100002024					0.662	0.6869	0.4569	1.1812	1.0031	0.181	0.8371	7.8829	2.1736	0.6306	0.181	0.181	3.9787	0.3102	0.9943	0.9569	1.6191	0.6602	2.4362	0.5528	0.9671	0.8311	3.8264	0.8515	1.4281	0.7256	0.5283	0.181	3.3164	3.0481	0.181	2.6013	0.667
3281	5alpha-pregnan-3beta,20alpha-diol disulfate	Lipid	Progestin Steroids	37198	LC/MS Neg	100001988	118703093			HMDB0094650	0.769	1.2089	1.0999	0.736	2.5214	0.2366	1.553	1.2886	2.9244	0.5622	1.2792	0.3137	1.3122	15.1896	1.9209	0.7362	1	1.1318	1.1397	0.8356	0.6795	1.5149	2.7706	1.8925	7.6888	0.389	3.2948	0.6875	3.6054	2.3595	0.5352	2.6848	0.2872
3275	5alpha-pregnan-3beta,20alpha-diol monosulfate (2)	Lipid	Progestin Steroids	37200	LC/MS Neg	100002014					1.0005	1.9252	1.0043	0.657	2.3885	0.2436	1.0375	0.8193	2.6472	1.0877	1.7648	0.1479	0.8402	8.1167	1.3276	1	1.3228	0.5405	2.2715	0.5524	0.7657	1.1676	3.0158	2.3524	5.7969	0.3963	0.9987	0.5557	1.6909	2.1139	0.1142	2.3638	0.2645
3272	5alpha-pregnan-3beta,20beta-diol monosulfate (1)	Lipid	Progestin Steroids	37196	LC/MS Neg	100002009				HMDB0240580	0.8043	1.6755	0.5111	0.5474	2.5969	0.1473	1.0395	0.6422	1.7261	1	0.8931	0.1473	0.6777	6.1605	1.9492	0.9468	0.7346	0.3459	1.5252	0.1795	0.6053	1.0306	2.3121	1.6283	6.9372	0.1677	0.7323	0.199	3.5698	1.7796	0.2327	1.6591	0.1473
3282	5alpha-pregnan-diol disulfate	Lipid	Progestin Steroids	46172	LC/MS Neg	100002015	3082277;5127902			HMDB0240582,HMDB0240581	0.5012	1.4295	0.2154	0.1245	0.6829	0.1245	1.0177	0.4856	1.649	0.4489	0.5157	0.1245	0.2661	8.0077	1.3919	0.3261	0.2582	0.2686	0.1245	0.1245	0.4181	1.0582	1.7617	0.5882	9.2218	0.2281	1.6928	0.3631	9.1031	1	0.1245	1.8605	0.1245
1750	6-aminocaproate	Lipid	Fatty Acid, Amino	20715	LC/MS Pos Early	100000860	564	60-32-2	C02378	HMDB0001901	1	1	1	1	1	1	1	1	1	1	1	1	1	1	1	1	1	1	1	1	1	1	1	1	1	1	1	1	1	1	1	1	1
327	6-bromotryptophan	Amino Acid	Tryptophan Metabolism	62503	LC/MS Neg	100020414	9856996				2.4468	1.7183	1.6331	1.1689	0.8656	1.2217	0.9835	1.412	3.0823	1.2495	1.305	1.4603	1.1562	1.1501	1.4056	1.7552	0.6993	0.9634	1.435	1.4158	1.6908	1.4133	1.3588	1.255	1.9654	1.207	1.7391	2.1806	1.458	1.962	1.3324	1.249	1.1826
6236	6-hydroxyindole sulfate	Xenobiotics	Chemical	48698	LC/MS Neg	100006260	122198196			HMDB0000682	1.0521	0.4238	0.9291	1.1033	1.0559	2.5511	1.9396	1.9738	3.418	0.8605	1.0481	0.715	1.841	2.2192	0.3237	1.9724	2.2401	3.1996	2.1533	1.2289	1.9522	1.5514	0.8772	2.113	1.5949	0.8247	0.7746	1.3723	0.4395	1.9611	1.1761	2.6281	1.4653
133	6-oxopiperidine-2-carboxylate	Amino Acid	Lysine Metabolism	43231	LC/MS Neg	100004499	3014237	34622-39-4		HMDB0061705	0.935	0.641	0.6462	0.5238	0.6178	0.5325	0.3532	0.8081	1.3988	0.5959	0.9706	0.622	1.4438	0.7894	0.5536	0.5425	2.2008	2.0373	1.4856	0.6209	1.0229	0.6625	0.286	0.3543	0.7392	1.3269	0.6438	0.42	0.3981	0.383	0.8261	1.5451	0.7173
3207	7-HOCA	Lipid	Sterol	36776	LC/MS Neg	100001609	3081085	115538-85-7	C17337	HMDB0012458	0.9804	1.0189	0.8573	1.0716	1.0459	0.7834	1.109	1.2879	1.6694	1.115	0.8633	0.9551	1.2697	1.4006	1.4488	1.3514	1.3439	1.0347	1.1224	1.0784	0.6766	0.549	0.6003	0.5999	0.7389	1.0201	0.6873	1.3455	1.174	1.0311	1.7799	1.3802	1.0154
5664	7-hydroxywarfarin	Xenobiotics	Drug - Cardiovascular	62972	LC/MS Pos Late	100020813	54732122;54682507			HMDB0013886	0.0332	0.0332	0.0332	0.0332	0.0332	0.0332	0.0332	0.0332	0.0332	0.0332	0.0332	0.0332	0.0332	0.0332	0.0332	0.0332	0.0332	0.0332	0.0332	0.0332	0.0332	0.0332	0.0332	0.0332	0.0332	0.0332	0.0332	0.0332	0.0332	0.0332	0.0332	0.0332	0.0332
3538	7-ketodeoxycholate	Lipid	Secondary Bile Acid Metabolism	31904	LC/MS Neg	100001063	188292	911-40-0		HMDB0000391	0.171	0.6662	0.171	0.171	0.171	0.171	0.171	0.171	0.9848	0.171	0.171	0.171	1.185	0.171	1.0564	1.0092	0.171	0.171	0.4992	0.171	0.171	0.171	0.171	0.171	3.1922	3.161	0.5158	0.171	0.171	0.171	1.2447	0.6968	0.5092
4187	7-methylguanine	Nucleotide	Purine Metabolism, Guanine containing	35114	LC/MS Pos Early	100001456	135398679	578-76-7	C02242	HMDB0000897	0.8562	0.99	0.6359	1.0096	1.114	0.9977	1.1486	0.7317	1.0682	0.7523	0.8845	0.9717	0.9772	1	1.2269	0.8746	1.0784	1.2773	0.8568	0.9455	0.97	0.9728	0.9101	0.9682	1.2195	1.0664	1.0822	1.0375	0.9169	0.9255	1.2217	1.3273	1.1921
4603	7-methylxanthine	Xenobiotics	Xanthine Metabolism	34390	LC/MS Pos Early	100001396	68374	552-62-5	C16353	HMDB0001991	0.0672	1	0.4358	1.0342	0.0672	4.8506	1.0112	0.199	2.842	0.0672	2.6087	0.8255	0.1765	1.5492	0.3329	2.5777	1.037	1.3565	1.3299	1.2909	1.3195	2.0291	11.3927	4.3686	0.8683	3.3098	3.4782	0.7887	0.3911	0.6931	0.0672	3.7824	0.7478
2002	8-hydroxyoctanoate	Lipid	Fatty Acid, Monohydroxy	21239	LC/MS Neg	100000956	69820	764-89-6		HMDB0061914	0.0502	0.0502	0.0502	0.0502	0.0502	0.0502	0.0502	0.0502	0.0502	0.0502	0.0502	0.0502	0.0569	0.0502	0.0502	0.0502	0.0502	0.0502	0.0502	0.0502	0.0502	0.0502	0.0502	0.0502	0.0502	0.0502	0.0627	0.0502	0.0502	0.0502	0.0502	0.0502	0.0502
279	8-methoxykynurenate	Amino Acid	Tryptophan Metabolism	62955	LC/MS Neg	100020360	76230	2929-14-8	C05830	HMDB0060426	0.3269	1.4918	1.1534	1.2638	1.427	0.1472	0.839	2.4687	2.1442	1.0015	0.9773	1.0767	3.4619	0.4925	0.6994	0.7704	2.1529	2.1104	0.5597	0.6488	1.0776	1.5672	0.3931	0.3219	0.5393	0.9891	0.9329	0.6433	0.1472	0.6922	0.5115	2.3142	0.1472
2032	9,10-DiHOME	Lipid	Fatty Acid, Dihydroxy	38399	LC/MS Neg	179	9966640	263399-34-4	C14828	HMDB0004704	0.6149	7.4844	0.2257	0.647	0.8304	1.1911	0.2257	0.2257	2.1167	0.3648	1.0825	0.9167	0.7908	1.0406	0.2257	0.7702	1.7526	0.4761	0.2921	0.8343	2.7917	1.0038	0.9943	0.5969	3.3434	0.937	0.6594	1.3609	2.2637	1.0738	1.625	0.2257	1.0091
2003	9-hydroxystearate	Lipid	Fatty Acid, Monohydroxy	47120	LC/MS Neg	100005834	9570127	25498-28-6		HMDB0061661	0.1492	1.3964	0.5789	1.3055	0.7999	0.1467	0.1467	1.0955	0.6334	0.4973	2.8899	1.1707	1.9886	0.777	0.8727	1.7754	1.2195	2.0024	1.9664	1.0537	0.6316	1.6911	2.4015	1.9668	0.2031	0.5537	0.9751	0.8023	0.7942	1.7687	2.1977	4.8614	0.8471
5044	acesulfame	Xenobiotics	Food Component/Plant	48569	LC/MS Neg	100006203	36573	55589-62-3		HMDB0033585	0.012	29.786	0.012	4.6584	0.012	8.6447	0.4275	0.012	0.012	1	7.4519	0.012	0.1977	0.1768	0.012	0.3237	0.0387	0.012	1.626	5.9807	1.4357	0.2664	0.012	0.012	0.012	0.012	3.0739	0.012	0.012	0.012	0.012	0.012	3.1953
1937	acetoacetate	Lipid	Ketone Bodies	33963	LC/MS Pos Early	1218	96	3483-11-02	C00164	HMDB0000060	0.0973	0.3862	0.3823	0.7882	1.2911	0.745	0.0973	0.7882	1.0163	0.6438	3.5392	1.8875	1.073	0.3163	0.1752	0.3723	1.6829	1.3904	1.4046	0.3686	0.518	4.4123	1.5932	0.4364	0.3983	0.4383	1.7708	0.7073	0.477	0.7523	1.1839	2.0814	0.9043
1841	acetylcarnitine (C2)	Lipid	Fatty Acid Metabolism (Acyl Carnitine, Short Chain)	32198	LC/MS Pos Early	100000802	7045767	5080-50-2	C02571	HMDB0000201	0.481	1.4289	1.0787	0.9721	1.5346	0.3842	0.3671	0.7673	1.4042	1.2573	1.5739	1.0935	0.9035	0.4133	0.5094	1.3154	0.9304	1.1765	0.8465	1.148	0.5637	1.2195	1.135	0.6948	0.8013	0.8707	0.6344	0.6458	0.6253	0.6341	1.3809	1.4594	0.5116
551	acisoga	Amino Acid	Polyamine Metabolism	43258	LC/MS Neg	100004541	129397	106692-36-8		HMDB0061384	0.4111	0.6199	1.4123	0.5622	1.136	0.6582	0.5744	0.8776	1.0852	0.906	1.1978	1.2755	0.8032	0.9189	0.2933	1.4202	0.5866	0.6229	0.6489	1.1751	0.5374	0.6994	0.7775	0.7851	0.6485	0.6958	0.2476	0.4695	0.6451	0.8484	0.7705	1.9964	0.5123
1442	aconitate [cis or trans]	Energy	TCA Cycle	46173	LC/MS Neg	100001359	643757;444212		C02341,C004174	HMDB0000958,HMDB000072	1.2014	1.5854	0.8535	1.1054	1.5809	1.093	0.9978	0.8392	1.7692	1.1562	1.3751	1.0436	0.8582	1.2048	0.9204	1.259	1.5089	1.384	1.5225	1.1062	1.2014	1	1.1009	1.1872	1.2302	1.2499	1.0641	0.9635	0.9263	0.9155	1.5215	2.1715	0.961
4148	adenine	Nucleotide	Purine Metabolism, Adenine containing	554	LC/MS Pos Early	880	190	73-24-5	C00147	HMDB0000034	0.733	1.0467	0.5851	1.2802	1.1582	0.6878	0.6321	1.0071	0.9465	1.1238	1.4685	0.6519	1.3695	0.9099	0.7684	1.2468	1.1689	0.8622	1.298	1.0697	0.8304	1.051	1.1304	1.1043	1.3173	0.9247	1.4351	0.9152	1.4408	1.1948	1.4475	1.4293	1.4385
4140	AMP	Nucleotide	Purine Metabolism, Adenine containing	32342	LC/MS Pos Early	209	6083	149022-20-8	C00020	HMDB0000045	0.9537	1.104	0.5341	0.9151	1.0637	0.7976	0.7716	0.8313	0.5341	0.5341	1.2184	0.638	0.5341	0.8543	0.5341	0.5341	1.0947	0.5341	0.5341	1.0219	1.1652	0.9217	1.293	0.7999	1.6651	2.056	1.2349	1.2883	1.6573	1.4652	1.1813	0.8231	1.1821
1666	adipate	Lipid	Fatty Acid, Dicarboxylate	21134	LC/MS Polar	100000863	196	124-04-9	C06104	HMDB0000448	0.2714	0.4623	0.3689	0.2946	0.3911	0.2299	0.4643	0.3276	0.3721	0.3684	0.5087	0.2899	0.3583	0.3175	0.2527	0.3113	4.3085	0.313	0.2678	0.3339	0.1919	0.1585	0.255	0.3398	0.3584	0.2145	0.1729	0.1503	0.2439	0.1434	0.4161	0.5073	0.2683
1908	adipoylcarnitine (C6-DC)	Lipid	Fatty Acid Metabolism (Acyl Carnitine, Dicarboxylate)	52988	LC/MS Pos Early	100006614	71296139			HMDB0061677	0.42	0.4714	0.3889	0.5739	1.7411	0.7221	0.3892	0.3292	0.9636	0.3611	1.2724	0.5035	0.4705	0.2792	0.7534	0.6443	0.2185	0.6774	0.4035	0.3447	0.4732	0.7143	0.3852	0.6236	2.4916	0.9934	1	0.5496	0.5102	0.4781	1.3228	1.2722	0.454
1576	adrenate (22:4n6)	Lipid	Long Chain Polyunsaturated Fatty Acid (n3 and n6)	32980	LC/MS Neg	100001193	5497181;5282844	2091-25-0	C16527	HMDB0002226	0.2245	0.6086	0.5652	1.1655	1.0948	0.7006	0.3558	1.0796	0.9027	0.9634	0.8349	0.5755	0.6937	0.5618	0.2308	1.3493	1.479	1.3869	1.5052	0.6039	0.2069	0.721	0.5229	0.6763	0.1944	0.6859	0.5422	0.4306	0.3721	0.5625	1.8234	1.2562	0.7601
1900	adrenoylcarnitine (C22:4)*	Lipid	Fatty Acid Metabolism (Acyl Carnitine, Polyunsaturated)	57528	LC/MS Pos Late	100015850					0.2976	1.2436	0.9224	0.5743	1.406	0.2976	0.9049	1.0153	3.6612	1.592	0.4418	0.4357	0.2976	0.4472	0.5607	1.4027	1.235	1.6312	0.4911	2.4832	0.7707	0.6198	0.7588	0.538	0.4984	2.0501	0.387	1.2953	1.0681	0.8397	1.3335	1.2171	0.6007
29	alanine	Amino Acid	Alanine and Aspartate Metabolism	1126	LC/MS Pos Early	811	5950	56-41-7	C00041	HMDB0000161	1.3626	1.0067	0.9303	0.9961	0.7797	0.8918	1.2251	1.0578	1.9344	1.0401	0.9849	0.8184	1.0166	1.2023	1.0636	1.2977	1.09	1.3357	1.3002	0.9407	1.2737	0.8567	0.958	1.2125	1.1563	1.4577	0.8213	1.2699	1.297	1.1091	1.8755	1.9518	0.9935
4134	allantoin	Nucleotide	Purine Metabolism, (Hypo)Xanthine/Inosine containing	1107	LC/MS Polar	1002	204;439714;439713	97-59-6	C02350,C02348,C01551	HMDB0000462	1.1498	1.1638	0.5453	0.9013	2.3054	0.8065	2.3052	1.4431	1.8354	0.9662	0.7198	0.4935	1.0845	1.0813	0.7589	1.0191	1.0838	2.007	0.928	0.7748	0.8445	0.877	0.4272	0.4967	0.8657	1.2761	0.4338	1.0796	0.702	1.0665	1.4261	0.78	0.7926
4817	alliin	Xenobiotics	Food Component/Plant	41494	LC/MS Pos Early	100003473	87310	556-27-4	C08265	HMDB0033592	3.217	3.3516	0.6596	1.8786	1.5094	0.1029	3.6161	0.371	0.1029	3.5403	0.1029	1.168	0.1029	3.198	0.1029	0.4937	6.5863	0.5775	0.769	0.7927	0.1029	2.9829	0.6204	0.2607	0.5698	0.1029	0.1029	0.1029	0.8855	3.1004	1.0719	0.2416	0.1029
4371	alpha-CEHC glucuronide*	Cofactors and Vitamins	Tocopherol Metabolism	39346	LC/MS Neg	100003101	134819285	477200-36-5		HMDB0062445	0.2369	0.6807	0.2369	0.3381	0.2369	3.2999	0.2369	0.2369	4.8625	0.2369	0.3307	0.269	0.2369	0.2369	0.2369	0.3268	0.2369	0.727	0.2369	3.1024	0.2369	0.2369	0.2369	0.2369	0.2369	0.6429	0.2369	0.2369	0.2369	0.2369	2.0964	0.2369	0.6841
4372	alpha-CEHC sulfate	Cofactors and Vitamins	Tocopherol Metabolism	47666	LC/MS Neg	100005972					0.1143	0.7218	0.1143	0.1143	0.1143	3.3374	0.1143	0.1143	5.6495	0.1143	0.3269	0.1143	0.1494	0.1143	0.1143	0.3892	0.1143	0.1143	0.1143	1.8004	0.5503	0.1143	0.1143	0.1143	0.1143	0.9126	0.1143	0.3542	0.1143	0.1143	2.7994	0.1143	0.4643
4360	alpha-CMBHC glucuronide	Cofactors and Vitamins	Tocopherol Metabolism	63926	LC/MS Neg	100005977					0.2499	0.2499	0.2499	0.2499	0.7834	3.2535	0.3615	0.2499	0.7911	0.6451	0.2499	1.9382	0.2499	0.2499	0.8388	0.9501	1.5061	2.55	0.4465	6.9972	0.2499	0.2499	0.2499	2.0673	0.2499	0.625	0.2499	0.2499	0.3074	0.6999	6.3435	0.2499	0.2499
1959	alpha-hydroxycaproate	Lipid	Fatty Acid, Monohydroxy	37073	LC/MS Neg	100001723	99824	6064-63-7		HMDB0001624	3.0996	0.7691	0.6819	0.7336	0.7104	0.3996	0.5649	0.3996	0.851	0.5571	0.3996	0.3996	0.3996	0.6467	1.1579	1.1334	0.3996	0.8725	0.8773	0.3996	0.5482	0.5564	0.868	1.0218	0.3996	0.4483	0.7069	0.3996	0.7561	0.8449	1.517	1.625	0.8936
347	alpha-hydroxyisocaproate	Amino Acid	Leucine, Isoleucine and Valine Metabolism	22132	LC/MS Neg	100000706	92779;83697;439960	10303-64-7	C03264	HMDB0000665,HMDB0000624,HMDB00746	0.6929	1.2544	2.1517	1.1865	1.4193	0.3589	1.1264	1.0721	1.1221	1.9601	0.6083	0.2993	0.9005	0.4964	1.0169	0.4649	1.2759	1.0603	1.3729	0.696	1.3386	1.1595	0.9656	0.9263	0.987	0.717	0.7285	1.1059	0.5169	0.5681	1.6171	0.5578	0.7219
424	alpha-hydroxyisovalerate	Amino Acid	Leucine, Isoleucine and Valine Metabolism	46537	LC/MS Polar	100001300	99823	600-37-3		HMDB0000407	0.5234	1.1006	1.2473	0.6699	1.0237	0.4167	1.1979	1.9944	0.9046	1.1153	0.4512	0.301	1.4169	0.4011	1.1689	0.6306	0.8506	1.5108	0.8852	0.4078	1.17	1.4473	2.0504	0.6414	0.7481	0.8685	0.5864	0.3958	0.4146	0.4751	1.961	0.6667	0.743
5644	alpha-hydroxymetoprolol	Xenobiotics	Drug - Cardiovascular	54738	LC/MS Pos Early	100006385	114962	56392-16-6		HMDB0060994	0.0395	0.0395	0.0395	0.0395	0.0395	0.0395	0.0395	0.0395	0.0395	0.0395	0.0395	0.0395	0.0395	0.0395	0.0395	0.0395	0.0395	0.0395	0.0395	0.0395	0.0395	0.0395	0.0395	0.0395	0.0395	0.0395	0.0395	0.0395	0.0395	0.0395	0.0395	0.0395	0.0395
454	alpha-ketobutyrate	Amino Acid	Methionine, Cysteine, SAM and Taurine Metabolism	4968	LC/MS Polar	796	58	600-18-0	C00109	HMDB0000005	0.1522	1.2707	0.2151	0.1522	0.8952	0.1522	0.1522	0.1522	0.1522	0.1522	0.1522	0.8915	0.9688	0.1522	0.1522	0.1522	1.5069	1.9143	2.4672	0.1522	0.1522	0.7557	0.1522	0.1522	1.2365	0.1522	0.1522	0.4652	0.1522	0.1522	1.6158	1.717	0.1522
46	alpha-ketoglutaramate*	Amino Acid	Glutamate Metabolism	62101	LC/MS Polar	100002397	48	18465-19-5	C00940	HMDB0001552	0.6126	0.7167	0.5642	0.7508	0.5657	1.0235	1.2548	1.1146	1.5757	1.1676	0.891	1.2128	0.6628	0.5552	0.6989	0.8228	1.2459	1.2541	0.8103	0.9874	1.3923	0.9208	1.0258	1.0652	0.9491	2.0743	1.2667	1.2479	0.864	0.8857	1.2389	1.1116	1.119
1446	alpha-ketoglutarate	Energy	TCA Cycle	528	LC/MS Polar	93	51	305-72-6;328-50-7;22202-68-2	C00026	HMDB0000208	0.7125	1.2284	0.494	0.5336	0.7345	0.9126	0.7294	1.333	1.218	0.6321	0.4904	0.6379	0.5719	0.532	0.7741	0.5371	0.8215	1.3223	1.1295	0.5572	0.4514	0.4192	0.5042	0.6404	0.6414	0.5801	0.3474	0.9413	0.5154	0.4132	1.3007	0.8622	0.627
4361	alpha-tocopherol	Cofactors and Vitamins	Tocopherol Metabolism	1561	LC/MS Pos Late	1105	86472	59-02-9;10191-41-0	C02477	HMDB0001893	0.5041	1.6228	1.4378	0.9062	1.3901	1.5769	1.2717	0.8626	1.5592	0.8063	0.9037	0.8563	1	0.6859	1.1696	1.0416	1.8783	1.5977	0.836	1.132	0.9957	0.9419	1.1012	0.7392	1.1792	1.5668	0.8413	0.9729	1.3824	1.2996	2.5623	1.1476	1.695
3394	andro steroid monosulfate C19H28O6S (1)*	Lipid	Androgenic Steroids	32827	LC/MS Neg	100002152	159663			HMDB0002759	1.8383	0.328	1.2493	2.8443	4.9474	0.6067	0.3216	1.6768	1.0915	0.2195	0.6752	0.1945	1.1587	0.5948	1.328	3.1845	0.5182	2.9067	3.4209	0.6748	0.7196	0.6658	1.1021	1.9291	1.9569	0.7212	1.593	1	1.3629	2.2574	1.8666	1.4404	0.417
3368	androstenediol (3alpha, 17alpha) monosulfate (2)	Lipid	Androgenic Steroids	37207	LC/MS Neg	100002026					1.8068	0.6207	3.1753	2.5254	2.0788	1.1444	0.9055	2.1638	1.3866	1.7373	0.5902	0.626	1.1672	1.3567	3.2361	2.4599	1.8372	0.8474	3.1228	0.9012	2.4814	1.4096	2.7656	2.6876	2.3418	1.164	0.8259	1.0527	3.6011	2.3367	0.481	1.0122	1.3012
3369	androstenediol (3alpha, 17alpha) monosulfate (3)	Lipid	Androgenic Steroids	37209	LC/MS Neg	100002027					0.6793	0.4546	0.7006	1.4826	0.9797	0.2998	2.4284	1.4905	1.6919	0.9787	0.2991	0.1719	1.409	1.458	1.2236	1	1.6842	1.1239	0.9669	0.5129	1.8853	0.8826	2.1591	3.8128	2.9317	1.1239	0.7134	0.3638	3.6957	1.1205	0.1273	1.3906	0.9458
3364	androstenediol (3beta,17beta) disulfate (1)	Lipid	Androgenic Steroids	37202	LC/MS Neg	100001992	87120982		C04295	HMDB0240313	0.7428	1.2343	1.0562	2.5094	1.245	0.2128	0.9761	7.5183	1.973	0.3613	0.2509	0.2252	3.8606	0.8958	1.7	1.153	0.8342	1.1958	1.3536	0.5619	0.9368	1.0929	1.5418	1.2454	2.4692	1.007	2.2725	0.2654	2.9052	1.3913	0.5483	1.3906	0.9599
3365	androstenediol (3beta,17beta) disulfate (2)	Lipid	Androgenic Steroids	37203	LC/MS Neg	100001994	87120982			HMDB0240313	1.4104	0.3191	1.8561	2.3656	2.5892	0.4709	1.0295	2.2918	2.1128	0.6775	0.5356	0.2974	1.7772	1.4708	1.6114	1.6798	1.3773	1.4813	2.3033	1.1399	1.789	1.5297	2.2466	1.9458	2.1191	1.0754	1.3399	0.7852	2.5237	1.9056	1.5143	1.5895	0.7909
3361	androstenediol (3beta,17beta) monosulfate (1)	Lipid	Androgenic Steroids	37211	LC/MS Neg	100002028	13847309;129670631	521-17-5		HMDB0240429	1.9931	1.066	3.1491	2.8516	2.1005	0.3596	1.0035	4.5193	1.3436	0.8227	0.2308	0.1763	1.9298	1.3146	2.3865	1.694	2.0338	1	3.4834	0.5176	1.2693	2.0933	2.9458	2.1746	2.1815	1.0108	1.5003	0.2978	3.9008	2.8394	0.2407	1.6355	1.3325
3362	androstenediol (3beta,17beta) monosulfate (2)	Lipid	Androgenic Steroids	37210	LC/MS Neg	100002029				HMDB0186954,HMDB0240429	3.2652	2.6014	0.0787	3.4407	2.9965	0.7888	0.9671	9.333	4.4052	0.4208	1.0588	0.3946	5.3521	2.1551	3.5137	3.8856	0.6724	1.1191	4.0604	1.467	2.9097	3.2548	7.574	3.3831	5.1057	0.9472	3.9824	0.4895	7.6629	5.2235	0.7791	3.516	0.6265
3341	androsterone glucuronide	Lipid	Androgenic Steroids	61846	LC/MS Neg	100002761	114833	1852-43-3	C11135	HMDB0002829	2.1559	0.6596	2.0505	1.441	2.9568	1.7656	1.1214	1.9946	2.0437	1.1799	1.3043	0.0391	1.294	0.9485	1.576	2.6029	1.4436	1.4843	1.8551	0.5452	2.3414	1.5788	6.2407	1.0463	1.6311	0.9012	0.6313	0.4515	1.8555	2.4033	0.208	0.9574	1.4434
3351	androsterone sulfate	Lipid	Androgenic Steroids	31591	LC/MS Neg	100001073	159663	2479-86-9		HMDB0002759	2.2471	0.9752	0.4905	1.7366	1.6873	0.4501	1.7994	3.6743	1.261	0.7021	0.405	0.1798	2.0849	1.1726	1.51	1.3654	1.0686	0.4526	1.7042	1.114	2.5797	1.2801	6.2645	2.2421	4.29	0.9355	0.8346	0.369	4.6903	3.2695	0.0529	2.5561	1.1264
275	anthranilate	Amino Acid	Tryptophan Metabolism	4970	LC/MS Pos Early	1258	227	118-92-3	C00108	HMDB0001123	0.7203	0.5324	1.2798	0.7351	0.8312	1.2082	0.9329	1.9274	1.5407	0.8437	1.0005	0.8484	0.3744	1.8392	0.7153	1.3104	2.213	1.5021	1.5476	1.9718	1.4486	1.1007	0.8186	1.2568	0.8888	0.7376	2.1937	1.1405	0.6766	1.0575	1.3881	1.9042	1.38
1269	arabinose	Carbohydrate	Pentose Metabolism	575	LC/MS Polar	828	66308	28697-53-2	C00216	HMDB0029942	0.6955	1.3214	0.2994	0.2994	0.2994	0.2994	0.2994	0.9172	0.2994	1.1945	0.2994	0.2994	1.1779	0.2994	0.2994	0.2994	0.6607	0.2994	0.2994	0.2994	0.2994	0.5199	0.2994	0.2994	0.7629	1	0.7109	0.2994	0.2994	0.2994	1.1691	0.2994	1.3177
1277	arabitol/xylitol	Carbohydrate	Pentose Metabolism	48885	LC/MS Polar	100006430	6912;94154		C00542,C01904,C00379	HMDB0002917,HMDB0001851,HMDB0000568	1.0186	1.3207	0.7301	1.3394	0.8902	1.7034	1.0983	1.3279	2.0557	1.0304	1.4483	1.5208	1.8826	0.8789	0.8462	0.9104	0.842	1.617	0.8502	1.445	1.044	0.8571	0.7672	0.9769	0.9053	1.6412	0.8344	0.7995	0.843	4.4521	1.3084	1.39	1.738
1283	arabonate/xylonate	Carbohydrate	Pentose Metabolism	48255	LC/MS Polar	100006115	122045;6602431		C00502,C05411	HMDB0000539	0.8969	1.694	0.7641	1.0945	0.8895	2.184	1.2831	1.0997	2.3049	1.0141	0.9952	1.5488	2.5303	0.7295	0.6994	1.0616	0.7543	1.3902	0.6189	1.1848	0.9814	0.8969	0.5764	1.1094	0.9353	2.1348	0.6686	0.5589	0.6675	0.6136	1.0664	1.7557	1.1653
1518	arachidate (20:0)	Lipid	Long Chain Saturated Fatty Acid	1118	LC/MS Neg	893	10467	506-30-9	C06425	HMDB0002212	0.6455	0.9566	0.9022	0.8584	0.8419	0.9503	0.6213	0.8974	1.0277	0.9408	1.5419	0.9725	0.9706	0.6605	0.7054	0.8193	5.4041	1.2709	1.0043	0.8089	1.5564	1.2583	1.9063	0.8771	0.762	0.8234	0.826	1.1382	0.815	0.974	1.2396	1.5707	1.7615
1574	arachidonate (20:4n6)	Lipid	Long Chain Polyunsaturated Fatty Acid (n3 and n6)	1110	LC/MS Neg	229	444899	506-32-1	C00219	HMDB0001043	0.569	0.77	1.2666	1.6587	1.4441	1.0928	0.5608	1.0727	0.6594	0.9894	0.8558	1.2159	1.1935	1.0665	0.5803	1.2019	0.9323	0.7891	1.0491	1.3984	0.3164	0.6736	0.7001	0.4269	0.336	0.6093	0.5699	0.594	0.6659	0.6656	0.788	0.6805	0.5483
2168	arachidonoyl ethanolamide	Lipid	Endocannabinoid	32463	LC/MS Pos Late	1488	5281969	94421-68-8	C11695	HMDB0004080	0.3371	0.6146	1.1269	0.8232	1.1823	0.4529	0.3371	1.1403	0.6429	1.2457	0.8784	0.427	0.6358	0.3371	0.4338	1.1736	0.9732	0.6804	1.1161	0.5999	0.6228	0.8731	0.9287	0.5749	0.4365	0.9065	1.0684	0.3371	0.883	0.657	0.9243	1.0716	0.907
1895	arachidonoylcarnitine (C20:4)	Lipid	Fatty Acid Metabolism (Acyl Carnitine, Polyunsaturated)	57518	LC/MS Pos Late	100015837	136212424			HMDB0006455	0.0832	1.2181	1.3722	0.7484	1.5413	0.4874	1.3622	0.8917	3.2468	2.0276	0.6171	0.8127	0.361	0.4226	0.6866	1.2244	2.0191	1.4122	0.0832	3.6754	0.8956	0.7519	1.1732	0.5998	0.5478	2.7058	0.4165	1.626	1.4492	0.7968	1.1402	0.9957	0.9606
1953	arachidonoylcholine	Lipid	Fatty Acid Metabolism (Acyl Choline)	53261	LC/MS Pos Late	100009332	122198216			HMDB0240583	0.9119	1.3776	1.6594	1.608	1.2495	1.276	0.8248	2.5968	2.6875	0.3411	0.9475	1.4225	1.1518	1.4171	1.2738	1.3558	0.9533	1.2902	0.9501	3.9952	1.6287	1.6668	0.9043	0.737	0.2885	2.1662	1.5912	1.376	3.3028	1.1007	0.3215	0.7111	1.4888
1868	arachidoylcarnitine (C20)*	Lipid	Fatty Acid Metabolism (Acyl Carnitine, Long Chain Saturated)	57513	LC/MS Pos Late	100015833	53477833			HMDB0006460	0.6372	0.8757	1.0179	0.2383	1.3042	1.1249	0.2383	0.2383	1.0667	1.3315	0.7196	0.2383	0.4282	0.2383	0.2383	0.2383	1.8098	0.8611	0.2383	1.0298	1.522	0.9116	1.6541	0.5934	0.2383	1.1365	0.756	2.0012	0.5922	0.2383	1.0732	1.5288	1.1935
522	argininate*	Amino Acid	Urea cycle; Arginine and Proline Metabolism	57461	LC/MS Pos Early	100002769	160437	157-07-3		HMDB0003148	0.7086	1.6133	0.9744	0.8933	1.5474	1.0318	2.2866	2.3781	1.9568	2.2656	1.2347	3.9931	1.8958	0.8911	1.0602	0.9509	3.4389	3.2085	1.4173	1.2347	1.7813	1.0293	0.6746	0.6451	1.8489	2.2542	0.677	1.0657	0.4064	0.6869	0.9954	0.5397	2.212
483	arginine	Amino Acid	Urea cycle; Arginine and Proline Metabolism	1638	LC/MS Pos Early	231	6322	1119-34-2	C00062	HMDB0000517	1.0451	0.8124	1.1305	0.9163	0.8296	0.8783	0.7501	1.1362	1.2093	1.3109	1.0292	1.2828	1.0276	0.982	0.9343	1.1264	0.9733	0.9251	0.8201	1.1304	1.077	0.8491	0.817	1.024	1.1561	1.022	0.8841	0.8841	0.9313	1.1895	0.7433	0.924	1.0314
4348	ascorbate (Vitamin C)	Cofactors and Vitamins	Ascorbate and Aldarate Metabolism	32354	LC/MS Pos Early	233	54670067	134-03-2	C00072,D00018	HMDB0000044	0.6673	2.6962	1.588	1.7385	0.0467	3.5819	0.0898	0.1211	1.7903	0.6424	0.4451	2.5838	2.3029	0.1903	0.5854	2.0348	1.2268	0.0199	0.2815	2.5827	1.755	0.6814	3.3487	2.5925	2.0613	1.2928	1.5167	1.7243	3.5645	0.0502	6.0186	1.2028	1.7803
4349	ascorbic acid 2-sulfate	Cofactors and Vitamins	Ascorbate and Aldarate Metabolism	63590	LC/MS Polar	100009329	54676864			HMDB0060649	0.6199	0.8852	0.5872	0.782	0.4261	2.4712	0.6018	0.3335	1.7396	0.7842	0.9962	1.1023	1.0375	0.5354	0.5322	1.1706	0.7297	0.5695	0.5894	1.8474	1.1271	1.0144	1.2486	1.1117	0.6586	1.4503	1.1264	0.9238	1.239	0.6325	2.1312	1.2255	1.3977
4350	ascorbic acid 3-sulfate*	Cofactors and Vitamins	Ascorbate and Aldarate Metabolism	63687	LC/MS Polar	100020409	11425365				1.1045	1.0966	0.6966	0.7808	0.5595	5.2926	0.3292	0.7758	5.7219	1.085	1.6668	0.7817	1.6432	0.3032	0.4399	0.8413	2.0677	0.5976	1.3234	1.5036	0.8192	0.5472	1.1185	0.7695	0.4728	1.0413	0.5613	1.3995	1.0816	0.3386	3.5137	0.6313	2.3704
40	asparagine	Amino Acid	Alanine and Aspartate Metabolism	512	LC/MS Pos Early	917	6267	70-47-3	C00152	HMDB0000168	0.8327	0.8812	0.9003	0.9829	0.7812	0.8014	0.8022	0.9529	1.3378	0.8788	0.7765	0.9087	0.894	1.1551	0.7275	0.9046	1.0752	1.0284	0.7999	0.9839	1.1589	1.068	1.0813	1	1.0022	1.017	0.9742	1.1962	0.9058	1.3534	0.9075	1.083	0.9157
36	aspartate	Amino Acid	Alanine and Aspartate Metabolism	443	LC/MS Pos Early	234	5960	56-84-8	C00049	HMDB0000191	0.4986	0.2629	0.8186	0.6089	1	0.9176	1.3799	0.7816	0.9518	0.8451	0.423	0.4057	0.6238	0.7383	0.7311	0.5875	0.9624	1.0421	0.9541	0.8653	0.4333	0.774	1.002	0.3013	0.5232	0.889	0.8681	0.931	0.4641	0.8551	1.5698	0.5512	0.9403
5648	atenolol	Xenobiotics	Drug - Cardiovascular	38658	LC/MS Pos Early	100002726	2249	29122-68-7	D00235	HMDB0001924	0.0083	0.0083	0.0083	0.0083	0.0083	0.0083	0.0083	0.0083	0.0083	0.0083	0.0083	0.0083	0.0083	0.0083	0.0083	0.0083	0.0083	0.0083	0.0083	0.0083	0.0083	0.0083	0.0083	0.0083	0.0083	0.0083	0.0083	1.9917	0.0083	0.0083	0.0083	0.0083	0.0083
5778	atorvastatin (lipitor)	Xenobiotics	Drug - Metabolic	38619	LC/MS Neg	100002802	60822	134523-03-8	D07474,D00887,D02258	HMDB0005006	0.0995	0.0995	0.0995	0.0995	0.0995	0.0995	0.0995	0.0995	0.0995	0.0995	0.0995	0.0995	1.1654	0.0995	0.0995	0.0995	0.0995	5.772	0.0995	0.2153	0.0995	0.0995	0.0995	0.0995	0.0995	0.0995	0.0995	1.3829	0.0995	0.0995	0.0995	0.424	0.0995
5780	atorvastatin lactone	Xenobiotics	Drug - Metabolic	47878	LC/MS Pos Late	100005940	6483036	125995-03-1			0.3284	0.3284	0.3284	0.3284	0.3284	0.3284	0.3284	0.3284	0.3284	0.3284	0.3284	0.3284	1.0742	0.3284	0.3284	0.3284	0.3284	9.5201	0.3284	0.3284	0.3284	0.3284	0.3284	0.3284	0.3284	0.3284	0.3284	0.9258	0.3284	0.3284	0.3284	0.3284	0.3284
1680	azelate (C9-DC)	Lipid	Fatty Acid, Dicarboxylate	18362	LC/MS Neg	2029	2266	123-99-9	C08261	HMDB0000784	0.0051	0.0181	0.0023	0.0023	0.0031	0.0038	0.0033	0.0036	0.012	0.0028	0.0038	0.0033	0.0037	0.0235	0.0057	0.0029	0.0056	0.0055	0.0044	0.0026	0.0065	0.0023	0.0036	0.0044	0.0194	0.0083	0.0075	0.0085	0.0054	0.003	0.0095	0.0084	0.0036
5475	azithromycin	Xenobiotics	Drug - Antibiotic	52966	LC/MS Pos Late	100008963	447043	83905-01-5	D06390,C06838,DG00606	HMDB0014352	0.1634	0.1634	0.1634	0.1634	0.1634	0.1634	0.1634	0.1634	0.1634	0.1634	0.1634	0.1634	0.1634	0.1634	0.1634	0.1634	0.1634	0.1634	0.1634	0.1634	0.1634	0.1634	0.1634	0.1634	0.1634	0.1634	0.1634	0.1634	0.1634	0.1634	0.1634	0.1634	0.1634
3101	behenoyl dihydrosphingomyelin (d18:0/22:0)*	Lipid	Dihydrosphingomyelins	57331	LC/MS Pos Late	100009026	44260132			HMDB0012091	0.652	0.4699	2.5654	1.6745	1.9299	0.6073	1.0695	2.0253	1.2945	0.8869	1.0948	1.197	0.8495	1.241	1.6249	1.9763	2.0308	0.8837	3.5505	0.6972	0.7824	1.3335	0.7672	0.606	1.0588	1.261	2.1447	1.6255	0.7937	1.8547	1.7673	1.1886	1.702
3107	behenoyl sphingomyelin (d18:1/22:0)*	Lipid	Sphingomyelins	48492	LC/MS Pos Late	100006294	44260125			HMDB0012103	1.0796	0.8046	1.2577	1.2536	1.0577	1	0.9575	1.2595	0.8693	1.2455	1.4811	1.3601	1.1953	1.0793	1.2271	1.5839	1.4256	1.0848	1.7273	1.1365	1.3209	1.3219	1.159	0.9595	1.1305	1.3116	1.3301	1.1267	0.9752	1.1783	0.9681	1.1836	1.4514
1869	behenoylcarnitine (C22)*	Lipid	Fatty Acid Metabolism (Acyl Carnitine, Long Chain Saturated)	57514	LC/MS Pos Late	100015832	71464577			HMDB0062468	0.8288	1.5192	1.1517	0.9409	1.0445	1.4207	0.6816	1.0325	1.1049	1.2023	2.1262	1.2532	0.5165	0.6601	0.6637	1.1935	5.5812	2.1978	0.9979	1.1741	2.2208	1.2722	1.4064	0.8098	1.2788	1.7134	0.8515	5.387	0.8281	1.4975	1.1092	1.3292	2.7274
4477	benzoate	Xenobiotics	Benzoate Metabolism	15778	LC/MS Neg	100000008	243	65-85-0	C00180	HMDB0001870	0.5912	1.5448	1.1749	0.3206	1.4678	1.0292	1.6639	0.9738	0.8137	0.7275	0.809	1.7593	0.8785	0.7363	2.0593	1.4657	0.5991	1.0471	0.8797	0.8975	1.1242	0.8095	0.8333	1	0.8046	0.7966	1.0639	0.8791	1.1794	0.6803	1.1559	1.0748	0.8508
6190	benzoylcarnitine*	Xenobiotics	Chemical	43265	LC/MS Pos Early	100004555		105450-08-6			0.2825	0.5518	0.2825	0.4686	0.2825	0.9485	3.1212	0.2825	0.6179	0.2825	0.6944	3.5351	0.3904	0.2825	1.7697	0.9314	4.3977	1.7355	0.2825	2.9549	0.6261	0.8785	1.2679	1.346	0.7499	1.0355	0.2825	0.2825	0.2825	0.685	0.4863	0.3297	0.2825
4240	beta-alanine	Nucleotide	Pyrimidine Metabolism, Uracil containing	55	LC/MS Pos Early	244	239	56-41-7;107-95-9	C00099	HMDB0000056	1.336	0.8587	0.7099	0.8969	1.1173	0.5405	1.0688	2.2289	2.922	1.0052	0.6163	0.4866	1.8865	1.027	1.2766	0.6908	1.6722	1.0928	0.8121	0.9033	1.2533	0.7892	0.5019	0.6799	0.9095	0.6511	0.834	1.2344	0.6927	1.1109	0.9495	0.6871	0.869
56	beta-citrylglutamate	Amino Acid	Glutamate Metabolism	54923	LC/MS Neg	100003271	189741	73590-26-8	C20775		0.435	0.4483	0.665	0.9686	1.5028	0.6654	0.5773	1.3379	0.9556	0.3284	0.4293	0.2845	0.7858	0.2489	0.27	0.7349	0.9099	0.6716	0.5991	0.9677	0.6558	0.4762	0.6442	0.3394	0.3975	0.607	0.289	0.8579	0.6269	0.7327	0.9275	0.6679	0.8571
4436	beta-cryptoxanthin	Cofactors and Vitamins	Vitamin A Metabolism	57591	LC/MS Pos Late	100001977	5281235	472-70-8	C08591	HMDB0033844	1.7221	1.0821	2.7734	2.5887	1.2108	1.0847	1.3648	0.4787	0.3189	2.0904	0.8802	6.9813	0.6108	0.7885	0.7397	0.4524	1.0194	0.3362	0.3506	1.4115	3.8199	1.7195	1.7306	1.5687	1.2761	1.0593	1.5413	1.1707	0.9702	0.8921	0.2816	0.0637	0.9806
363	beta-hydroxyisovalerate	Amino Acid	Leucine, Isoleucine and Valine Metabolism	12129	LC/MS Neg	1442	69362	625-08-1		HMDB0000754	1.2199	0.4939	1.1698	0.5511	2.1539	0.6156	1.0488	1.0876	0.9002	0.7587	0.6512	0.6981	0.8802	0.394	0.4774	0.5338	0.9283	1.5484	0.8002	0.472	0.5242	0.229	0.5077	0.458	0.9587	0.9635	0.6909	0.5255	1.0097	0.4926	0.9964	1.6452	0.5145
364	beta-hydroxyisovaleroylcarnitine	Amino Acid	Leucine, Isoleucine and Valine Metabolism	35433	LC/MS Pos Early	100001594		99159-87-2			1.16	0.7428	0.9888	0.7653	1.5527	0.3897	1.322	1.3617	1.1129	1	0.8416	0.828	0.9549	0.3868	0.4879	0.6411	0.9126	1.5533	0.7865	1.0448	0.756	0.4997	0.3641	0.4561	0.7647	0.9573	0.3058	0.6947	1.1932	0.4919	0.6356	0.8479	0.5301
3222	beta-sitosterol	Lipid	Sterol	27414	LC/MS Pos Late	100001033	222284	83-46-5	C01753	HMDB0000852	1.5521	0.4995	0.866	1.0921	0.9337	0.3315	0.5773	0.3315	0.3315	0.7902	0.3315	1.608	0.4316	0.3315	1.2372	0.3315	1.0359	0.8781	0.6382	1.3864	0.372	0.9218	0.8368	0.3315	0.3315	1.055	0.5063	0.7836	1.3486	0.9118	0.3315	1.5424	1.0539
7	betaine	Amino Acid	Glycine, Serine and Threonine Metabolism	3141	LC/MS Pos Early	799	247	107-43-7	C00719	HMDB0000043	1.1747	0.7184	1.0048	1.3943	0.9027	0.6795	1.1683	0.6809	1.2573	0.7706	1.0034	0.9272	1	0.8181	1.1658	1.0062	0.9744	0.617	0.8292	1.4307	1.251	0.8255	1.1381	0.9999	0.8823	1.4779	0.4592	1.312	1.2927	1.1287	0.9006	0.9497	0.828
4800	betonicine	Xenobiotics	Food Component/Plant	38100	LC/MS Pos Early	100002153	164642	515-25-3	C08269	HMDB0029412	0.0896	2.9823	0.0896	0.0896	0.0896	13.0482	0.0896	0.0896	0.0896	0.0896	0.882	0.8414	2.6451	0.4049	0.0896	0.0896	3.1903	16.7041	0.0896	0.9143	3.8224	29.6558	0.0896	3.0381	0.3564	1.1637	3.1343	1	1.3842	0.1689	0.0896	0.0896	5.9006
4410	bilirubin (E,E)*	Cofactors and Vitamins	Hemoglobin and Porphyrin Metabolism	32586	LC/MS Pos Late	100001950	129320511			HMDB0240584	0.475	1.5416	1.6688	1.1472	1.5082	1.6233	1.0056	1.0809	1.4273	1.2179	1.3556	0.8396	1.39	0.9522	0.3204	1.4955	0.7798	0.404	0.5102	0.7401	0.6015	1.1368	0.8114	0.5581	0.7613	0.5891	0.5195	1.0981	0.5594	1.0778	1.0558	1.0381	0.6528
4411	bilirubin (E,Z or Z,E)*	Cofactors and Vitamins	Hemoglobin and Porphyrin Metabolism	47886	LC/MS Pos Late	100001951	5799469		C00486	HMDB0000488	0.692	1.2827	1.3823	1.0059	1.0602	0.9309	0.9119	1.5549	1.7356	1.3779	1.4354	1.4307	1.3213	1.6017	0.4119	1.5225	0.8237	0.6079	0.5654	1.2768	1.8356	1.7966	1.3609	1.1026	0.9998	0.6637	1.1226	2.2694	0.8365	1.3412	1.6579	0.8227	1
4409	bilirubin	Cofactors and Vitamins	Hemoglobin and Porphyrin Metabolism	43807	LC/MS Pos Late	1090	5280352	635-65-4	C00486	HMDB0000054	0.7481	1.3806	1.5473	0.9877	1.042	1.0627	1.069	1.3512	1.398	1.5521	1.4096	1.2783	1.2578	1.4166	0.4546	1.3617	0.751	0.6975	0.5124	1.1912	1.8584	1.7038	1.2823	1.1777	1.0519	0.7716	1.0607	2.0683	0.9887	1.1316	1.3566	1.1957	0.8484
6444	bilirubin degradation product, C16H18N2O5 (1)	Partially Characterized Molecules	Partially Characterized Molecules	64403	LC/MS Neg	100022003					0.2238	0.2238	0.2238	0.2238	0.2238	0.2238	0.2238	0.2238	0.2238	0.2238	0.2238	0.2533	0.2238	1.0808	0.2238	0.4849	0.2238	0.2238	0.2238	0.2238	0.2238	0.2238	0.2238	0.2238	0.2238	0.2238	0.2238	0.2569	0.2238	0.2238	0.2238	0.2238	0.2238
6445	bilirubin degradation product, C16H18N2O5 (2)	Partially Characterized Molecules	Partially Characterized Molecules	64404	LC/MS Neg	100022004					0.1264	0.1264	0.6612	0.7576	1.6393	0.1264	1.2092	0.8145	0.2463	0.2759	0.7113	1.0351	1.0423	2.7093	0.7888	1.6207	0.3393	1.5346	0.1413	0.3276	0.7122	0.9363	0.1692	0.1264	0.1264	0.1264	0.406	0.9665	0.1264	0.7968	0.3138	0.6559	0.1264
6451	bilirubin degradation product, C16H18N2O5 (3)	Partially Characterized Molecules	Partially Characterized Molecules	64414	LC/MS Neg	100022014					0.196	0.196	0.2074	0.6713	1.4256	0.2511	1.7105	0.5739	0.4072	0.196	0.397	0.5397	0.5623	1.2785	0.3056	0.8981	0.196	1.2579	0.196	0.4564	0.5232	0.8662	0.196	0.196	0.196	0.196	0.3445	1.4259	0.196	0.7672	0.503	0.4515	0.2289
6452	bilirubin degradation product, C16H18N2O5 (4)	Partially Characterized Molecules	Partially Characterized Molecules	64415	LC/MS Neg	100022015					0.1565	0.1565	0.1565	0.4501	1.2646	0.1565	0.8327	0.4636	0.1565	0.1565	0.548	0.3923	0.7929	1.4005	0.4334	0.8934	0.1565	0.8976	0.1565	0.1565	0.2893	0.7497	0.1565	0.1565	0.1565	0.1565	0.1565	0.1565	0.1565	0.5991	0.1565	0.3057	0.1565
6446	bilirubin degradation product, C17H18N2O4 (1)	Partially Characterized Molecules	Partially Characterized Molecules	64409	LC/MS Neg	100022005					0.5267	0.7861	1.7626	1.3657	1.3924	0.6151	0.9317	0.9117	0.5889	0.7179	1.0023	1.8321	1.4891	2.8488	1.0283	1.9603	0.5535	1.1273	0.271	0.7009	1.2404	1.1662	0.6456	0.5993	0.6155	0.4306	0.8272	1.1465	0.7011	0.7413	0.6956	0.6332	0.5098
6447	bilirubin degradation product, C17H18N2O4 (2)	Partially Characterized Molecules	Partially Characterized Molecules	64407	LC/MS Neg	100022006					0.5328	0.8791	1.8034	1.4784	1.5026	0.7187	0.9236	0.9731	0.6565	0.7377	1.1143	1.8799	1.4859	3.14	1.1415	2.0877	0.5554	1.1497	0.3686	0.7508	1.3664	1.1435	0.7157	0.6317	0.6653	0.4728	0.8386	1.1943	0.7418	0.7589	0.7103	0.7261	0.5865
6448	bilirubin degradation product, C17H18N2O4 (3)	Partially Characterized Molecules	Partially Characterized Molecules	64408	LC/MS Neg	100022007					0.5104	0.8119	1.7415	1.4451	1.5217	0.6737	0.9353	0.955	0.6561	0.7051	1	1.9611	1.4394	3.0955	1.1583	2.1043	0.6152	1.1711	0.3402	0.7528	1.3027	1.1134	0.641	0.5644	0.6271	0.4699	0.7934	1.1542	0.6987	0.7348	0.6748	0.7373	0.5928
6449	bilirubin degradation product, C17H20N2O5 (1)	Partially Characterized Molecules	Partially Characterized Molecules	64405	LC/MS Neg	100022008					0.1381	0.1164	1	1.3937	1.2807	0.2005	0.4368	0.2461	0.1164	0.1305	0.4859	1.7701	1.6873	6.235	2.3653	3.2255	0.3147	1.4188	0.1326	0.5454	1.5414	1.3117	0.2603	0.123	0.1912	0.2466	0.8913	0.8111	0.5239	0.5875	0.1164	0.4963	0.3344
6450	bilirubin degradation product, C17H20N2O5 (2)	Partially Characterized Molecules	Partially Characterized Molecules	64406	LC/MS Neg	100022009					0.1622	0.0429	0.8808	1.2949	1.1777	0.2163	0.4753	0.2761	0.1049	0.1098	0.4917	1.6288	1.5546	5.3617	2.1123	2.7876	0.351	1.354	0.1253	0.4801	1.3627	1.1657	0.267	0.2207	0.2174	0.2192	0.7931	0.7985	0.5141	0.6722	0.2241	0.4832	0.3763
4412	biliverdin	Cofactors and Vitamins	Hemoglobin and Porphyrin Metabolism	2137	LC/MS Pos Late	250	5280353	55482-27-4;55482-27-4	C00500	HMDB0001008	0.2853	0.9646	0.927	0.8791	0.9429	0.9089	0.5991	0.7271	0.6308	0.6233	0.8671	0.5522	1.173	0.6776	0.2394	0.8432	0.6387	0.441	0.3935	0.4751	0.7927	1.0279	0.6004	0.3446	0.4548	0.4209	0.6814	1.0075	0.5525	0.7756	0.8531	0.7674	0.5119
4385	biotin	Cofactors and Vitamins	Biotin Metabolism	568	LC/MS Pos Early	251	171548	58-85-5	C00120	HMDB0000030	0.343	0.343	0.343	0.343	0.343	1.2307	0.343	0.343	7.8912	0.343	0.343	0.343	0.343	0.343	0.343	0.343	0.343	0.343	0.343	0.7693	0.343	0.343	0.343	0.343	0.343	0.343	0.343	0.343	0.343	0.343	0.343	0.343	0.343
1694	branched chain 14:0 dicarboxylic acid	Lipid	Fatty Acid, Dicarboxylate	63191	LC/MS Neg	100021374					0.8942	0.935	0.9373	5.083	0.4153	7.1643	0.7555	0.0654	1.0476	6.7678	6.0918	15.5184	1.721	1.6571	0.0654	0.3917	4.3781	1.2897	0.608	1.3449	1.176	4.7036	2.2592	2.2502	1.3231	1.2475	0.9031	0.5821	1.0225	0.6465	3.0396	1	0.5669
6431	branched-chain, straight-chain, or cyclopropyl 10:1 fatty acid (1)*	Partially Characterized Molecules	Partially Characterized Molecules	63615	LC/MS Neg	100021666					0.709	3.4502	1.1715	1.1281	1.0306	1.4348	0.5741	0.7557	0.6394	1.0929	2.2424	0.4713	1.0411	0.5458	0.5553	1.1897	0.1997	0.7333	0.2525	1.046	0.7869	1.6184	1.7694	1.2546	0.6713	0.6184	0.4993	1.3541	0.7508	3.3301	1.4234	3.3624	0.8942
6432	branched-chain, straight-chain, or cyclopropyl 10:1 fatty acid (2)*	Partially Characterized Molecules	Partially Characterized Molecules	63616	LC/MS Neg	100021667					1.1028	1.161	1.3862	0.7255	2.1182	0.2008	2.1367	0.6581	1.2765	1.8777	1.9257	2.6394	0.4095	1.1751	1.7832	1.6325	0.8026	0.8861	1.2952	1.4385	0.9088	0.625	0.6908	0.7661	2.4674	0.6118	1.8681	2.4361	1.3524	2.2889	0.7525	3.4351	0.4734
6434	branched-chain, straight-chain, or cyclopropyl 12:1 fatty acid*	Partially Characterized Molecules	Partially Characterized Molecules	63683	LC/MS Neg	100021709					0.345	0.7177	4.0682	2.4598	7.5536	0.5815	0.2949	1.0354	0.6571	2.4422	1.9705	1.4909	1.837	0.293	0.4	3.5453	2.2219	1.577	2.4622	0.9438	0.2745	2.9003	3.4109	1	0.4149	0.4374	1.1559	0.8451	0.3574	1.0724	4.3338	2.4956	0.2579
1488	butyrate/isobutyrate (4:0)	Lipid	Short Chain Fatty Acid	40605	LC/MS Neg	1143	264	109-92-6	C00246	HMDB0000039	0.1516	0.1179	0.2299	0.1958	0.1392	0.2259	0.1005	0.0927	0.2572	0.0997	0.1787	0.2103	0.2205	0.1191	0.1531	0.1945	0.1246	0.1648	0.1405	0.3017	0.1067	0.1715	0.1403	0.1889	0.1416	0.1284	0.1338	0.105	0.1087	0.0827	0.1837	0.1667	0.1559
1769	butyrylcarnitine (C4)	Lipid	Fatty Acid Metabolism (also BCAA Metabolism)	32412	LC/MS Pos Early	100001054	439829	25576-40-3	C02862	HMDB0002013	0.4382	0.7679	0.7852	0.6155	0.682	0.3838	0.6675	1.1626	1.7393	0.5583	9.0207	0.8962	0.8665	0.4155	0.5184	3.0867	0.5145	0.8683	0.8916	0.7077	1.5069	0.4437	2.1654	0.3878	0.9977	0.9586	1.4163	0.933	0.4374	0.3697	0.9432	1.7238	1.0955
1770	butyrylglycine (C4)	Lipid	Fatty Acid Metabolism (also BCAA Metabolism)	31850	LC/MS Neg	100001151	88412	20208-73-5		HMDB0000808	0.2855	0.2855	0.2855	0.7585	0.2855	0.2855	0.2855	0.2855	2.1846	0.72	7.4272	0.2855	0.2855	0.2855	0.8145	1.2945	0.2855	0.2855	0.2855	0.2855	1.2413	0.2855	0.7526	0.2855	0.5844	0.2855	0.8996	0.2855	0.2855	0.2855	0.2855	1.9654	0.2855
261	C-glycosyltryptophan	Amino Acid	Tryptophan Metabolism	48782	LC/MS Neg	100006379	10981970	180509-18-6		HMDB0240296	0.8444	0.9192	0.7002	0.8302	1.3998	1.1789	0.8856	0.9091	1.5434	0.9086	1.234	0.9213	1.5193	0.9167	0.8264	1.1113	0.7806	1.5136	1.0398	1.4051	0.7288	0.768	0.697	0.7712	0.9915	1.1243	1.1752	0.7926	0.7699	0.8973	1.0296	1.7064	0.9328
5204	caffeic acid sulfate	Xenobiotics	Food Component/Plant	53254	LC/MS Polar	100009337	21668705			HMDB0041708	0.2135	2.8236	0.0767	2.6516	0.0767	0.6729	0.0767	0.0767	3.2771	0.1365	1.6531	0.8681	0.9729	0.8727	0.1481	0.0767	0.5448	15.9079	4.9935	0.7414	4.065	0.0767	0.6374	0.2615	5.3993	1.0905	0.0767	0.0767	0.1354	0.1134	0.0767	0.1891	3.096
4591	caffeine	Xenobiotics	Xanthine Metabolism	569	LC/MS Pos Early	849	2519	58-08-2	C07481	HMDB0001847	0.0313	4.1384	1.323	12.5912	0.1482	1.2919	0.1736	1.8881	0.3563	0.0132	4.9126	5.8983	1.9821	5.4882	2.677	3.623	8.6669	5.2209	12.5929	2.825	3.6545	4.5576	4.8451	4.1476	6.154	4.6872	1.069	0.5125	1.034	0.6425	3.9229	0.8245	7.2726
3225	campesterol	Lipid	Sterol	33997	LC/MS Pos Late	100001269	173183	474-62-4	C01789	HMDB0002869	0.4605	0.8916	1.273	0.1861	1.8854	0.6204	1	0.1861	0.1861	0.1861	0.1861	0.9461	0.1861	0.1861	2.1255	0.1861	1.9958	1.4069	0.1861	0.1861	0.1861	0.1861	0.1861	0.1861	0.4596	1.0015	0.1861	0.994	1.4384	0.1861	0.4248	2.1519	1.1013
1495	caprate (10:0)	Lipid	Medium Chain Fatty Acid	1642	LC/MS Neg	888	2969	334-48-5	C01571	HMDB0000511	1.1307	3.0363	1.5732	1.2457	2.4299	0.8044	0.3842	0.9186	0.4685	0.703	16.1164	0.4571	0.8822	0.2614	0.5127	1.0123	0.5548	0.7944	0.924	0.4814	0.7332	1.3454	1.8156	0.8233	0.5448	0.3884	0.7987	2.1584	0.366	0.6977	1.8105	6.1879	0.3316
1490	caproate (6:0)	Lipid	Medium Chain Fatty Acid	32489	LC/MS Neg	926	8892	142-62-1	C01585	HMDB0000535	0.8383	1.1444	1.2724	0.7325	1.3284	0.8043	0.4644	0.5881	1.1367	0.6461	0.6866	0.7039	1.0046	0.6998	0.6659	0.6054	0.6553	0.7116	0.8773	0.6687	0.661	0.7993	0.7419	0.6129	0.6028	0.5256	1.6756	0.666	0.5201	0.7997	1.139	1.1674	0.6265
1492	caprylate (8:0)	Lipid	Medium Chain Fatty Acid	32492	LC/MS Neg	932	379	124-07-2	C06423	HMDB0000482	1.4475	5.7904	1.6043	0.8479	1.9225	0.628	0.2299	0.9462	0.6778	0.6389	77.5456	0.4419	0.6733	0.4558	0.6133	0.7607	0.5294	0.7227	0.8969	0.5608	0.776	1.041	1.3345	0.7327	0.6079	0.4803	0.9774	7.8343	0.6951	0.5722	1.4524	2.9484	0.3895
58	carboxyethyl-GABA	Amino Acid	Glutamate Metabolism	40007	LC/MS Pos Early	100003260	2572	4386-03-02		HMDB0002201	0.9526	0.9653	0.7775	0.6572	0.8256	1.2624	1.1943	0.8434	2.0436	0.9693	1.0409	2.5851	1.1905	1.3118	0.8407	1.193	0.8165	1.0311	0.6558	0.9075	1.003	0.8261	0.791	0.997	1.308	1.1105	0.8921	0.9082	0.9328	0.7694	1.7393	0.6645	1.3114
5398	carboxyibuprofen	Xenobiotics	Drug - Analgesics, Anesthetics	43333	LC/MS Neg	100004171	10444113	15935-54-3		HMDB0060564	0.2684	0.4026	0.2684	0.2684	0.2796	1.5595	0.2684	0.2684	76.8662	0.2684	1.9874	0.2684	0.2684	4.0241	0.2684	55.129	0.3069	0.2684	546.818	0.2684	0.2684	0.2684	0.6393	0.2684	0.2684	0.2684	0.5064	0.2684	69.2127	0.2684	0.2684	1.0382	0.2684
5399	carboxyibuprofen glucuronide*	Xenobiotics	Drug - Analgesics, Anesthetics	62067	LC/MS Pos Early	100020212	135390721			HMDB60564	0.8086	0.8086	0.8086	0.8086	0.8086	0.8086	0.8086	0.8086	0.8973	0.8086	0.8086	0.8086	0.8086	0.8086	0.8086	1.1027	0.8086	0.8086	2.2087	0.8086	0.8086	0.8086	0.8086	0.8086	0.8086	0.8086	0.8086	0.8086	0.8086	0.8086	0.8086	0.8086	0.8086
1933	carnitine	Lipid	Carnitine Metabolism	15500	LC/MS Pos Early	100000007	288	461-05-2	C00487,C00308	HMDB0000062	0.8721	1.1671	1.0214	1.0566	0.8736	0.3948	0.9248	1.1984	1.5163	0.9865	1.1817	0.9024	1.3111	1.0168	1.0875	1.2038	0.8584	1.2217	0.8963	1.3632	1.2286	0.717	0.7708	0.7947	1.3108	1.4774	0.5314	1.1381	1.4544	0.8804	0.9493	0.9974	0.9183
6429	carnitine of C10H14O2 (5)*	Partially Characterized Molecules	Partially Characterized Molecules	63650	LC/MS Neg	100021678					0.9354	1.8292	0.8841	0.4879	1.5293	0.441	1.361	0.9881	2.2979	1.6783	1.4738	3.2298	1.1695	0.4425	0.8859	0.8169	2.4751	1.3186	1.8182	0.5217	1.692	0.5667	1.1932	1.2754	1.6339	0.7945	0.7124	1.4168	0.878	1.4325	1.3868	2.8089	0.637
4432	carotene diol (1)	Cofactors and Vitamins	Vitamin A Metabolism	57635	LC/MS Pos Late	100015966					1.3338	1.6303	2.8041	1.4491	1.5626	1.2303	1.9897	1.3037	0.8273	7.0517	2.9239	4.3947	0.9062	1.1869	1	2.0805	3.1239	0.8485	1.9945	2.7524	2.2578	2.2934	2.3704	1.428	2.0257	2.8905	2.5724	1.8743	1.0192	2.2403	1.3005	0.8544	1.9204
4433	carotene diol (2)	Cofactors and Vitamins	Vitamin A Metabolism	57636	LC/MS Pos Late	100015967					1.42	1.3592	2.184	1.2134	1.2912	1.0399	1.6314	1.0958	0.5766	3.6862	2.3435	3.599	0.7045	1.0533	1.0289	1.9293	1.75	0.6555	1.5983	2.0537	1.8174	1.9153	1.8539	1.3166	2.0484	2.8542	2.3824	1.4849	0.9869	1.8092	0.954	0.7056	1.6554
4434	carotene diol (3)	Cofactors and Vitamins	Vitamin A Metabolism	57637	LC/MS Pos Late	100015968					1.6612	1.1731	1.8507	1.5074	1.6539	0.6339	1.9933	0.6862	0.3403	2.4181	1.316	1.7251	0.3492	1.1813	1.2229	1.0707	2.6445	0.6548	1.3549	2.1158	1.8996	0.9241	1.4081	1.2099	2.327	0.9323	1.6692	1.6183	1.5014	1.3332	0.7321	0.4828	1.5516
237	catechol glucuronide	Amino Acid	Tyrosine Metabolism	53243	LC/MS Neg	100009326	75124209			HMDB0240490	0.2816	0.2816	0.2816	2.0225	0.2816	0.4204	0.2816	0.2816	0.2816	0.2816	0.4328	1.3994	0.6578	0.6676	0.2816	0.2816	0.8064	2.2184	0.4272	0.2816	2.2812	0.2816	0.2816	1.562	0.2816	0.4817	0.2816	0.2816	0.2816	0.2816	0.2816	0.2816	2.8156
4499	catechol sulfate	Xenobiotics	Benzoate Metabolism	35320	LC/MS Neg	100001605	3083879	4918-96-1		HMDB0059724	1.1079	1.6874	0.7759	6.2021	1.0091	5.0421	0.8179	0.8648	1.0202	1.2206	1.8636	6.6402	2.4566	2.8293	2.7653	1.5783	4.2873	4.7137	2.9292	1.9555	5.4914	3.1498	3.4595	4.9491	2.0161	3.7635	0.8777	0.3775	1.1784	1.2138	0.5171	0.6591	3.9407
3052	ceramide (d16:1/24:1, d18:1/22:1)*	Lipid	Ceramides	57437	LC/MS Pos Late	100015727					0.9062	1.1299	0.9895	0.9083	0.5446	1.0524	0.7224	1.5191	1.2104	1.7237	1.0313	1.3464	1.26	0.7326	0.8234	1.1269	1.1912	1.353	0.7771	2.0049	0.9291	0.8841	0.8948	0.7694	1.2276	0.72	1.14	0.4769	0.632	1.5165	2.0017	1.127	0.0471
3048	ceramide (d18:1/14:0, d16:1/16:0)*	Lipid	Ceramides	57432	LC/MS Pos Late	100015735				HMDB0011773,HMDB0240681	1.3014	0.856	1.2084	1.0073	0.51	0.8606	0.8257	1.0543	1.3258	1.2868	1.8484	1.0542	1.5174	0.9713	0.891	1.6155	1.1328	1.1495	1.2713	1.5674	1.2339	1.1225	1.3465	1.2584	1.113	0.912	1.4221	0.8687	0.8872	1.4164	1.3508	1.5037	1.07
3049	ceramide (d18:1/17:0, d17:1/18:0)*	Lipid	Ceramides	57434	LC/MS Pos Late	100015737				HMDB0240678,HMDB0240683	0.7096	0.7221	0.9845	0.7463	0.8483	0.1977	0.7812	0.9041	0.8221	1.4399	1.2036	0.5889	0.901	0.3278	0.6359	1.2185	0.5984	1.3116	0.1977	1.3016	0.7621	0.6171	0.6008	0.3946	1.2022	0.591	0.3654	0.6962	0.7803	0.9069	0.8723	2.4753	0.4991
3051	ceramide (d18:1/20:0, d16:1/22:0, d20:1/18:0)*	Lipid	Ceramides	57440	LC/MS Pos Late	100015755				HMDB0240684,HMDB0004951,HMDB0240682	0.9642	1.1618	1.0749	0.6484	0.6582	1.0558	0.8694	1.1938	1.2271	1.4827	1.1432	0.8408	1.0291	0.4449	0.8305	1.1995	1.0149	1.4559	0.2222	1.083	0.8792	0.7639	0.8674	0.7446	1.1844	1.0735	0.8183	0.9803	0.8167	1.1966	1.5038	1.5102	1.5768
3053	ceramide (d18:2/24:1, d18:1/24:2)*	Lipid	Ceramides	57443	LC/MS Pos Late	100015744				HMDB0240679,HMDB0240680	0.9227	1.2531	0.9439	0.8021	0.7547	0.986	0.7503	0.9862	0.7977	1.2725	0.7083	1.1171	1.0542	0.747	0.7097	0.7588	0.7893	0.885	0.5316	1.1515	0.6264	0.5953	0.9217	0.7616	0.9435	0.6626	0.8072	0.322	0.9831	0.9797	1.19	1.1498	0.6059
1871	cerotoylcarnitine (C26)*	Lipid	Fatty Acid Metabolism (Acyl Carnitine, Long Chain Saturated)	57516	LC/MS Pos Late	100015835	53477828			HMDB0006347	0.9789	1.6104	1.5544	1.1123	1.1588	0.6624	0.6586	0.9147	2.332	1.8428	1.3758	1.4086	0.4137	0.6738	0.7867	1.3745	1.1724	1.217	0.7171	1.5467	1.9471	1.0987	1.1274	0.9978	1.198	1.8233	1.1663	2.4954	0.832	1.7216	1.3604	1.0202	1.4628
5935	cetirizine	Xenobiotics	Drug - Respiratory	54745	LC/MS Pos Late	100009034	2678	83881-51-0	C07778	HMDB0005032	0.0143	0.5226	0.0143	0.0143	0.0143	0.0143	0.0143	0.0143	0.0143	0.0143	0.0143	0.0143	0.0143	0.0143	0.0143	0.0143	0.0143	0.0143	0.0143	0.0143	0.0143	0.0143	0.0143	0.0143	0.0143	0.0143	0.0143	0.0143	3.0857	0.0143	0.0143	0.0143	1.5507
3458	chenodeoxycholic acid sulfate (1)	Lipid	Primary Bile Acid Metabolism	63607	LC/MS Neg	100021650	21252308			HMDB0002522	0.1924	0.1924	0.1924	0.2953	0.1924	0.9951	0.1924	0.1924	1.7152	0.1924	0.1924	0.2337	0.3341	4.8038	1.0049	0.808	0.961	0.7967	1.0313	0.3967	0.1924	0.1924	0.1924	0.1924	0.2644	0.1924	0.2902	0.1924	0.1924	0.1924	2.8501	0.1924	0.1924
2203	chiro-inositol	Lipid	Inositol Metabolism	37112	LC/MS Polar	100001859		643-12-9	C19891	HMDB0240209	1.6906	0.2562	0.2562	3.0135	0.4049	7.6092	0.2562	0.2562	0.6026	0.6804	0.2562	8.3613	0.2562	0.2562	0.2562	0.2562	0.8977	0.4594	0.2562	0.313	0.465	0.2562	0.2562	0.2562	0.2562	0.3481	0.2562	0.4915	0.2562	0.2562	0.2562	0.2562	1
5682	chlorothiazide	Xenobiotics	Drug - Cardiovascular	64188	LC/MS Polar	100021791		58-94-6			1	1	1	1	1	1	1	1	1	1	1	1	1	1	1	1	1	1	1	1	1	1	1	1	1	1	1	1	1	1	1	1	1
3454	cholate	Lipid	Primary Bile Acid Metabolism	22842	LC/MS Neg	136	221493	81-25-4	C00695	HMDB0000619	1.8075	1.9507	0.6402	1.712	0.8323	4.1545	1.4052	1	1.9994	1.23	0.3907	0.46	9.3493	1.5528	2.8053	0.8319	0.3055	0.3307	0.2709	0.2444	1.0498	0.3217	0.0725	2.3724	13.311	46.8905	0.3839	1.0613	0.9318	0.8462	1.7117	0.6096	1.0276
3193	cholesterol	Lipid	Sterol	63	LC/MS Pos Late	266	6432564;11025495;5997	57-88-5	C00187	HMDB0000067	0.965	1.0232	1.3256	1.038	1.0242	1.1493	1.0061	1.0393	0.729	1.0927	0.8699	1.1404	0.8115	1.0296	1.2901	1.1528	1.4538	1.4159	1.0836	1	0.8946	0.9242	0.7718	0.7283	1.1798	1.0364	0.9532	0.6918	1.1889	1.0334	1.2385	1.1475	1.4725
3194	cholesterol sulfate	Lipid	Sterol	35324	LC/MS Polar	100001606	65076	2864-50-8	C18043	HMDB00653	1.4321	1.0507	1.1011	1.2748	1.207	1.1395	1.254	1.1902	0.8926	1.561	0.7802	1.5026	1.1236	1.0296	1.4705	0.7308	1.8694	1.3064	1.1826	0.8357	1.6372	1.1	1.1831	1.4947	1.5153	1.5539	1.1646	1.1083	1.7525	0.9511	0.9341	1	2.1987
3472	cholic acid glucuronide	Lipid	Primary Bile Acid Metabolism	62571	LC/MS Neg	100020549	21252309			HMDB0002577	0.3333	1	0.2223	1.0615	0.2223	5.7422	0.2223	0.746	0.2846	0.2223	0.2223	1.7217	4.3505	0.2223	0.2223	0.2223	0.2223	0.2223	0.2223	0.2223	0.2223	0.2223	0.2223	0.2223	0.2728	0.2223	0.2223	0.2223	0.2223	0.2223	0.2223	0.2223	1.0306
2233	choline	Lipid	Phospholipid Metabolism	15506	LC/MS Pos Early	1256	305	67-48-1	C00114	HMDB0000097	0.6585	0.6745	0.8985	0.9962	1.0658	0.9108	1.0021	0.9198	1.6373	0.8316	0.7796	0.866	1.0501	0.7997	0.9779	0.8036	1.0185	1.2674	0.948	1.002	0.9682	0.9025	0.783	0.5923	0.7908	1.3289	0.7232	1.0379	0.8739	0.9644	0.9745	1.3238	0.9172
2234	phosphocholine	Lipid	Phospholipid Metabolism	34396	LC/MS Pos Early	267	1014	72556-74-2	C00588	HMDB0001565	2.282	1.0445	2.0577	1.2662	1.2968	0.9217	1.057	0.7134	2.3404	1.9008	1.7162	1.0676	0.7695	0.7003	0.8395	1.0012	2.1289	0.9838	2.2364	1.5567	1.1201	1.5482	1.5061	0.627	1.5665	1.2923	0.897	1	1.3514	1.5826	0.8152	1.1268	1.6379
5745	cimetidine	Xenobiotics	Drug - Gastrointestinal	42592	LC/MS Neg	100004011	2756	51481-61-9	C06952,D00295	HMDB0014644	1	1	1	1	1	1	1	1	1	1	1	1	1	1	1	1	1	1	1	1	1	1	1	1	1	1	1	1	1	1	1	1	1
4854	cinnamoylglycine	Xenobiotics	Food Component/Plant	38637	LC/MS Neg	100002253	709625	16534-24-0		HMDB0011621	3.1613	0.5569	1.1999	0.0568	0.0568	16.5809	0.8915	0.0568	0.4217	0.7034	2.1999	22.2162	2.1969	3.4482	0.0568	0.0568	4.6641	0.4884	0.0568	1.9205	0.9932	6.1612	3.6394	3.0468	0.0568	1.3163	1.0068	0.0568	0.0568	0.6815	0.0568	0.5322	0.9097
1644	cis-3,4-methyleneheptanoate	Lipid	Fatty Acid, Branched	64390	LC/MS Neg	100021727					0.9623	1.1489	1.1891	1.0585	2.9544	0.5929	1	0.8287	1.0007	1.59	1.5342	1.943	0.5442	0.6324	1.4609	1.3059	1.7401	0.3323	1.1239	1.1723	0.8848	0.7829	1.668	0.8148	1.0318	0.668	1.0058	1.4853	1.6328	1.567	2.2734	2.4806	0.4967
1857	cis-3,4-methyleneheptanoylcarnitine	Lipid	Fatty Acid Metabolism (Acyl Carnitine, Medium Chain)	64389	LC/MS Pos Late	100021728					0.6171	1.4315	0.9723	0.921	1.5451	0.5064	1	0.9686	1.7644	1.6897	1.4444	1.8355	0.8928	0.538	0.9503	1.0009	1.4423	0.6085	0.9217	1.0787	1.0077	0.8583	1.195	0.7554	1.5002	1.0409	0.883	1.5517	1.1248	1.7919	1.6428	2.6946	0.6828
1815	cis-3,4-methyleneheptanoylglycine	Lipid	Fatty Acid Metabolism (Acyl Glycine)	64386	LC/MS Neg	100021992					1.0381	2.3638	0.6589	0.4375	1.5419	1.9624	0.7367	1.1981	2.987	1.3608	1.2412	2.2169	1.0162	1.106	0.9467	0.8997	0.6623	0.5017	0.6313	0.6733	1.1258	1.0523	0.3141	1.2049	1.297	0.528	0.5005	1.2079	2.0516	1.6244	1.13	2.7942	1.0423
1496	cis-4-decenoate (10:1n6)*	Lipid	Medium Chain Fatty Acid	62873	LC/MS Neg	100002796	5282726	505-90-8		HMDB0004980	0.1202	0.8493	2.8392	1.4352	5.475	0.5769	0.1072	0.5904	0.6244	2.1171	1.5153	0.7063	0.6998	0.2295	0.4234	1.1935	1.5279	0.6301	1.0064	0.8266	0.5058	1.6163	1.5771	0.4324	0.3633	0.3745	1.5003	0.8758	0.9214	1.0534	1.6728	1.6307	0.4146
1881	cis-4-decenoylcarnitine (C10:1)	Lipid	Fatty Acid Metabolism (Acyl Carnitine, Monounsaturated)	38178	LC/MS Pos Late	100002259	57357170	98930-66-6		HMDB0013205	0.295	1.5783	2.3027	1.59	3.6284	0.4944	0.4926	1.0609	1.3932	1.6939	1.1733	1.157	0.9961	0.5564	0.5953	1	0.9947	1.4668	0.6032	1.8208	0.7417	1.7886	1.1858	0.6969	1.2649	0.8832	1.7788	1.2019	0.8952	1.3216	1.4106	1.2106	0.6801
5878	citalopram/escitalopram	Xenobiotics	Drug - Psychoactive	40459	LC/MS Pos Late	100003444	146570	219861-08-2	D07913	HMDB0005028	0.0772	0.0772	0.0772	0.0772	0.0772	0.0772	0.0772	0.0772	0.0772	0.0772	0.0772	0.0772	0.0772	0.0772	0.0772	0.0772	0.0772	0.0772	0.0772	0.0772	0.0772	0.0772	0.0772	0.0772	0.0772	0.0772	0.0772	0.0772	0.0772	0.0772	0.0772	0.0772	1.3097
1463	citraconate/glutaconate	Energy	TCA Cycle	47076	LC/MS Polar	100006438	643798;5280498		C02226,C02214	HMDB0000620,HMDB0000634	0.9014	21.4397	0.5851	45.7196	0.379	2.52	0.4612	1.6539	1.1967	0.54	25.7537	0.8138	10.2853	1.7501	1.7849	0.4068	7.9047	27.3626	26.8647	9.7705	21.5621	0.3709	6.4668	4.7486	1.0225	0.9475	0.3779	0.3077	0.2485	0.4722	0.5735	0.7639	23.9449
1440	citrate	Energy	TCA Cycle	1564	LC/MS Neg	1124	311	77-92-9	C00158	HMDB0000094	1.0124	1.433	1.0582	1.4285	1.738	1.0292	1.1055	0.7006	1.0369	1.2342	1.177	0.969	0.8267	1.2249	1.1349	1.4607	1.2605	0.5865	1.2409	1.0499	1.1057	1.227	1.1362	1.2206	0.9882	1.195	1.1649	1.0436	0.9454	0.965	1.3999	1.2038	0.7023
492	citrulline	Amino Acid	Urea cycle; Arginine and Proline Metabolism	2132	LC/MS Pos Early	391	9750	372-75-8	C00327	HMDB0000904	0.9847	0.8945	0.855	1.1656	1.2245	2.0097	0.8826	1.548	2.2229	1.631	2.1649	2.0511	1.7878	1.4057	0.6225	1.0764	1.6619	0.6913	0.6037	1.7327	2.1781	1.1507	1.1611	1.4567	1.7431	1.5752	1.1018	1.4985	0.9338	1.4887	0.4548	0.5262	1.3289
5477	clindamycin	Xenobiotics	Drug - Antibiotic	57673	LC/MS Pos Late	100015876	446598	18323-44-9	D00277,DG00435,C06914	HMDB0015321	1	1	1	1	1	1	1	1	1	1	1	1	1	1	1	1	1	1	1	1	1	1	1	1	1	1	1	1	1	1	1	1	1
3298	corticosterone	Lipid	Corticosteroids	5983	LC/MS Neg	272	5753	50-22-6	C02140	HMDB0001547	0.3045	1	0.3416	0.8215	0.3045	2.5858	0.3045	0.3045	0.3045	0.5701	0.3045	0.8202	0.3045	0.3045	0.3045	0.7892	0.3045	0.3045	0.3045	0.3045	0.3045	1.6613	0.3045	0.717	1.2523	0.4548	1.8029	0.3045	0.3045	0.3045	0.3045	0.3045	0.9192
3306	cortisol	Lipid	Corticosteroids	1712	LC/MS Neg	356	5754	50-23-7	C00735	HMDB0000063	0.3698	0.6619	0.562	0.6692	0.5316	1.5867	0.5404	0.7261	0.4112	0.929	1.0168	0.6796	0.5436	0.6454	0.8069	1	0.4453	1.0884	0.6198	0.6553	0.5395	1.366	0.6028	0.8555	1.0515	1.0871	1.4547	0.6228	0.6297	0.4142	0.4775	0.2759	1.466
3316	cortisone	Lipid	Corticosteroids	1769	LC/MS Neg	273	222786	53-06-5	C00762	HMDB0002802	0.8279	0.8698	1.4704	1.2783	0.7841	1.1959	0.8416	1.5693	0.6774	1.1002	1.2444	0.8757	0.948	0.6105	0.9909	1.5241	0.7756	0.9023	0.9356	0.6611	0.9948	1.4094	1.3128	1.4381	1.3298	1.1624	0.9967	1.4097	1.0725	0.6872	0.7116	0.2578	1.5507
3327	cortolone glucuronide (1)	Lipid	Corticosteroids	57699	LC/MS Neg	100015971					0.8243	0.896	1.1983	1.1599	1.482	1.3582	1.0356	1.1205	1.3467	1.1167	1.2755	1.1914	2.1618	1.3456	0.9859	2.2857	0.4974	2.2905	1.3823	0.5237	0.6606	0.3895	0.7524	0.9697	1.0009	0.6285	0.4923	1.1897	1.0017	1.6908	1.1411	1.7484	1.6345
4611	cotinine	Xenobiotics	Tobacco Metabolite	553	LC/MS Pos Early	848	408	486-56-6		HMDB0001046	0.1127	0.1127	0.1127	0.1127	0.1127	0.1127	0.1127	0.1127	0.1127	0.1127	0.1127	0.1127	0.1127	0.1127	0.1127	0.1127	0.1127	0.1127	0.1127	0.1127	0.1127	0.1127	0.1127	0.1127	0.1127	0.1127	0.1127	0.1127	1.2147	1.5855	0.1127	0.1127	0.1127
528	creatine	Amino Acid	Creatine Metabolism	27718	LC/MS Pos Early	1221	586	57-00-1	C00300	HMDB0000064	1.2777	0.4324	0.6413	0.4047	0.8784	0.5322	0.4141	2.0006	3.2968	0.633	1.8514	1.4343	1.8273	1	0.7242	1.2597	1.9844	1.449	1.5117	0.823	0.6112	1.0229	0.4964	0.3718	0.965	0.5534	0.3766	0.767	1.3671	1.1684	1.1107	1.4796	0.8995
529	creatinine	Amino Acid	Creatine Metabolism	513	LC/MS Pos Early	275	588	60-27-5	C00791	HMDB0000562	0.8597	0.9395	1.0704	0.9313	1.2234	0.9449	1.0931	0.9895	1.2985	1.1222	0.9131	0.893	1.0061	1.0995	1.0056	0.9536	1.0327	1.1741	0.7054	1.1038	1.2157	1.1184	0.8	1.0414	1.0069	1.1503	1.1049	1.0331	0.9497	0.846	0.7971	1.0548	1.1547
762	cyclo(leu-pro)	Peptide	Dipeptide	37104	LC/MS Pos Early	100001925	7074739	2873-36-1		HMDB0034276	0.3109	1.6607	0.5022	6.7535	0.3898	1.1744	0.5477	2.6081	1.7048	0.411	1.1346	0.1658	0.6172	0.4777	3.1265	1.5475	2.6891	1.891	3.3307	1.1741	0.6671	1.832	0.9088	0.832	1.1777	0.3632	0.7153	1.0569	0.2148	0.3579	1.6058	0.8592	5.651
578	cys-gly, oxidized	Amino Acid	Glutathione Metabolism	18368	LC/MS Pos Early	1224	333293	7729-20-6			0.8286	1.305	1.2754	1.6013	1.2571	1.3807	1	1.7771	1.9915	0.9532	0.9668	0.7974	1.9271	1.3884	3.0239	1.0223	1.2015	1.368	0.7547	1.5652	1.9224	1.8466	1.0702	0.862	1.6175	1.1572	1.5394	1.5305	1.7404	1.358	0.9135	1.241	1.72
453	cystathionine	Amino Acid	Methionine, Cysteine, SAM and Taurine Metabolism	15705	LC/MS Pos Early	310	439258	535-34-2	C02291	HMDB0000099	0.7372	0.4853	0.2892	0.0815	0.4842	0.297	0.3265	1.0052	2.3156	0.0815	1.8141	0.0815	1.4489	0.5363	0.3263	0.0815	0.9995	1.2028	1.0005	0.0815	0.6061	0.7719	0.0815	0.0815	0.4577	0.7589	0.0815	0.0815	0.2687	0.0815	0.6716	0.9641	0.3128
455	cysteine	Amino Acid	Methionine, Cysteine, SAM and Taurine Metabolism	1868	LC/MS Pos Early	800	5862	52-90-4;56-89-3	C00097	HMDB0000574	1.1947	1.2596	0.763	0.989	0.884	0.752	1.1984	0.9193	1.8811	1.3974	1.6062	0.9702	0.8006	1.2157	0.8674	1.4339	1.3411	1.2293	1.4053	1.144	1.1459	0.9647	0.9652	1.2143	1.5034	1.0901	1	1.1699	1.2945	1.1036	1.2929	1.4817	1.1111
461	cysteine s-sulfate	Amino Acid	Methionine, Cysteine, SAM and Taurine Metabolism	22176	LC/MS Polar	100000808	115015	1637-71-4	C05824	HMDB0000731	0.4713	0.5485	2.2136	0.8097	2.235	4.0527	2.1849	1.2928	3.2386	2.7763	0.7375	1.1992	2.1173	1.4228	0.8828	2.4288	3.6939	3.7662	2.5401	2.0934	1.046	1.2044	2.5692	1.134	1.1398	1.9969	3.5786	2.9085	2.3808	3.0475	8.6158	4.3692	2.9888
468	cysteine sulfinic acid	Amino Acid	Methionine, Cysteine, SAM and Taurine Metabolism	37443	LC/MS Pos Early	100002113	109	207121-48-0	C00606	HMDB0000996	0.7684	0.7069	0.7812	1.2034	1.4655	0.8129	1.2087	1.2124	0.8892	1.0125	1.173	1.3023	0.7335	1.0731	0.8096	1.2367	1.1737	1.501	1.0266	0.9542	0.8999	0.8887	0.849	0.7268	0.6013	0.5313	0.8992	1.3213	1.0837	1.2327	1	1.2633	0.7919
573	cysteine-glutathione disulfide	Amino Acid	Glutathione Metabolism	35159	LC/MS Pos Early	100001437	3080690	13081-14-6	R00900	HMDB0000656	4.5936	2.672	1.4024	3.7678	2.4862	1.2797	2.7544	0.3052	4.256	1.1984	4.5086	1.9445	1.5363	4.135	1.5712	1.185	0.7307	2.0058	1.5611	3.1506	4.969	3.6328	4.0043	4.4304	4.628	3.3268	4.1518	2.9999	5.4813	5.064	0.4544	2.6974	3.8407
576	cysteinylglycine	Amino Acid	Glutathione Metabolism	35637	LC/MS Pos Early	278	439498	19246-18-5	C01419	HMDB0000078	1.1668	1.2886	0.9861	1.3517	0.7923	0.6063	1.2277	1.4261	1.8114	1.6152	1.4357	0.6751	1.0892	1.5419	2.1269	1.3152	1.5567	1.1128	1.2739	1.3304	1.8462	1.8212	1.1938	1.214	1.9574	1.0228	1.8596	1.4942	1.9593	1.5436	1.2982	1.4801	1.5625
577	cysteinylglycine disulfide*	Amino Acid	Glutathione Metabolism	62103	LC/MS Pos Early	100002466	22833544	70555-24-7		HMDB0000709	0.7779	1.106	0.8886	1.2334	1.0438	1.1359	0.833	1.2673	1.6978	0.9362	1.0988	0.9827	1.3548	1.1134	1.0667	1.3531	1.0889	1.2711	0.9079	1.4271	1.272	1.2008	0.8798	0.7836	1.1252	1.0071	1.3278	1.4788	1.1451	1.2288	1.047	1.3525	1.2956
462	cystine	Amino Acid	Methionine, Cysteine, SAM and Taurine Metabolism	56	LC/MS Pos Early	279	67678	56-89-3	C00491	HMDB0000192	0.7913	0.9972	0.6981	0.9254	1.0761	1.0373	0.8475	0.8745	1.5786	0.8862	1.2524	1.0303	0.9823	0.915	0.4443	1.1577	1.0022	1.4646	0.9827	1.3551	0.9338	0.6316	0.7842	0.8139	0.7567	0.9928	0.9982	0.9618	0.9623	0.9047	1.0789	1.412	1.1122
4252	cytidine	Nucleotide	Pyrimidine Metabolism, Cytidine containing	514	LC/MS Neg	827	6175	65-46-3	C00475	HMDB0000089	0.3804	0.6339	0.4637	0.7853	0.8721	1.1481	0.2783	0.274	0.8695	0.2642	0.4047	1.075	1.4557	1.0506	1.4757	1.2928	0.3271	1.0606	0.4938	0.956	0.3939	0.7397	0.4073	0.3452	0.4033	0.3995	0.9334	0.6469	0.4225	0.8339	0.4311	1.613	0.402
4253	cytosine	Nucleotide	Pyrimidine Metabolism, Cytidine containing	573	LC/MS Pos Early	881	597	71-30-7	C00380	HMDB0000630	0.7802	3.5916	0.1861	0.8683	0.1861	0.1861	0.1861	0.393	1	0.4445	1	0.3777	1.0046	0.1861	0.1861	0.4797	0.6874	1.4544	1.0997	0.4354	1.1694	0.1861	0.5037	1.3989	1.2138	0.6281	0.6602	0.7507	1.2784	0.1861	1.7373	0.62	1.7277
5121	daidzein sulfate (2)	Xenobiotics	Food Component/Plant	48728	LC/MS Neg	100006363	12114465				1.0034	0.2495	0.2495	0.2495	0.2495	0.2495	0.2495	0.2495	0.5115	0.2495	0.2495	0.2495	0.2495	0.2495	0.2495	0.3053	2.9647	0.2495	0.4671	0.2495	0.2495	0.2495	0.2495	0.2495	0.2495	4.1496	0.2495	0.2495	0.2495	0.2495	1.4177	0.2495	0.2495
5936	De(carboxymethoxy) cetirizine acetic acid	Xenobiotics	Drug - Respiratory	64199	LC/MS Pos Late	100021782		942193-17-1			0.1262	1.4558	0.1262	0.1262	0.1262	0.1262	0.1262	0.1262	0.1262	0.1262	0.1262	0.1262	0.1262	0.1262	0.1262	0.1262	0.1262	0.1262	0.1262	0.1262	0.1262	0.1262	0.1262	0.1262	0.1262	0.1262	0.1262	0.1262	1.8505	0.1262	0.1262	0.1262	83.6363
1683	decadienedioic acid (C10:2-DC)	Lipid	Fatty Acid, Dicarboxylate	63685	LC/MS Polar	100021711	17789717				0.1842	2.5124	1.2843	1.4574	1.1525	1.4783	0.6136	1.2452	0.4375	0.5572	1.9108	1.4338	0.7192	3.93	0.5306	1.7355	0.5031	2.002	0.9907	2.2214	0.1022	1.4024	1.9181	1.1354	0.8926	0.3457	1.6139	0.6232	0.707	1.178	1.3866	1.9767	0.3027
1861	decanoylcarnitine (C10)	Lipid	Fatty Acid Metabolism (Acyl Carnitine, Medium Chain)	33941	LC/MS Pos Late	100001251	10245190	1492-27-9		HMDB0000651	0.3223	1.7316	3.4612	1.8011	5.5007	0.6763	0.5272	1.6016	1.7334	2.024	1.6274	1.2274	1.0522	0.3803	0.4435	1.5993	0.9912	2.3827	0.6714	2.4734	0.3437	3.3759	2.9445	1.0051	1.8258	0.7611	2.6573	0.453	0.2221	1	2.0233	2.5945	0.4248
3338	dehydroepiandrosterone sulfate (DHEA-S)	Lipid	Androgenic Steroids	32425	LC/MS Neg	100000792	12594	651-48-9	C04555	HMDB0001032	3.4231	1.2115	3.6427	4.2736	2.7902	0.7205	1.8012	2.9883	1.1469	1.037	0.4284	0.2862	1.497	1.778	2.937	2.3577	2.0267	0.6714	3.1432	1.016	2.3678	2.9423	4.0169	4.0332	3.8688	1.4998	1.6613	0.472	4.0165	3.2585	0.3075	1.7073	1.8236
5903	delta 9-trans-tetrahydrocannabinol (THC)	Xenobiotics	Drug - Psychoactive	57832	LC/MS Neg	100016018	2978		C06972	HMDB0014613	0.6532	0.6532	0.6532	0.6532	0.6532	0.6532	0.6532	0.6532	0.6532	0.6532	0.6532	0.6532	0.6532	0.6532	0.6532	0.6532	0.6532	3.6345	0.6532	0.6532	0.6532	0.6532	0.6532	0.6532	0.6532	0.6532	0.6532	0.6532	1	0.6532	0.6532	0.6532	0.6532
4377	delta-CEHC	Cofactors and Vitamins	Tocopherol Metabolism	62287	LC/MS Neg	100020416	35027084	84599-16-6			2.4009	1.7568	0.3121	0.8499	1.168	1.6302	1.0567	0.4771	1.8312	0.8237	2.525	0.4181	0.9095	1.1238	1.5566	1.0089	0.5115	1.1991	0.9911	0.1427	1	0.4472	0.3764	1.5046	1.4316	1.7507	1.1376	1.1552	1.2381	1.5883	0.9655	3.901	2.639
4378	delta-CEHC glucuronide	Cofactors and Vitamins	Tocopherol Metabolism	62286	LC/MS Neg	100020483					0.7253	0.9948	0.2194	0.6784	0.3382	0.8165	0.2194	0.2194	1.1331	0.2194	1.0294	0.2194	0.2194	0.2194	0.4843	0.3947	0.2194	1.255	0.2194	0.2194	0.2194	0.2194	0.2194	0.3263	0.2194	1.0052	0.8203	0.7734	0.9043	0.9484	0.2194	1.3239	1.0353
4365	delta-tocopherol	Cofactors and Vitamins	Tocopherol Metabolism	33418	LC/MS Pos Late	100001216	92094	119-13-1	C14151	HMDB0002902	1.0262	0.2096	0.1791	0.8756	0.1791	0.1791	0.1791	1.4001	1.0337	1.1284	1.2725	0.3861	0.9303	0.4046	0.1791	1.3861	0.1791	0.1791	1.6572	0.1791	1.2989	0.6718	0.5284	0.8635	0.1791	0.1791	1	1.8874	0.1791	3.5785	0.1791	0.5906	0.1791
1932	deoxycarnitine	Lipid	Carnitine Metabolism	36747	LC/MS Pos Early	100001662	22620	6249-56-5	C01181	HMDB0001161	1.1128	1.126	1.1092	0.9783	1.3903	0.5729	1.5144	1.1577	1.456	1.108	1.1894	0.8061	1.1792	1.057	1.1449	0.8662	0.8298	1.0113	0.6974	1.1161	1.3458	0.768	0.8005	0.8295	0.9719	1.2446	0.6334	1.172	1.0839	0.755	0.6495	0.8083	0.7473
3483	deoxycholic acid 12-sulfate*	Lipid	Secondary Bile Acid Metabolism	63688	LC/MS Neg	100021712					0.2579	0.5186	0.1265	1.0679	0.3027	0.4726	0.8063	1.0464	3.8	0.4348	0.1265	2.119	0.8811	4.3214	1.8694	2.2838	7.0262	2.0196	3.6461	0.3126	1.5356	0.1265	0.6929	0.7222	1.0713	0.1265	1.6481	0.3653	0.6337	0.404	24.849	14.5815	0.4153
3485	deoxycholic acid glucuronide	Lipid	Secondary Bile Acid Metabolism	63610	LC/MS Neg	100020550					1.8699	1.3486	0.0722	1.1575	0.4704	5.1941	0.2088	2.9834	3.6332	0.0722	0.204	2.2423	4.7887	1.3326	0.7554	0.7508	0.7082	0.0984	0.399	0.7486	0.6276	0.1773	0.2326	0.0722	1.0753	0.1033	0.2715	1.8795	0.1784	0.7138	3.7132	1	1.5279
5393	desmethylnaproxen	Xenobiotics	Drug - Analgesics, Anesthetics	46331	LC/MS Neg	100001787	162920	52079-10-4		HMDB0013989	0.4011	0.4011	0.4011	0.4011	0.4011	0.4011	0.4011	0.4011	0.4011	0.4011	0.4011	0.4011	0.4011	0.4011	0.4011	0.4011	1	0.4011	0.4011	0.4011	0.4011	0.4011	0.4011	0.4011	0.4011	0.4011	0.4011	0.4011	0.4011	0.4011	0.4011	6.8093	0.4011
5394	desmethylnaproxen sulfate	Xenobiotics	Drug - Analgesics, Anesthetics	46106	LC/MS Neg	100001788	184679				0.073	0.073	0.073	0.073	0.073	0.073	0.073	0.073	0.073	0.073	0.073	0.073	0.073	0.073	0.073	0.073	34.9707	0.073	0.073	0.073	0.073	0.073	0.073	0.073	0.073	0.073	0.073	0.6865	0.073	0.073	0.073	170.085	0.073
2888	diacylglycerol (14:0/18:1, 16:0/16:1) [1]*	Lipid	Diacylglycerol	54953	LC/MS Pos Late	100010934					0.5014	0.5324	0.9873	0.6856	0.181	0.603	2.0326	4.6618	6.114	0.8026	0.4587	0.181	2.213	0.181	0.181	1.6075	0.7399	1.9827	0.9883	0.8584	1.3916	0.181	0.4421	0.9873	0.7404	0.4153	0.7567	0.7506	0.5662	1.3218	4.4146	3.2008	1.1581
2889	diacylglycerol (14:0/18:1, 16:0/16:1) [2]*	Lipid	Diacylglycerol	54954	LC/MS Pos Late	100010935					0.6377	0.6868	1.3375	0.6836	0.1573	0.7674	2.5074	4.7932	6.0916	0.7786	0.4611	0.3721	2.36	0.4267	0.3525	2.1616	1	2.8062	0.9794	1.0396	1.287	0.1803	0.3858	1.1249	1.0801	0.771	0.8294	0.7614	0.9386	1.4808	5.5437	3.5801	1.8652
2890	diacylglycerol (16:1/18:2 [2], 16:0/18:3 [1])*	Lipid	Diacylglycerol	54966	LC/MS Pos Late	100010940					0.2384	0.6411	1.0327	0.5395	0.2534	0.8332	1.3126	1.7978	2.7174	0.8009	0.618	0.7889	1.4718	0.8489	0.2692	1.2423	1.1021	1.4367	0.6328	0.9304	0.7441	0.3431	0.5909	0.672	1.0207	0.7362	0.8888	0.4352	1.1706	1.9215	1.9449	1.7812	1.4041
6078	diglycerol	Xenobiotics	Chemical	40700	LC/MS Pos Early	100003700	42953	627-82-7			0.6549	0.6461	0.3598	1.8653	0.635	1.8197	0.8001	0.4215	2.3757	0.7063	1.8723	1.0564	2.9849	2.8582	0.7445	1.2554	0.4089	1.7893	0.5938	0.623	1.9867	0.2943	1.2494	2.8512	0.489	1.077	1.2316	2.7466	0.6736	0.4739	1.1255	1.4382	1.664
1571	dihomolinoleate (20:2n6)	Lipid	Long Chain Polyunsaturated Fatty Acid (n3 and n6)	17805	LC/MS Neg	1231	6439848	2091-39-6	C16525	HMDB0005060	0.2699	0.4344	0.7037	0.9877	1.0557	0.724	0.2219	0.6713	0.4807	1.177	1.5139	0.9743	1.3655	0.2634	0.2189	0.909	1.7543	1.2474	1.9747	0.6244	0.2064	0.9258	1.2279	0.6524	0.3009	0.4534	0.6928	0.4863	0.3205	0.8565	2.1534	1.7582	0.459
1573	dihomolinolenate (20:3n3 or 3n6)	Lipid	Long Chain Polyunsaturated Fatty Acid (n3 and n6)	35718	LC/MS Neg	100001739	5280581	17046-59-2	C03242	HMDB0002925	0.7203	0.7448	1.2148	1.4725	1.1477	1.1402	0.5075	0.9674	0.6969	1.2117	1.3928	1.2975	1.4911	1.3091	0.6183	1.4826	1.3861	1.3999	1.4566	1.4699	0.2759	0.7799	0.7023	0.6316	0.345	0.6206	0.7378	0.504	0.5977	0.7413	1.1611	0.8542	0.7956
1948	dihomo-linolenoyl-choline	Lipid	Fatty Acid Metabolism (Acyl Choline)	53262	LC/MS Pos Late	100009335				HMDB0240646	1.2045	1.2128	1.4587	1.1551	0.7581	1.395	0.6769	2.6857	2.3981	0.3256	1.2323	1.0829	1.2559	1.5869	1.2937	1.6353	0.9884	2.746	1.2236	4.445	1.3448	1.7412	0.6608	1.0116	0.2905	2.2122	1.9094	1.2295	3.0444	1.4794	0.2626	0.4976	2.845
1896	dihomo-linolenoylcarnitine (C20:3n3 or 6)*	Lipid	Fatty Acid Metabolism (Acyl Carnitine, Polyunsaturated)	57521	LC/MS Pos Late	100015840					0.4824	1.3435	1.14	0.7393	1.3233	0.5194	1.069	1.0153	2.6382	1.8884	1.0793	0.7419	0.5609	0.6786	0.7237	1.209	2.2334	2.0893	0.6609	3.0987	0.81	0.7606	1.0874	0.9847	0.7301	2.233	0.5855	1.3907	1.298	1.1555	1.4527	0.9415	1.1385
1894	dihomo-linoleoylcarnitine (C20:2)*	Lipid	Fatty Acid Metabolism (Acyl Carnitine, Polyunsaturated)	57520	LC/MS Pos Late	100015839					0.3569	1.3375	1.0136	0.6392	1.549	0.6356	0.6698	0.7268	1.4456	1.6538	0.9228	0.7515	0.5131	0.66	0.4668	1.0126	1.66	1.1197	0.6993	2.0799	0.9164	0.9731	1.2537	0.868	1.0519	1.4512	0.7299	1.0829	1.2918	1.0819	1.5739	1.1189	0.5338
4835	dihydrocaffeate sulfate (2)	Xenobiotics	Food Component/Plant	62524	LC/MS Polar	100020822					0.5725	2.4129	0.2534	26.5511	0.6982	2.3738	0.2589	0.1889	0.9454	3.6778	0.7154	8.7331	1.6642	0.4603	10.0222	0.2807	2.8342	5.6222	4.39	0.7036	2.5708	0.9597	2.9743	4.0659	1.0403	1.6272	0.1401	0.1401	0.1401	9.6004	0.4706	0.3401	11.812
4880	dihydroferulate	Xenobiotics	Food Component/Plant	40481	LC/MS Neg	100003432	14340	1135-23-5		HMDB0062121	4.2449	0.9307	0.1232	12.6202	0.1322	0.1232	0.4573	0.4778	0.7725	1.4047	0.1232	4.5997	0.3009	0.495	1.917	0.1232	2.954	1.0601	1.5655	0.3696	0.2155	0.1232	1.2954	3.1407	1.9829	0.5353	0.1232	0.2646	0.1232	3.0931	0.7116	0.1232	6.0697
4881	dihydroferulic acid sulfate	Xenobiotics	Food Component/Plant	62857	LC/MS Neg	100020272	187489			HMDB0041724	1.8981	0.303	0.1702	6.1299	0.1702	0.1702	0.1702	0.5286	0.8436	1.8167	0.1702	5.0975	0.5834	0.1702	5.4155	0.1702	4.1655	1.2619	1.556	0.1702	0.3919	0.1702	0.2506	1.5842	1.1112	0.1702	0.1702	0.1702	0.1702	2.0851	0.1702	0.1702	3.4737
4207	dihydroorotate	Nucleotide	Pyrimidine Metabolism, Orotate containing	601	LC/MS Polar	923	648	155-54-4	C00337	HMDB03349	0.7778	1.0113	0.8843	1.4815	0.8424	0.9814	1.0322	1.1089	2.1932	1.2151	1.1426	0.8454	1.2804	0.9904	0.6266	0.9145	1.2252	1.1252	0.9941	1.3746	1.4666	1.3836	0.8292	1.7526	0.9216	1.246	1.6305	2.1209	0.8436	1.0427	1.238	1.1525	1.2963
5650	diltiazem	Xenobiotics	Drug - Cardiovascular	42981	LC/MS Pos Late	100004015	39186	33286-22-5	D07845	HMDB0014487	0.0873	0.0873	0.0873	0.0873	0.0873	0.0873	0.0873	0.0873	0.0873	0.0873	0.0873	0.0873	0.0873	0.0873	0.0873	0.0873	0.0873	0.0873	0.0873	0.0873	0.0873	0.0873	0.0873	0.0873	0.0873	0.0873	0.0873	0.0873	0.0873	0.0873	0.0873	0.0873	0.0873
6153	dimethyl sulfone	Xenobiotics	Chemical	43424	LC/MS Pos Early	100004284	6213	67-71-0	C11142	HMDB0004983	0.9038	0.6748	0.8295	0.6326	1.1448	12.3514	1.2518	0.4946	2.2445	1.2875	2.0536	1.8591	2.4261	0.6826	0.7921	1.9192	1.5032	0.8143	1.3965	2.5931	0.3915	1.092	4.0904	2.1652	0.7452	1.1607	0.3664	0.6676	0.3345	1.3591	1.751	1.6896	1.3771
498	dimethylarginine (ADMA + SDMA)	Amino Acid	Urea cycle; Arginine and Proline Metabolism	36808	LC/MS Pos Early	100001810	123831;169148	102783-24-4	C21189,C03626	HMDB0003334,HMDB0001539	0.7434	0.9882	0.7973	0.9026	1.175	0.9783	0.8498	0.9248	1.4518	0.9969	0.9491	1.1653	1	0.799	0.7978	0.9845	0.8443	0.9491	0.7813	1.1289	1.0728	0.8963	0.8741	1.0034	0.9484	1.0185	0.9571	1.0176	0.8809	0.9424	0.7869	1.1768	0.9935
6	dimethylglycine	Amino Acid	Glycine, Serine and Threonine Metabolism	5086	LC/MS Pos Early	806	673	1118-68-9	C03626	HMDB0000092	0.8009	0.4205	0.5348	0.5873	1.2016	0.6981	0.8862	0.6672	1.2715	0.8656	0.9789	0.9229	0.8529	0.635	0.6156	0.7057	0.8082	0.7453	0.8919	0.7076	0.7044	0.855	0.5395	0.8368	0.8098	1.2355	0.7115	2.6337	0.575	0.6322	0.9188	1.093	0.8858
1658	dimethylmalonic acid	Lipid	Fatty Acid, Dicarboxylate	42978	LC/MS Polar	100004251	11686	595-46-0		HMDB0002001	0.3204	0.6164	0.3204	0.3476	0.427	0.6111	0.4931	0.6631	0.5945	0.3204	0.4174	0.3204	0.5524	0.3204	0.3204	0.5831	0.3204	0.3204	0.3204	1.1911	1.4441	0.9592	0.3204	1.3315	0.9747	0.5904	0.8078	0.3204	1.2217	0.7263	0.3204	0.3204	0.5402
5937	diphenhydramine	Xenobiotics	Drug - Respiratory	38669	LC/MS Pos Late	100002732	3100	147-24-0	C06960	HMDB0001927	0.1791	0.7595	0.1791	0.1791	0.1791	0.5326	0.1791	0.1791	0.1791	0.1791	0.1791	0.1791	0.1791	0.1791	0.1791	0.1791	0.1791	0.1791	0.1791	0.1791	0.1791	0.1791	0.1791	0.1791	0.1791	0.1791	0.1791	0.1791	0.1791	0.1791	3.2893	0.1791	0.1791
1578	docosadienoate (22:2n6)	Lipid	Long Chain Polyunsaturated Fatty Acid (n3 and n6)	32415	LC/MS Neg	100001182	5282807	7370-49-2	C16533	HMDB0061714	0.3463	0.5608	0.6698	0.8613	0.9196	0.6287	0.3415	0.7881	0.6754	0.8622	0.9665	0.9352	1.0123	0.2488	0.299	0.673	1.4505	1.3516	1.3295	0.5993	0.2811	0.9078	1.0897	0.6944	0.4057	0.495	0.6961	0.4954	0.4721	0.9819	2.2202	1.3795	0.5981
1705	docosadioate (C22-DC)	Lipid	Fatty Acid, Dicarboxylate	39837	LC/MS Neg	100002952	7641	505-56-6	C14240	HMDB0061714	1.5075	1.6839	0.9261	2.1517	0.8295	1.5213	1.508	1.0086	1.5746	0.8833	1.2221	1.1128	0.9234	2.6456	4.0057	1.5293	2.1429	1.6693	2.1151	0.8512	0.8822	1.0046	2.0112	1.1062	1.2013	0.8811	0.6816	2.421	0.7282	1.6941	1.7874	0.2644	1.6833
1564	docosahexaenoate (DHA; 22:6n3)	Lipid	Long Chain Polyunsaturated Fatty Acid (n3 and n6)	44675	LC/MS Neg	100000665	445580	6217-54-5	C06429	HMDB0002183	0.5866	0.5371	2.281	1.2856	1.5008	4.1362	0.386	0.5999	0.6324	1.5056	1.2451	3.9906	3.0048	1.2054	0.4892	0.8656	1.9282	0.4882	1.3066	1.4336	0.5872	1.3517	1.0288	0.5592	0.6005	0.2966	0.5626	0.6149	0.4253	0.896	1.3987	0.9453	0.5605
1903	docosahexaenoylcarnitine (C22:6)*	Lipid	Fatty Acid Metabolism (Acyl Carnitine, Polyunsaturated)	57523	LC/MS Pos Late	100015845					0.7697	0.8607	1.5536	0.7606	1.0061	1.2895	0.6736	0.8232	1.1898	0.3137	0.9092	1.9742	1.3428	0.8356	0.8716	0.9003	1.0864	0.8619	1.1739	1.1755	1.1013	1.291	0.8854	0.7208	0.8677	0.9067	0.6063	1.0849	0.9419	0.5982	1.0982	0.7944	1.1596
1952	docosahexaenoylcholine	Lipid	Fatty Acid Metabolism (Acyl Choline)	53263	LC/MS Pos Late	100009333				HMDB0240647	0.7641	0.7407	2.7409	0.8192	1.1704	3.4692	0.4652	0.7394	1.7013	0.2765	0.9103	2.1542	1.6085	1.4238	0.9897	0.5719	1.0423	0.6217	0.6596	3.2622	2.2211	2.1018	0.7853	0.5551	0.5101	1.1131	1.0092	0.996	1.9554	1.2731	0.2916	0.437	1.3816
1563	docosapentaenoate (DPA; 22:5n3)	Lipid	Long Chain Polyunsaturated Fatty Acid (n3 and n6)	32504	LC/MS Neg	100001181	6441454	2234-74-4	C16513	HMDB0001976,HMDB0006528	0.2557	0.4841	1.3348	1.4182	1.0062	1.0415	0.3588	0.9695	0.5285	1.1494	1.3217	1.8094	2.8659	0.5651	0.2573	1.295	2.5474	1.5842	1.447	0.7924	0.1872	0.6631	0.8204	0.4476	0.2369	0.2937	0.3074	0.4064	0.4228	0.8578	1.5944	2.2265	0.4094
1577	docosapentaenoate (n6 DPA; 22:5n6)	Lipid	Long Chain Polyunsaturated Fatty Acid (n3 and n6)	37478	LC/MS Neg	100001580	6441454	25182-74-5	C16513	HMDB0001976	0.6111	0.9694	0.9526	1.3684	1.4077	2.1037	0.4544	0.7813	0.9055	1.4411	0.7697	1.4463	0.2041	0.8345	0.4818	1.3793	0.2041	0.2041	1.256	1.0373	0.3499	0.8799	0.5361	0.6446	0.3502	0.4795	1.1651	0.5928	0.7619	0.5652	1.1857	0.2041	0.6396
1901	docosapentaenoylcarnitine (C22:5n3)*	Lipid	Fatty Acid Metabolism (Acyl Carnitine, Polyunsaturated)	57529	LC/MS Pos Late	100015851	71464594				0.3757	1.0804	1.5662	0.3757	1.0099	0.4531	0.8568	0.6874	2.6345	1.4731	0.4718	1.5497	0.7224	0.3757	0.3757	0.8176	1.1181	1.2071	0.3757	2.9521	0.9197	1.0049	0.6886	0.3757	0.5439	1.2681	0.3757	0.9037	0.9951	0.7851	0.8473	0.3757	0.3757
1690	dodecadienoate (12:2)*	Lipid	Fatty Acid, Dicarboxylate	62276	LC/MS Neg	100020478	25480				0.3138	0.9522	4.7758	1.833	8.3212	0.781	0.2926	0.8943	0.9294	2.6288	1.726	1.4592	1.5044	0.4929	0.3791	2.4222	2.3477	0.9635	2.0871	1.155	0.7235	2.0431	2.4077	1.0663	0.7488	0.7693	1.3921	1.5914	1.2884	1.6482	3.2542	1.4499	0.4537
1687	dodecanedioate (C12)	Lipid	Fatty Acid, Dicarboxylate	32388	LC/MS Neg	100001102	12736	693-23-2	C02678	HMDB0000623	0.4732	2.3594	0.3912	0.5528	0.5631	1.2601	0.2945	0.463	0.7169	0.444	3.4761	0.3679	0.591	0.3633	0.359	1.1721	0.4613	0.4741	0.7535	0.4518	0.5251	0.7259	1.4607	1.0406	0.637	0.359	0.6116	0.3095	0.3693	0.3753	1.5757	3.756	0.3219
1689	dodecenedioate (C12:1-DC)*	Lipid	Fatty Acid, Dicarboxylate	61864	LC/MS Neg	100019972	5283028			HMDB0000933	0.8804	2.7733	1.5511	1.0021	2.3869	1.0015	0.2884	0.2884	0.8853	1.4059	4.8344	1.1536	0.8915	1.3657	0.3876	1.2808	1.5543	0.5947	0.8173	0.729	0.5305	1.0913	1.3858	0.8065	3.8552	0.9933	0.5828	0.4253	0.3838	0.6217	2.4325	1.5005	0.921
224	dopamine 3-O-sulfate	Amino Acid	Tyrosine Metabolism	48407	LC/MS Neg	100006361	122136		C13690	HMDB0006275	4.11	1.6818	0.8065	0.5679	0.6065	1.5718	1.4782	1.1939	3.1877	2.3393	11.317	1	2.0167	2.2771	0.605	0.4805	8.4041	2.7558	1.2708	0.9545	3.1317	0.6216	0.7118	1.9632	1.6669	16.9851	0.6624	0.8497	2.2602	0.567	1.713	1.8984	0.8154
223	dopamine 4-sulfate	Amino Acid	Tyrosine Metabolism	48406	LC/MS Neg	100006360	68517194		C13691	HMDB0004148	3.8793	1.7645	0.2266	0.4037	0.6924	1.1737	2.4151	0.7731	3.4856	1.9459	12.7348	0.8349	1.3432	2.1783	0.392	0.5075	8.1616	4.4502	0.8029	0.6054	2.2885	0.3927	0.4007	1.8258	1.1156	15.0282	0.6234	0.2779	1.6548	0.2266	1.4925	1.6216	0.6651
5497	doxycycline	Xenobiotics	Drug - Antibiotic	39273	LC/MS Pos Late	100003009	54671203	24390-14-5	D00307	HMDB0014399	0.1571	0.1571	0.1571	0.1571	0.1571	0.1571	0.1571	0.1571	0.1571	0.1571	0.1571	0.1571	0.1571	0.1571	0.1571	0.1571	0.1571	0.1571	0.1571	0.1571	0.1571	0.1571	0.1571	0.1571	0.1571	0.1571	0.1571	0.1571	0.1571	0.1571	0.1571	0.1571	0.1571
5938	doxylamine	Xenobiotics	Drug - Respiratory	43024	LC/MS Pos Early	100003965	3162	562-10-7	D07878	HMDB0001936	0.3815	0.3815	0.3815	0.3815	0.3815	0.3815	0.3815	0.3815	0.3815	0.3815	0.3815	0.3815	0.3815	0.3815	0.3815	0.3815	0.3815	0.3815	0.3815	0.3815	0.3815	0.3815	0.3815	0.3815	0.3815	0.3815	0.3815	0.3815	0.3815	0.3815	0.3815	0.3815	0.3815
5879	duloxetine	Xenobiotics	Drug - Psychoactive	40450	LC/MS Pos Late	100003445	60835	116539-59-4		HMDB0014619	1	1	1	1	1	1	1	1	1	1	1	1	1	1	1	1	1	1	1	1	1	1	1	1	1	1	1	1	1	1	1	1	1
6155	ectoine	Xenobiotics	Chemical	35651	LC/MS Pos Early	100001635	126041	96702-03-3	C06231	HMDB0240650	0.1301	0.8015	0.2072	4.3916	0.959	1.7895	1.8265	0.1301	1.6287	1.8242	0.3993	0.3076	0.1301	2.4773	4.8386	1.9348	1.1504	3.4177	0.6293	3.1586	0.736	0.9011	1.0665	0.6729	0.2988	0.8126	0.5259	3.0434	0.6534	2.3408	0.4201	0.3247	0.9198
1703	eicosanedioate (C20-DC)	Lipid	Fatty Acid, Dicarboxylate	39831	LC/MS Neg	100002951	75502	2424-92-2			2.1308	1.3379	1.0634	3.0722	2.1297	1.1589	2.6633	1.1941	0.83	1.2671	1.1196	2.0351	0.6954	5.1947	3.7305	1.6744	2.523	1.0708	2.508	0.7673	0.9126	1.4005	2.3579	1.3887	1.8174	1.7007	1.0512	2.7909	1.3431	2.2628	1.4608	1.0091	1.7629
1561	eicosapentaenoate (EPA; 20:5n3)	Lipid	Long Chain Polyunsaturated Fatty Acid (n3 and n6)	18467	LC/MS Neg	2050	446284	10-2005-9;10417-94-4	C06428	HMDB0001999	0.5377	0.6646	2.3607	1.7323	1.3805	4.554	0.834	1.5959	0.816	1.0795	1.3512	6.4782	7.42	1.0004	0.4402	1.4343	1.8588	0.9857	1.427	1.615	0.4749	1.3736	1.2831	0.451	0.3538	0.3579	0.2855	0.4888	0.6493	0.7692	0.8897	1.2392	0.5872
1954	eicosapentaenoylcholine	Lipid	Fatty Acid Metabolism (Acyl Choline)	53258	LC/MS Pos Late	100009336					0.6853	0.9555	2.2091	0.8676	0.8588	4.0597	0.9801	4.0158	2.051	0.4897	0.605	4.5454	3.9016	1.0598	0.895	0.9234	1.1821	1.3884	0.6276	4.3642	2.0956	2.4346	0.5902	0.5196	0.4897	0.8726	0.4897	0.5381	2.9452	0.6496	0.4897	0.4897	1.4347
1704	eicosenedioate (C20:1-DC)*	Lipid	Fatty Acid, Dicarboxylate	62923	LC/MS Neg	100021105					2.8878	1.6664	1.2452	2.6845	2.4742	0.3357	1.1147	1.6193	0.6827	1.6364	1.691	1.9042	0.7412	3.3558	3.9251	1.6078	1.9394	1.0162	2.0217	0.4471	1.4023	0.9477	1.3664	1.2217	2.4851	1.2799	1.2682	1.8531	2.3381	2.6245	1.9825	0.3543	1.3555
1544	eicosenoate (20:1n9 or 1n11)	Lipid	Long Chain Monounsaturated Fatty Acid	33587	LC/MS Neg	100001335	5282769;5282768;94159		C16526	HMDB0002231,HMDB0062436	0.1829	0.5615	0.8068	0.826	0.9697	0.7599	0.1773	0.791	0.6022	0.9242	1.8352	1.4651	1.638	0.1796	0.22	0.9054	2.7964	1.2594	1.907	0.7159	0.4842	1.4247	2.1972	0.6949	0.344	0.4644	0.7745	0.6323	0.2663	0.8897	1.9	1.6573	0.6304
1888	eicosenoylcarnitine (C20:1)*	Lipid	Fatty Acid Metabolism (Acyl Carnitine, Monounsaturated)	57519	LC/MS Pos Late	100015838					0.3108	1.3607	1.0461	0.6964	1.4416	0.7535	0.603	0.829	1.1467	0.9879	1	1.5907	0.6698	0.5647	0.3247	1.1193	1.8491	0.9385	0.572	1.6089	0.9942	1.5334	1.5699	0.619	1.038	0.9137	0.7405	1.0486	0.7769	1.0314	1.1651	1.4074	0.5738
5578	emtricitabine	Xenobiotics	Drug - Antiviral	63285	LC/MS Pos Early	100020917	60877	143491-57-0	D01199,C12599	HMDB0015017	0.6881	0.6881	0.6881	0.6881	0.6881	0.6881	0.6881	0.6881	0.6881	0.6881	0.6881	0.6881	0.6881	0.6881	0.6881	0.6881	0.6881	0.6881	0.6881	0.6881	0.6881	0.6881	0.6881	0.6881	0.6881	0.6881	0.6881	0.6881	0.6881	0.6881	0.6881	0.6881	0.6881
5702	enalapril	Xenobiotics	Drug - Cardiovascular	52949	LC/MS Pos Late	100008948	5388962	75847-73-3	DG00335,D03769,C06977	HMDB0014722	1	1	1	1	1	1	1	1	1	1	1	1	1	1	1	1	1	1	1	1	1	1	1	1	1	1	1	1	1	1	1	1	1
5711	enalaprilat*	Xenobiotics	Drug - Cardiovascular	62482	LC/MS Pos Early	100020800	5462501		C11720	HMDB0041886	1	1	1	1	1	1	1	1	1	1	1	1	1	1	1	1	1	1	1	1	1	1	1	1	1	1	1	1	1	1	1	1	1
3343	epiandrosterone sulfate	Lipid	Androgenic Steroids	33973	LC/MS Neg	100001287	9929317	22229-22-7	C04555	HMDB0062657	1.8573	1.5569	0.9972	2.7746	2.5038	0.9143	2.5103	6.3896	2.4119	1.1647	0.8496	0.2431	4.0635	1.1683	1.8092	2.0669	2.6435	0.7675	3.5764	2.1162	2.9197	1.9184	7.86	3.0639	3.9732	1.5516	1.0795	0.521	4.6676	4.1802	0.0479	3.7434	1.5648
4894	ergothioneine	Xenobiotics	Food Component/Plant	37459	LC/MS Pos Early	100002154	5351619	58511-63-0	C05570	HMDB0003045	0.4303	0.6494	1.9418	2.0031	0.9324	1.2601	1.3899	3.3494	1.1953	2.1382	1.0095	1.6873	2.6251	1.0158	0.4663	0.7484	1.6777	0.7896	2.5954	2.2932	1.7797	0.9938	2.4188	1.6608	2.8159	1.1422	0.6367	1.1932	1	0.8661	0.4597	0.9174	1.2949
1548	erucate (22:1n9)	Lipid	Long Chain Monounsaturated Fatty Acid	1552	LC/MS Neg	1087	8216;5281116	112-86-7	C08316	HMDB0002068	0.4642	1.1901	0.9052	0.8608	0.9882	0.9647	0.3319	1.0739	1	0.8949	1.2406	3.8757	1.8264	0.2659	0.3351	0.6838	3.113	2.0181	1.0634	0.7726	0.9282	2.5627	2.1962	0.7841	0.5454	0.5815	0.7128	0.6867	0.4882	0.9628	1.623	1.9356	0.9788
4896	erythritol	Xenobiotics	Food Component/Plant	20699	LC/MS Polar	100000846	222285	149-32-6	C00503	HMDB0002994	0.8336	17.5511	0.5835	0.8132	0.8658	1.4936	0.9549	0.8962	1.9934	0.9534	1.1811	1.1674	1.6064	0.8718	0.6705	13.9178	4.0504	1.5334	0.8366	1.3383	0.9338	0.6684	16.061	1.2078	1.0323	3.8819	1.9493	0.9139	1.1281	0.8372	1.588	1.8012	1.0926
1432	erythronate*	Carbohydrate	Aminosugar Metabolism	42420	LC/MS Polar	100001320	2781043	88759-55-1		HMDB0000613	0.8437	1.4239	0.6313	0.7756	0.8508	1.4114	0.8287	0.8986	1.811	0.869	1.1085	1.0558	1.2514	0.8285	0.6943	1.0029	0.8126	1.4011	0.8561	1	0.8933	0.6952	0.8635	0.9424	0.8666	1.5209	0.7984	0.8199	0.9786	0.7044	1.7006	1.425	1.059
3427	estrone 3-sulfate	Lipid	Estrogenic Steroids	18474	LC/MS Neg	1230	3001028	438-67-5	C02538	HMDB0001425	0.3367	0.3367	0.5199	0.3367	2.123	0.3367	0.3367	0.7081	0.8837	1	0.3367	0.3367	1.9556	1.1854	1.2071	0.3367	1.712	0.3367	0.3367	0.3367	0.3367	3.6668	1.6189	0.3367	0.6379	0.3367	0.3367	0.3367	0.5302	3.0703	0.3367	0.3367	0.3367
5090	ethyl alpha-glucopyranoside	Xenobiotics	Food Component/Plant	63152	LC/MS Pos Early	100015965	11127487	34625-23-5		HMDB0029968	1.027	43.1605	0.2017	33.1089	6.7786	0.9825	5.8297	71.0525	1.4494	1.0807	2.4317	0.4323	46.6432	0.2606	0.0719	0.6283	0.0719	11.3891	0.5985	1.8563	7.6455	1.5036	0.7809	16.6973	0.4482	2.6493	0.8889	0.5893	0.9934	7.4252	1.8079	2.0006	4.464
5225	ethyl beta-glucopyranoside	Xenobiotics	Food Component/Plant	64131	LC/MS Neg	100020377	121667			HMDB0029968	6.9655	4.7979	0.6345	7.6297	0.2181	2.5114	0.2252	4.2001	0.9069	1.4946	1.5698	2.5201	9.2618	0.5525	0.124	0.3332	1.6021	0.5373	1.1276	9.5628	1.455	1.2372	1.6364	3.5809	0.2158	0.6193	0.9735	1	0.8276	0.4613	0.4051	11.3812	0.6278
407	ethylmalonate	Amino Acid	Leucine, Isoleucine and Valine Metabolism	15765	LC/MS Polar	2054	11756	601-75-2		HMDB0000622	0.6233	1.5264	0.9461	0.7901	1.0215	1.2368	0.7925	1.5952	1.9935	0.6684	13.8778	1.4768	1.4314	1.3882	0.4715	4.3847	0.5488	1.5457	1.1353	1.0215	2.4135	0.553	4.1519	0.831	1.3405	0.9758	4.4328	0.9349	0.7087	0.5083	1.165	1.5158	1.5018
3354	etiocholanolone glucuronide	Lipid	Androgenic Steroids	47112	LC/MS Neg	100005403	270605	3602-09-03		HMDB0004484	0.9522	0.6807	2.0328	4.2718	3.3433	3.6516	0.7173	1.0714	2.2148	0.4479	0.6937	0.0992	1.5535	1.6126	2.2276	3.652	1.6415	1.105	2.8066	1.2794	1.3301	1.9593	6.6853	2.8711	2.6262	0.7519	1.3404	0.0992	3.1131	2.1706	0.3338	1.4732	0.9437
5123	eugenol sulfate	Xenobiotics	Food Component/Plant	48715	LC/MS Neg	100006171	180632	95480-60-7		HMDB0135245	1.6964	156.183	3.2717	0.1081	0.5693	4.2138	0.2687	12.9912	2.1496	1.3537	3.0473	29.2076	0.5916	1.0039	0.1081	2.4598	1.3984	4.4299	0.5071	0.5013	0.3536	0.998	0.1081	0.1081	1.3013	1.8058	1.6737	0.1081	0.1081	1.4038	0.2208	0.3269	0.1081
5744	famotidine	Xenobiotics	Drug - Gastrointestinal	42613	LC/MS Pos Early	100003964	5702160	76824-35-6	D00318	HMDB0001919	0.2407	0.2407	0.2407	0.2407	0.2407	0.2407	0.2407	0.2407	0.2407	0.2407	0.2407	0.2407	0.2407	0.2407	0.2407	0.2407	0.2407	0.2407	0.2407	0.2407	0.2407	0.2407	0.2407	0.2407	0.2407	0.2407	0.2407	0.2407	3.6212	0.2407	0.2407	0.2407	0.2407
4902	ferulic acid 4-sulfate	Xenobiotics	Food Component/Plant	47114	LC/MS Neg	100005389	6305574	86321-29-1		HMDB0029200	4.9024	4.4559	0.0743	4.0091	0.0743	0.3043	0.0743	0.0743	8.1077	1	2.3508	3.1362	2.5427	4.0239	0.4439	0.0743	1.8675	4.5346	4.6261	0.3743	5.2976	0.0743	0.1517	0.5665	9.4225	1.3041	0.0743	0.0743	0.5586	0.3667	0.2932	0.2122	2.8147
4903	ferulylglycine (1)	Xenobiotics	Food Component/Plant	54936	LC/MS Neg	100010912					3.0617	0.9207	0.2414	4.463	0.2414	0.2414	0.2414	0.2414	0.5639	0.3133	0.2414	3.1248	0.2414	0.7554	0.3493	0.2414	0.2828	0.2414	0.2529	0.2414	0.9816	0.2414	0.2414	1.1352	2.246	0.4764	0.2414	0.2414	0.2414	1.3157	0.2414	0.2414	4.0459
4904	ferulylglycine (2)	Xenobiotics	Food Component/Plant	54937	LC/MS Neg	100010913					2.5074	0.3287	0.2494	3.8354	0.2494	0.2494	0.2494	0.2494	0.2494	0.2494	0.2494	1.6525	0.2494	0.4996	0.2494	0.2494	0.2494	0.2494	0.2494	0.2494	0.558	0.2494	0.2494	0.8308	1.6519	0.2494	0.2494	0.2494	0.2494	1	0.2494	0.2494	3.4687
5939	fexofenadine	Xenobiotics	Drug - Respiratory	42021	LC/MS Pos Late	100004018	3348	83799-24-0	C06999	HMDB0005030	0.4725	0.4725	0.4725	0.4725	0.4725	0.4725	0.4725	0.4725	0.4725	0.4725	0.4725	0.4725	0.4725	0.4725	0.4725	0.4725	0.4725	0.4725	0.4725	0.4725	0.4725	0.4725	0.4725	0.4725	0.4725	0.4725	0.4725	0.4725	0.4725	0.4725	0.4725	0.4725	0.4725
1158	Fibrinopeptide A (2-15)	Peptide	Fibrinogen Cleavage Peptide	62809	LC/MS Neg	100020902	25078015				0.7152	0.8181	0.29	0.8118	1.216	1.2093	0.1406	1.2362	1.2354	1.3767	1.4932	1.0332	2.2623	1.318	1.341	2.0062	1.0228	1.9193	2.1061	2.1307	0.6901	0.398	0.7642	0.7538	0.9163	0.6531	0.9731	0.5058	0.5466	1.117	0.4585	2.2213	1.3047
1159	Fibrinopeptide A (3-15)	Peptide	Fibrinogen Cleavage Peptide	62808	LC/MS Neg	100020901	25078015				0.833	0.8777	0.5452	1.4021	1.7587	1.5756	0.0638	0.6875	1.7547	0.9972	1.2549	0.7016	3.0343	1.6916	0.9287	1.1851	2.0351	1.3718	2.2263	1.7978	0.3547	1.1074	0.9324	0.755	1.153	0.6858	1.6233	1.0028	0.6835	1.2562	0.3998	2.1156	1.495
1161	Fibrinopeptide A (3-16)	Peptide	Fibrinogen Cleavage Peptide	62811	LC/MS Neg	100020903	25078015				2.6651	2.6711	0.1355	0.9525	0.3717	0.9222	0.215	0.9398	0.8828	0.5785	3.2554	1.8992	4.2627	1.1248	2.785	1.1294	1.5571	1.1887	2.4661	0.7231	1.0259	0.4728	0.3586	2.3461	3.5524	2.5922	2.1284	0.6354	2.3147	1.0403	0.3233	3.4791	1.2943
1160	Fibrinopeptide A (4-15)	Peptide	Fibrinogen Cleavage Peptide	62810	LC/MS Neg	100020904	25078015				0.4628	0.4116	0.4101	0.6766	1.5842	0.6918	0.4954	0.6296	1.442	2.3547	0.5999	1.5495	1.034	1.0928	1.9578	0.8365	1.2641	2.6436	1.2814	1.3949	0.2483	0.4895	0.6945	0.5287	1.0832	1.6371	1.4727	0.4531	0.9243	1.6554	0.6735	1.0649	1.0194
1162	Fibrinopeptide A (5-16)*	Peptide	Fibrinogen Cleavage Peptide	62148	LC/MS Neg	100020274					2.1903	1.3473	0.1018	0.6642	0.3714	0.7448	0.2247	1.2732	0.8832	0.8491	2.0085	1.6515	1.847	1.2457	2.6001	1.3501	1.2569	1.5749	2.1983	1.1829	1.2694	0.2796	0.4771	1.5621	1.5856	1.4632	1.7709	0.4893	1.4892	0.7344	0.4752	2.0746	1.4313
1163	Fibrinopeptide A (7-16)*	Peptide	Fibrinogen Cleavage Peptide	62149	LC/MS Neg	100020275					1.5136	0.8537	0.0757	0.5509	0.4934	0.9143	0.1705	1.491	1.2042	0.8848	1.2745	1.0512	1.0878	1.0761	1.825	1.3131	0.8432	1.8084	2.0521	1.2041	1.0166	0.2087	0.4396	0.8425	1.0287	1.4133	1.3756	0.7166	0.8855	0.653	0.4664	1.2108	1.3305
1164	Fibrinopeptide A (8-16)	Peptide	Fibrinogen Cleavage Peptide	62812	LC/MS Neg	100020905	25078015				1.5181	0.6854	0.17	0.8386	0.5082	1.179	0.1887	1.3666	1.1673	1.0648	1.092	0.696	1.0055	1.208	1.1815	0.8685	1.2033	1.1716	2.7096	0.6505	0.4983	0.4462	0.5347	0.5109	1.1707	1.5661	2.0764	1.3103	0.8985	0.8925	0.4826	0.9945	1.043
1157	ADSGEGDFXAEGGGVR*	Peptide	Fibrinogen Cleavage Peptide	33084	LC/MS Pos Early	100001322	25081464	25422-31-5			0.8386	0.888	0.3451	0.6354	0.2332	0.7586	0.5151	0.8806	0.6171	1.1457	1.2329	0.64	1.0617	0.6422	1.3265	0.8598	1.511	1.357	1.4072	0.6334	0.6237	0.3239	0.4602	1.2278	1.04	1.1563	0.9365	0.7779	0.7594	0.7164	2.0194	1.301	1.1121
1165	DSGEGDFXAEGGGVR*	Peptide	Fibrinogen Cleavage Peptide	31548	LC/MS Neg	100001323	132993922				2.844	2.3958	0.088	0.5713	0.2762	0.7437	0.2074	1.8238	0.7428	0.8638	3.6854	2.1979	2.158	1.1231	3.7573	2.4093	1	1.7545	2.4748	1.4319	2.1938	0.1905	0.4072	2.8745	1.9816	1.3547	1.3955	0.3851	1.6874	0.7457	0.3829	3.1887	1.3871
1166	ADpSGEGDFXAEGGGVR*	Peptide	Fibrinogen Cleavage Peptide	57712	LC/MS Neg	100001324	132993923	886023-52-5			1.7568	1.1717	0.2409	1.0752	0.3744	0.9886	0.2326	0.3679	0.7353	0.6347	5.4385	1.209	1.8519	0.7923	1.1843	1.0671	0.8861	1.1515	1.8962	1.1793	0.888	0.8891	0.7194	1.1135	2.4143	1.2498	1.3102	0.3783	2.1005	1.3275	0.0889	4.8577	0.9579
1178	Fibrinopeptide B (1-11)	Peptide	Fibrinogen Cleavage Peptide	62815	LC/MS Neg	100020912	16132131				1.6333	0.4073	1	1.045	0.1242	0.2521	1.1194	0.5797	0.0174	0.0648	0.1291	0.9384	1.0183	1.2213	1.1926	0.0469	1.4864	0.1004	0.4092	1.6976	0.7959	1.0323	1.5551	0.8115	0.6026	0.0639	1.2352	0.0726	1.1483	0.9145	0.8823	1.4349	0.6987
1179	Fibrinopeptide B (1-12)	Peptide	Fibrinogen Cleavage Peptide	62814	LC/MS Neg	100020910	16132131				2.7598	1.0343	1.1201	1.2634	0.1464	0.1891	1.3063	0.7457	0.2349	0.164	0.1435	1.4669	1.166	1.2031	1.0672	0.1129	1.5342	0.1896	0.4093	2.1784	1.5164	0.9904	1.3704	1.745	1.202	0.1346	1.0597	0.0845	1.5746	1.0639	0.8981	2.4789	0.799
1180	Fibrinopeptide B (1-13)	Peptide	Fibrinogen Cleavage Peptide	62813	LC/MS Neg	100020908					0.6757	1.0294	0.1116	0.3962	1.3147	1.7963	0.1454	0.6039	1.7297	2.5209	3.431	0.9736	1.521	0.743	1.6468	2.0898	0.3982	2.709	3.1706	1.0051	0.5009	0.2222	0.3645	0.8819	1.4913	2.0976	1.1853	1.0467	0.7128	1.0192	0.3875	1.5584	0.9614
1177	Fibrinopeptide B (1-9)	Peptide	Fibrinogen Cleavage Peptide	62816	LC/MS Polar	100020913	16132131				0.3454	0.2635	0.6393	0.6486	1.5984	0.8612	0.9291	1.9977	0.6898	0.7266	0.6045	0.1314	0.7108	0.5459	0.3153	0.7228	0.9774	1.239	0.5712	0.9519	0.358	0.6456	0.4896	0.162	0.2384	0.7561	0.6515	0.8489	0.2931	0.7329	1.7553	0.4106	1.3267
5515	fluconazole	Xenobiotics	Drug - Antibiotic	57707	LC/MS Neg	100015972	3365	86386-73-4	C07002	HMDB0014342	0.0023	0.0023	0.0023	0.0023	0.0023	0.0023	0.0023	0.0023	0.0023	0.0023	0.0023	0.0023	0.0023	0.0023	0.0023	0.0023	0.0023	0.0023	0.0023	0.0023	0.0023	0.0023	0.0023	0.0023	0.0023	0.0023	0.0023	0.0023	0.0023	0.0023	0.0023	0.0023	0.0023
5860	fluoxetine	Xenobiotics	Drug - Psychoactive	44619	LC/MS Pos Late	1382	3386	59333-67-4	D00326	HMDB0014615	0.4777	0.4777	0.4777	0.4777	0.4777	0.4777	0.4777	0.4777	0.4777	0.4777	0.4777	0.4777	0.4777	0.4777	0.4777	0.4777	0.4777	0.4777	0.4777	0.4777	0.4777	0.4777	0.4777	0.4777	0.4777	0.4777	0.4777	0.4777	0.4777	0.4777	0.4777	0.4777	0.4777
81	formiminoglutamate	Amino Acid	Histidine Metabolism	43493	LC/MS Pos Early	100002500	439233	816-90-0	C00439	HMDB0000854	0.5682	0.4833	0.6102	0.3152	1.0031	0.5665	0.4942	3.2733	1.8453	0.6052	1.6695	0.3778	1.5521	0.3898	0.6561	0.6162	2.4732	1.4863	0.9285	0.5978	0.7638	0.5344	0.2797	0.133	0.7015	1.2014	0.863	0.5936	0.4785	0.3418	1.4757	1.7074	0.761
1347	fructose	Carbohydrate	Fructose, Mannose and Galactose Metabolism	48195	LC/MS Polar	878	2723872	57-48-7	C00095	HMDB0000660	2.525	2.4034	2.0698	1.7671	1.534	1.1526	0.5203	0.6785	0.848	1.4706	2.0662	1.5386	2.2743	2.0913	1.3983	0.8982	0.4536	0.5931	0.8949	0.8977	0.6914	0.3532	0.2884	0.2763	0.5588	2.5153	0.3623	0.3129	0.7326	0.3203	0.566	0.3548	0.3518
121	fructosyllysine	Amino Acid	Lysine Metabolism	46227	LC/MS Pos Early	100005373	9839580	21291-40-7		HMDB0034879	0.4604	0.7947	0.9057	0.92	0.7482	0.7864	1.2222	1.1077	1	0.9902	0.4267	0.7455	1.2568	0.9646	0.7229	0.9898	0.9676	0.6403	0.8372	0.4003	0.8	0.5661	0.8401	0.9458	1.3454	1.1295	0.7595	0.7273	0.7263	0.7772	1.5638	1.5797	0.8381
1450	fumarate	Energy	TCA Cycle	1643	LC/MS Polar	330	444972	100-17-8	C00122	HMDB0000134	0.7391	1.4718	0.7575	0.7607	1.1584	0.8156	0.8605	0.6635	1.8479	0.9913	0.7655	0.5933	0.8371	0.8116	0.7285	0.7621	1.1603	1.5768	0.7302	1.002	0.6868	0.8287	1.1837	1.0442	1.1164	1.1242	0.4625	1.1316	0.6573	1.0009	2.4008	1.4248	0.7793
5675	furosemide	Xenobiotics	Drug - Cardiovascular	43009	LC/MS Neg	100004241	3440	54-31-9	D00331	HMDB0001933	0.0781	0.0781	0.0781	0.0781	0.0781	0.0781	0.0781	0.0781	0.0781	0.0781	0.0781	0.0781	0.0781	0.0781	0.0781	0.0781	0.0781	0.0781	0.0781	0.0781	0.0781	0.0781	0.0781	0.0781	0.0781	0.0781	0.0781	0.0781	0.0781	0.0781	0.0781	0.0781	0.0781
5830	gabapentin	Xenobiotics	Drug - Neurological	38686	LC/MS Neg	100002806	3446	60142-96-3	D00332	HMDB0005015	0.0372	0.0372	0.0372	0.0372	0.0372	0.0372	0.0372	0.0372	0.0372	0.0372	0.0372	0.0372	0.0372	0.0372	0.0372	0.0372	0.0372	0.0372	0.0372	4.2897	0.0372	0.0372	0.0372	0.0372	0.0372	0.0372	0.0372	0.0372	0.0372	0.0372	0.7844	0.0372	0.0372
1373	galactonate	Carbohydrate	Fructose, Mannose and Galactose Metabolism	27719	LC/MS Polar	100001026	12310779;128869	299-28-5	C15930,C00880	HMDB0000565	2.2998	1.0399	0.1791	0.4872	0.5987	4.0921	1.0909	0.6762	6.6352	0.9438	3.2272	3.0864	1.3405	0.1791	0.1791	0.9302	1.5542	1.4523	0.1791	0.605	0.949	0.4984	0.1791	1.2192	0.7818	11.1397	1.1187	0.4316	0.4284	0.1791	5.5734	0.2777	1.7597
4369	gamma-CEHC	Cofactors and Vitamins	Tocopherol Metabolism	44876	LC/MS Neg	100002094	133098	178167-75-4		HMDB0001931	2.1157	2.026	0.4666	2.7573	2.2644	2.3177	1	0.9324	2.3631	1.3687	3.6409	1.4765	0.8469	1.988	1.9678	2.0581	0.4283	2.7744	0.833	0.9043	1.6174	0.6056	0.8921	1.6882	1.5145	2.3782	1.715	2.0045	2.0313	1.2048	0.9813	2.7627	2.6129
4370	gamma-CEHC glucuronide*	Cofactors and Vitamins	Tocopherol Metabolism	42381	LC/MS Neg	100004243	121596235				0.5135	1.2397	0.1801	1.4083	1.2116	2.0889	0.5518	0.6218	2.7113	0.5569	1.9383	1.0683	0.5095	1.0037	1.0359	0.9327	0.1801	4.1832	0.2188	0.6489	0.6134	0.262	0.3937	0.6218	0.6849	1.1904	1.5806	1.013	1.5512	0.7204	0.6667	2.0004	1.8972
4380	gamma-CEHC sulfate	Cofactors and Vitamins	Tocopherol Metabolism	62280	LC/MS Neg	100020480					0.2332	0.4568	0.2332	0.2332	1.7555	0.7379	0.2332	0.3933	2.5421	3.8456	1.2375	0.3537	0.8496	0.2332	1.5024	0.5704	1.7166	2.5006	0.2332	0.2332	0.6761	0.2332	0.2332	0.2895	0.2332	0.513	0.2332	1.2841	0.4656	0.2332	0.2332	1	2.2747
650	gamma-glutamyl-2-aminobutyrate	Peptide	Gamma-glutamyl Amino Acid	37092	LC/MS Pos Early	100001502		16869-42-4			0.7418	0.1057	0.1057	1.2495	1.9564	0.1057	0.2865	0.1057	0.8432	1.0613	1.0392	1.0468	1.3946	0.6046	0.1057	1.0004	1.2632	0.4592	0.6551	0.725	0.8157	1.6283	0.1057	0.1057	1.7269	0.9932	0.8346	1.6153	0.5641	0.9996	0.8211	0.9197	0.4101
640	gamma-glutamyl-alpha-lysine	Peptide	Gamma-glutamyl Amino Acid	55015	LC/MS Pos Early	100010901	65254				0.5824	0.7273	1.0224	1.0429	0.6945	0.7838	0.6753	1.553	2.1276	0.6652	0.8503	1.0894	1.0301	0.7753	0.6476	0.9065	1	1.2133	1.2123	1.1815	1.4066	0.745	0.7418	0.7799	0.8334	1.5246	0.7994	1.3408	0.7771	1.1268	0.881	1.453	1.0712
641	gamma-glutamyl-epsilon-lysine	Peptide	Gamma-glutamyl Amino Acid	33934	LC/MS Pos Early	100001262	7015685	17105-15-6		HMDB0003869	0.8795	0.6452	0.7063	1.216	0.7243	0.8207	0.6649	1.9165	1.9578	1.0545	1.369	2.4628	1.6504	1.2195	0.4906	1.4145	0.7873	0.9097	1.0652	0.9444	1.3427	1.6312	1	1.1387	1.1654	1.3137	1.4057	1.4024	0.6473	1.0747	0.927	1.1758	0.8766
632	gamma-glutamylalanine	Peptide	Gamma-glutamyl Amino Acid	37063	LC/MS Pos Early	100001843	440103	5875-41-2	C03738	HMDB0029142	1.7723	1.2561	0.9822	1.431	0.7118	1.0171	1.1777	0.605	2.6954	0.9869	0.7767	0.8739	1.1532	1.3368	0.8407	1.4456	1.2676	1.2822	1.254	0.7679	1.7918	0.8908	0.9767	1.3944	1.5371	1.6486	0.8106	2.0838	1.1485	1.19	0.9873	1.9396	1.0812
649	gamma-glutamylcitrulline*	Peptide	Gamma-glutamyl Amino Acid	62104	LC/MS Pos Early	100020241					1.3786	0.8801	0.9632	2.0647	2.2667	2.61	1.1628	0.9948	2.1845	2.1811	3.5009	3.3474	2.9391	1.7315	0.6453	1.3263	2.101	0.5228	0.4751	1.9207	2.5174	1.7231	1.5164	1.6222	2.2154	1.959	1.3107	2.7068	1.0529	1.9282	0.1499	0.3912	1.7386
634	gamma-glutamylglutamate	Peptide	Gamma-glutamyl Amino Acid	36738	LC/MS Pos Early	331	92865	1116-22-9	C05282	HMDB0011737	0.6619	0.3809	1.0136	0.9379	1.0487	1.6736	1.1211	0.7697	2.316	0.6216	0.5829	0.7213	0.8794	0.3342	0.4796	0.7038	1.0841	0.9539	0.9518	0.9779	0.8499	0.3723	0.8289	0.3637	0.6336	0.7566	0.2966	1.2174	0.7116	0.7218	0.9422	0.8649	1.3217
635	gamma-glutamylglutamine	Peptide	Gamma-glutamyl Amino Acid	2730	LC/MS Pos Early	1140	150914	10148-81-9	C05283	HMDB0011738	1.0765	1.1228	1.3526	1.5913	1.0916	1.1795	1.0311	0.4835	1.1827	0.8036	0.8681	0.9469	1	0.9752	1.0535	1.0015	1.0844	0.9435	0.8659	1.1002	1.0839	0.9124	1.1641	0.9381	1.1501	1.2121	0.9793	1.6345	1.3377	1.2221	0.4025	1.0876	1.1889
636	gamma-glutamylglycine	Peptide	Gamma-glutamyl Amino Acid	33949	LC/MS Pos Early	100001294	100099	1948-29-4		HMDB0011667	1.4317	0.9566	0.8064	0.8525	0.9889	1.5649	0.8215	1.0143	1.6538	0.7745	0.8096	1.1257	0.9116	2.0433	1.1659	1.0313	0.798	1	0.5708	1.1354	1.3481	0.68	0.9463	1.4453	1.1097	0.9846	0.7906	1.0173	1.5688	0.9507	0.7301	1.9397	1.2899
637	gamma-glutamylhistidine	Peptide	Gamma-glutamyl Amino Acid	18245	LC/MS Pos Early	1235	7017195	37460-15-4		HMDB0029151	0.9095	1.2766	1.801	1.1857	0.8644	0.7463	0.8015	1.6057	1.607	0.9429	0.8932	1.532	1.1556	1.3589	0.6407	1.2645	2.1295	0.9082	0.9773	0.7867	1.7909	1.3472	1.1163	1.3323	1.3312	0.8063	1.4078	1.6689	0.6623	0.9798	0.757	1.5712	1.0208
638	gamma-glutamylisoleucine*	Peptide	Gamma-glutamyl Amino Acid	34456	LC/MS Pos Early	100001485	22885096			HMDB0011170	0.4868	0.6722	0.6349	0.6064	0.89	0.548	0.529	1.3747	2.5956	0.8454	0.9156	0.8196	1.6455	0.5395	0.8626	0.6783	1.5937	1.8255	1.0631	0.975	1.2124	0.5279	0.4607	0.5047	1.0324	0.9831	0.6411	0.9774	0.4013	0.5602	1.1201	1.2649	0.9188
639	gamma-glutamylleucine	Peptide	Gamma-glutamyl Amino Acid	18369	LC/MS Neg	1268	151023	2566-39-4		HMDB0011171	0.6562	0.7799	1.0674	0.8044	1.081	0.6647	0.6784	1.7085	2.5571	1.0256	1.0082	0.9427	1.4442	0.6584	0.6381	0.7352	1.4855	1.3288	1.0516	0.9283	1.3785	0.7095	0.5403	0.4811	1.0046	1.1135	0.6272	1.0708	0.5573	0.734	1	1.6369	0.9755
642	gamma-glutamylmethionine	Peptide	Gamma-glutamyl Amino Acid	44872	LC/MS Pos Early	100001313	7009567	17663-87-5		HMDB0029155	0.7098	1.186	1.2693	0.8448	0.8061	0.9762	0.7759	1.0053	2.132	0.6689	0.6248	0.7185	0.6791	0.6143	0.9078	0.7058	1.2352	0.9902	0.62	0.6199	1.348	0.6427	0.5509	0.6257	1.2838	1.6292	0.614	1.4496	0.7016	0.7492	0.9919	1.4916	1.0673
643	gamma-glutamylphenylalanine	Peptide	Gamma-glutamyl Amino Acid	33422	LC/MS Neg	100000491	111299	7432-24-8		HMDB0000594	0.5435	0.806	0.7488	0.8134	0.8622	0.7509	0.6735	1.5694	1.6491	0.8259	0.9527	0.9516	1.1572	0.9592	0.7815	0.7807	0.9788	1.1397	0.8007	0.9709	1.0514	0.53	0.5497	0.5274	0.9779	1.1548	0.7058	1.2306	0.6586	0.682	0.9042	1.4087	0.9461
648	gamma-glutamylserine	Peptide	Gamma-glutamyl Amino Acid	54914	LC/MS Pos Early	100009231	22844748	5875-35-4		HMDB0029158	1.2544	0.9022	0.9777	0.8274	0.965	0.9395	0.894	0.8425	1.2676	0.6504	0.7622	1.1628	0.857	1.2971	1.2434	0.6947	0.9242	1	0.7734	0.9301	1.3399	1.1077	1.2928	0.9852	1.3854	1.428	0.9412	1.4488	0.8537	0.9682	0.8419	2.0678	1.0435
644	gamma-glutamylthreonine	Peptide	Gamma-glutamyl Amino Acid	33364	LC/MS Pos Early	100001314	76078708	5652-48-2		HMDB0029159	0.7658	0.6624	0.8347	0.9011	0.9448	0.7578	0.9414	1.3646	1.6007	0.862	0.8692	0.8205	0.8925	1.2338	1.7298	1.1181	1.1776	1.3854	0.5819	1.2222	1.1135	0.9677	0.8009	0.7746	1	1.0773	1.4359	1.0121	0.6554	1.7019	0.9624	1.2804	0.7968
645	gamma-glutamyltryptophan	Peptide	Gamma-glutamyl Amino Acid	33947	LC/MS Neg	100001295	3989307	66471-20-3		HMDB0029160	0.8061	0.8614	1.0652	1.0826	0.995	0.9793	0.6265	1.5146	1.9261	0.8074	1.0315	1.229	1.1521	0.7783	0.7816	1.0028	1.0866	1.2765	0.8665	0.7719	1.2703	0.7609	0.7708	0.7947	1.1191	1.0251	0.9493	1.0307	0.5929	0.7907	1.2086	1.4043	0.7262
646	gamma-glutamyltyrosine	Peptide	Gamma-glutamyl Amino Acid	2734	LC/MS Neg	1102	94340	7432-23-7		HMDB0011741	0.771	1.1118	1.0466	1.1106	0.6167	0.8043	0.7763	1.5158	2.1971	0.7089	1.2289	1.2221	1.3003	1.0174	1.4311	0.9037	1.0229	1.5706	1.1109	0.6647	1.5173	0.2696	0.4299	0.7047	0.9958	1.7061	0.5587	1.3159	0.8517	0.9379	1.5402	1.9087	1.021
647	gamma-glutamylvaline	Peptide	Gamma-glutamyl Amino Acid	43829	LC/MS Pos Early	100001126	7015683	2746-34-1		HMDB0011172	0.5601	0.4856	0.7748	0.5113	0.7917	0.734	0.3525	1.4438	1.6701	0.8835	0.984	0.2408	1.8068	0.4613	0.9975	0.9156	1.2674	1.2424	0.8787	0.4441	0.8652	0.4741	0.2166	0.4746	0.5672	0.7831	0.754	1.0753	0.482	0.6416	1.2639	1.1244	0.9151
4383	gamma-tocopherol/beta-tocopherol	Cofactors and Vitamins	Tocopherol Metabolism	52473	LC/MS Pos Late	100008998			C14152,C02483	HMDB0006335,HMDB0001492	0.8052	1.1803	1.1466	0.9967	1.4292	0.4206	1.4355	1.8515	0.7982	0.9993	1.1739	0.8863	0.7234	0.9577	2.1428	1.1898	1.9731	2.5866	1.8822	0.4907	0.8383	1.1918	0.6906	0.8364	0.742	0.6298	1.0694	0.946	1.6437	1.8774	0.7817	2.4199	1.2201
4875	genistein sulfate*	Xenobiotics	Food Component/Plant	62061	LC/MS Neg	100020207					0.2787	0.2036	0.2036	0.2036	0.2036	0.2036	0.2036	0.2036	0.2036	0.2036	0.2036	0.2036	0.2036	0.2036	0.2036	0.2036	5.9653	0.2036	0.2036	0.2036	0.2036	0.2036	0.2036	0.2036	0.2036	2.9424	0.2036	0.2036	0.2036	0.2036	1.8729	0.2036	0.2036
219	gentisate	Amino Acid	Tyrosine Metabolism	18280	LC/MS Neg	100000447	3469	490-79-9	C00628	HMDB0000152	1.0068	1.4445	0.613	3.461	0.383	4.0844	0.7279	0.2368	1.4611	0.9932	1.2766	6.9359	1.9241	1.864	1.0131	2.7291	4.0228	8.9956	1.456	1.6686	1.1184	2.5315	2.0006	2.7263	0.5156	3.2173	0.0826	0.6669	0.7761	0.6252	0.7912	3.2692	2.0613
4717	ginkgolic acid C15:1	Xenobiotics	Food Component/Plant	64200	LC/MS Polar	100021252	5281858	22910-60-7	C10794		0.1193	13.4027	0.1193	0.1193	0.1193	0.7592	0.1193	0.1193	0.1193	0.1193	0.1193	0.1193	0.1193	0.1193	0.1193	0.1193	0.1193	2.2365	0.1193	0.1193	23.023	2.6777	0.1193	1	0.1193	0.1193	0.5302	0.1193	0.3032	0.1193	0.1193	0.1193	0.1193
6436	GlcNAc sulfate conjugate of C21H34O2 steroid	Partially Characterized Molecules	Partially Characterized Molecules	63699	LC/MS Neg	100021726					1.1346	0.3574	1.0946	1.3473	2.6072	0.1082	0.1022	0.1022	0.69	0.1153	0.1022	0.1022	0.3498	0.3843	1.3748	1	1.2952	0.9114	0.6099	0.1022	1.3759	1.306	0.4759	1.2008	1.6553	0.1022	1.2939	1.0373	1.7643	0.7563	0.1022	0.1815	0.4735
5759	glipizide	Xenobiotics	Drug - Metabolic	64107	LC/MS Pos Late	100020884	3478	29094-61-9	D00335	HMDB0015200	0.1532	0.1532	0.1532	0.1532	0.1532	0.1532	0.1532	0.1532	0.1532	0.1532	0.1532	0.1532	0.1532	0.1532	0.1532	0.1532	0.1532	1.8468	0.1532	0.1532	0.1532	0.1532	0.1532	0.1532	0.1532	0.1532	0.1532	0.1532	0.1532	0.1532	0.1532	0.1532	0.1532
1136	glu-gly-asn-val	Peptide	Polypeptide	62917	LC/MS Neg	100021107					0.087	0.0565	1	0.4484	1.8638	0.9977	2.12	0.6264	0.7483	1.6227	0.2282	0.1225	0.2942	0.5993	0.2108	0.4212	0.586	0.9839	0.5674	0.8796	0.1046	0.5645	0.9125	0.0282	0.0847	0.7001	0.4521	0.918	0.1057	0.8826	1.832	0.1174	0.5123
4806	gluconate	Xenobiotics	Food Component/Plant	587	LC/MS Polar	338	3085666;10690	527-07-1	C00257	HMDB0000625	0.8017	1.3218	0.7094	0.5737	1.1631	1.8421	1.4503	0.854	1.5227	1.6326	1.3263	1.05	1.1163	1.4964	0.5408	1.237	1.1949	1.4718	0.6916	1.4752	0.6434	0.5457	0.7365	0.8072	1.3537	1.6991	0.8653	0.6732	0.9619	0.9202	1.8146	1.8789	1.0994
1223	glucose	Carbohydrate	Glycolysis, Gluconeogenesis, and Pyruvate Metabolism	48152	LC/MS Polar	572	5793	50-99-7	C00031	HMDB0000122	0.7883	1.1121	0.8596	0.9461	0.7656	1.0285	1.7417	1.1095	1.0191	2.2069	1	0.9594	0.9767	1.1075	0.978	1.1094	1.2502	1.0753	1.1632	0.8639	0.9138	0.7149	0.857	0.9126	1.8912	1.017	0.8994	0.9156	0.8232	0.9759	2.0521	1.0884	0.9923
1407	glucuronate	Carbohydrate	Aminosugar Metabolism	15443	LC/MS Polar	100000257	441478;94715;23677976;65041;444791	207300-70-7	C16245	HMDB0000127	0.4817	1.0241	0.5334	0.7729	0.9065	1.3771	0.5927	0.672	1.2346	0.6149	0.8635	2.3335	1.0822	1.0634	0.746	1.0641	1.1349	1.6619	1.0677	0.8128	0.6538	0.6097	0.7433	0.537	0.4805	0.6209	0.7044	0.6252	0.97	0.6111	1.1992	1.9211	0.8
6372	glucuronide of C10H18O2 (1)*	Partially Characterized Molecules	Partially Characterized Molecules	61881	LC/MS Neg	100019990					1.4656	4.3613	0.231	5.4568	0.231	0.231	0.231	0.7058	38.6488	1.1073	0.231	20.686	0.231	1.9642	0.231	0.231	0.231	0.231	0.231	0.3133	0.231	0.231	0.231	0.231	0.231	0.6589	0.231	0.231	0.3336	0.231	0.231	0.231	0.231
6378	glucuronide of C10H18O2 (7)*	Partially Characterized Molecules	Partially Characterized Molecules	61887	LC/MS Neg	100020014					5.4376	6.5399	0.376	7.7049	0.1262	3.4716	0.6193	1.9896	83.0818	3.8338	0.1262	34.7007	1.6482	10.7297	0.4551	0.1262	0.1262	0.8137	0.2052	0.5082	0.4134	0.4229	0.1262	0.1442	0.434	0.1262	0.3432	0.1262	0.2877	0.1781	0.1262	0.8543	0.1782
6379	glucuronide of C10H18O2 (8)*	Partially Characterized Molecules	Partially Characterized Molecules	61888	LC/MS Neg	100020015					1.5336	1.5915	0.0778	2.495	0.0778	0.0778	0.0778	0.4699	31.5866	1.3456	0.0778	7.4878	0.399	4.5634	0.0778	0.0778	0.0778	0.2506	0.0778	0.0778	0.1507	0.0778	0.0778	0.0778	0.0778	0.0778	0.0778	0.0778	0.0778	0.0778	0.0778	0.0778	0.0778
6390	glucuronide of C12H22O4 (1)*	Partially Characterized Molecules	Partially Characterized Molecules	61874	LC/MS Neg	100019984					0.563	3.1747	0.2889	0.2889	0.2889	0.2889	0.2889	0.2889	2.0612	0.2889	0.2889	3.0917	0.9584	7.4202	0.2889	0.2889	0.2889	0.9549	0.2889	0.2889	3.345	0.2889	0.2889	0.2889	3.5652	1.5434	0.2889	0.2889	2.0208	0.2889	1.1497	0.8617	0.2889
6395	glucuronide of C14H26O4 (1)*	Partially Characterized Molecules	Partially Characterized Molecules	61876	LC/MS Neg	100019986					0.5155	2.3799	0.4839	0.4839	0.4839	0.4839	0.4839	0.4839	0.9333	0.4839	0.4839	1.9092	0.4839	4.8708	1.0182	0.4839	0.4839	0.8207	0.4839	0.4839	3.4095	0.4839	0.4839	0.4839	4.7002	0.4839	0.4839	0.4839	1.7855	0.4839	1.4252	0.4839	0.4839
6358	glucuronide of C8H14O2 (6)*	Partially Characterized Molecules	Partially Characterized Molecules	61961	LC/MS Neg	100020032					0.1973	0.1973	0.1973	0.1973	0.1973	0.1973	0.1973	0.1973	0.1973	0.1973	0.1973	0.1973	0.1973	0.1973	0.1973	0.1973	0.1973	0.1973	0.1973	0.1973	0.1973	0.1973	0.1973	0.1973	0.1973	0.1973	0.1973	0.1973	0.1973	0.1973	0.1973	0.1973	0.1973
6361	glucuronide of C8H16O2 (2)*	Partially Characterized Molecules	Partially Characterized Molecules	61973	LC/MS Neg	100020099	127448			HMDB0010347	0.2588	0.2588	0.2588	0.2588	0.2588	0.2588	0.2588	0.2588	0.2588	0.2588	0.2588	0.2588	0.2588	0.2588	0.2588	0.2588	0.2588	0.2588	0.2588	0.2588	0.2588	0.2588	0.2588	0.2588	0.2588	0.2588	0.2588	0.2588	0.2588	0.2588	0.2588	0.2588	0.2588
5009	glucuronide of piperine metabolite C17H21NO3 (3)*	Xenobiotics	Food Component/Plant	62290	LC/MS Neg	100020491					1.5431	0.9614	1.5932	1.1726	1.3502	0.118	2.2559	4.4313	1.9541	1.6709	0.118	2.2769	1.2015	0.5284	1.6228	2.8465	2.1986	0.9044	4.5744	1.5911	1.3569	0.6365	0.6542	0.5297	2.2068	0.118	0.118	0.7512	0.4968	1.9758	2.8251	2.6646	0.4816
5010	glucuronide of piperine metabolite C17H21NO3 (4)*	Xenobiotics	Food Component/Plant	62291	LC/MS Neg	100020492					1.4618	1.1035	2.1916	1.382	0.976	0.0822	1.9105	4.4067	1.9321	1.3901	0.0822	2.8808	0.8672	0.5829	1.8661	3.0078	2.4977	0.9402	4.9607	1.3552	1.3413	0.5691	0.0822	0.6156	2.7108	0.0822	0.0822	0.7635	0.3723	1.4154	2.3734	2.1712	0.4491
5011	glucuronide of piperine metabolite C17H21NO3 (5)*	Xenobiotics	Food Component/Plant	62292	LC/MS Neg	100020493					1.359	1.0698	2.2312	0.9875	1.5219	0.1622	2.9078	4.6527	1.6102	0.8084	0.1622	1.855	1.1213	0.264	1.5972	2.7544	3.1306	0.7794	4.6185	1.4335	1.1123	0.3916	0.1622	0.417	2.4208	0.1622	0.1622	0.5301	0.4733	1.7878	3.6745	3.304	0.7713
44	glutamate	Amino Acid	Glutamate Metabolism	57	LC/MS Pos Early	561	33032	56-86-0	C00025,C00217	HMDB0000148	0.3362	0.1872	0.7531	0.459	0.665	0.902	0.848	1.0258	1.3651	0.5	0.3524	0.6392	0.7094	0.3251	0.4368	0.6377	0.7804	1.0447	1.071	0.8379	0.5405	0.5477	0.7824	0.2568	0.4195	0.6663	0.5279	1.0258	0.4168	0.6624	1.2295	0.69	1
54	glutamate, gamma-methyl ester	Amino Acid	Glutamate Metabolism	33487	LC/MS Pos Early	100001103	68662	1499-55-4;1499-55-4		HMDB0061715	0.8918	0.6558	0.9842	1.0753	0.8781	0.9879	0.6502	1.6861	1.2078	0.9312	0.7619	1.034	0.8552	0.7727	1.0648	1.0052	0.8439	0.9753	0.7996	1.2173	0.931	0.8065	0.9332	0.7236	0.7339	0.9804	0.9233	0.9708	0.9972	0.8421	1.1851	0.9718	0.9668
45	glutamine	Amino Acid	Glutamate Metabolism	53	LC/MS Pos Early	563	5961	56-85-9	C00064	HMDB0000641	1.1627	0.8943	1.0902	1.2507	0.9235	0.8898	0.9725	0.9895	1.2536	0.933	0.9745	1.1837	0.926	1.0885	0.9649	1.1	1.0503	0.9845	0.8909	1.2514	1.1466	0.9656	1.0938	1.1141	1.045	0.9678	1.0375	1.2717	1.115	1.1559	0.8909	1.2409	1.0289
6400	glutamine conjugate of C6H10O2 (1)*	Partially Characterized Molecules	Partially Characterized Molecules	63657	LC/MS Neg	100020261					1.0076	0.5033	0.495	0.5189	2.4004	0.5637	0.9911	0.5323	0.5346	1.0298	1.4882	3.6902	0.283	0.4256	0.3889	1.2729	1.8333	6.2934	2.0185	1.0198	0.3142	1.0681	2.5728	1.7196	1.3042	0.2937	1.7487	0.6213	0.1966	0.7831	2.494	8.8559	0.319
6401	glutamine conjugate of C6H10O2 (2)*	Partially Characterized Molecules	Partially Characterized Molecules	63660	LC/MS Neg	100020262					0.2221	0.723	0.3704	0.5399	4.6702	0.4785	0.3258	0.3529	0.5452	0.744	2.7409	1.7293	0.2987	0.2531	0.3653	0.9955	3.159	2.4613	2.5505	0.4624	0.3278	0.9755	5.5452	0.6272	0.9107	0.3699	2.4044	0.7489	0.2043	0.9362	4.3927	9.7576	0.187
6402	glutamine conjugate of C7H12O2*	Partially Characterized Molecules	Partially Characterized Molecules	63658	LC/MS Neg	100020259					0.3724	0.7459	0.6725	0.7244	3.1246	0.3228	0.5711	0.3069	0.2613	0.9039	3.1546	2.3472	0.2524	0.1671	0.2983	1.6491	2.0092	4.8156	2.6528	0.5032	0.1867	1.3472	4.0508	1.4002	1.0032	0.1178	2.8593	0.7492	0.0716	1.0928	4.7862	25.2403	0.0716
6406	glutamine conjugate of C8H12O4 (1)*	Partially Characterized Molecules	Partially Characterized Molecules	62140	LC/MS Neg	100020265					0.503	0.3941	1.0313	0.3109	1.5988	1.0035	0.9105	0.4583	0.507	1.367	1.4294	1.5865	0.3109	0.5514	0.7293	0.8263	0.3109	0.3109	0.3109	1.2131	0.9965	1.204	0.8633	0.6627	0.3109	0.6879	1.4899	0.3109	0.4892	4.4165	0.9959	0.9726	0.5551
6453	glutamine_degradant*	Partially Characterized Molecules	Partially Characterized Molecules	46225	LC/MS Pos Early	100001540		2353-44-8			0.2466	1.1773	1.0308	1.1457	1.2634	1.2841	1.6257	0.4056	1.0872	1.2632	0.516	0.439	0.5013	0.3075	1.3641	0.6741	0.3112	0.2882	0.2422	1.8284	1.3978	0.4487	0.7248	1.1517	0.396	2.8983	1.8211	1.1042	0.4892	0.4424	0.2214	0.4455	1.1727
1660	glutarate (C5-DC)	Lipid	Fatty Acid, Dicarboxylate	396	LC/MS Polar	339	743;4418048	110-94-1	C00489	HMDB0000661	0.4985	0.2041	0.4639	0.3457	0.6276	0.1063	0.1039	0.8387	0.4917	0.509	0.1533	0.2863	0.2467	0.0784	0.2432	0.1904	0.1776	3.9221	0.1502	0.1474	0.2161	0.3683	0.1642	0.5487	0.2177	1.1899	0.1767	0.3481	0.5378	0.7961	1.7364	0.2431	0.7544
127	glutarylcarnitine (C5-DC)	Amino Acid	Lysine Metabolism	44664	LC/MS Pos Early	100001593	71317118	102636-82-8		HMDB0013130	0.5482	1	3.8503	0.8592	2.2468	0.8879	2.213	0.6812	2.294	1.8193	1.006	0.996	0.7573	0.9226	1.3661	1.0234	0.8299	2.9439	0.7596	1.7203	1.0422	1.2149	1.0203	0.7479	1.0489	2.6602	1.5038	1.0174	0.8624	1.0727	1.1264	1.0994	1.4839
1243	glycerate	Carbohydrate	Glycolysis, Gluconeogenesis, and Pyruvate Metabolism	1572	LC/MS Polar	1052	752;439194	600-19-1	C00258	HMDB0006372,HMDB0000139	0.703	0.9074	1.276	0.6901	0.5678	1.5253	0.5657	0.6003	1.374	0.7379	0.7247	1.1149	1.2308	0.5995	0.5837	1	0.895	0.7209	0.7349	1.0181	0.9045	0.8154	1.1892	0.9121	0.8776	1.2232	0.8941	0.9382	1.1971	0.6145	1.9083	0.8568	0.9637
2842	glycerol	Lipid	Glycerolipid Metabolism	15122	LC/MS Neg	1254	753	56-81-5	C00116	HMDB0000131	0.5925	1.3241	0.8779	0.7089	1.5475	1.0125	0.3593	0.8285	0.7869	0.569	1.2512	1.1237	2.0294	1.1182	1.4876	1.3368	0.9329	0.9186	1.5645	0.8615	0.5222	0.9552	0.927	0.6611	0.3952	0.8905	1	0.4887	0.5011	1.3003	2.9382	2.7955	0.3539
2843	glycerol 3-phosphate	Lipid	Glycerolipid Metabolism	43847	LC/MS Pos Early	100000258	754	29849-82-9	C0093	HMDB0000126	1.1564	0.7384	1.0216	1.1061	0.9431	0.8452	1.1584	0.8882	1.8156	1.0702	1.03	0.6939	0.6796	0.9577	0.6264	0.7937	1.5078	0.7213	1.1943	1.117	0.9168	1.0195	1.0634	0.5853	1.2901	1.3607	0.69	0.9037	1.0315	1.2167	0.8215	1.1751	0.9988
2241	glycerophosphoethanolamine	Lipid	Phospholipid Metabolism	37455	LC/MS Pos Early	100001620	123874	33049-08-0	C01233	HMDB0000114	1.027	1	0.9506	0.8004	1.1562	1.2061	1.0339	1.1969	1.066	0.8223	0.6861	0.7653	0.8314	0.835	0.725	0.82	1.1639	1.1956	1.0411	1.3114	1.3045	0.8712	1.231	0.8235	0.9143	0.8375	0.8009	1.0569	1.127	1.2096	0.9875	0.7426	1.0369
2237	glycerophosphorylcholine (GPC)	Lipid	Phospholipid Metabolism	15990	LC/MS Pos Early	100000269	71920	28319-77-9	C00670	HMDB0000086	0.9379	1.2096	1.2294	1.1094	1.0719	1.1664	1.3897	1	0.988	0.7834	0.5376	0.7404	0.871	1.27	0.8966	1.0378	1.0065	1.0418	0.6934	1.3339	1.3344	0.919	1.4702	1.15	1.1045	1.1656	0.9627	1.1458	1.7824	1.5207	0.9899	0.6699	1.1934
2242	glycerophosphoserine*	Lipid	Phospholipid Metabolism	57404	LC/MS Pos Early	100015666	3081457				0.8194	0.5111	1.109	0.725	1.2983	0.8157	1.2358	0.9979	0.819	0.8115	0.7712	0.6789	0.8362	0.6082	0.7314	0.6145	0.7047	1.037	0.8844	0.8425	0.6772	0.662	0.964	0.6415	0.8036	0.9764	0.3851	0.9257	0.9017	0.6824	0.8226	0.8907	0.6889
1	glycine	Amino Acid	Glycine, Serine and Threonine Metabolism	58	LC/MS Pos Early	340	750	56-40-6	C00037	HMDB0000123	1.454	0.9061	0.8358	0.774	1.0128	1.2648	0.9833	0.7736	1.3614	0.8689	0.7763	0.9746	0.7691	1.6822	1.1338	0.901	0.7876	0.9799	0.7561	1.1057	1.2087	0.8132	1.0883	1.2957	1.1036	0.9668	0.7103	0.9708	1.6297	0.9672	0.9342	1.5397	1.2164
6418	glycine conjugate of C10H12O2*	Partially Characterized Molecules	Partially Characterized Molecules	62145	LC/MS Neg	100020253					0.7777	2.7656	0.7728	0.6267	2.0863	1.1108	1.0348	1.9473	2.4214	1.7649	1.304	3.4058	1.0081	8.9107	0.6842	1.0123	0.6337	0.4898	1	0.2932	0.8778	0.6353	0.457	0.5258	1.497	0.5703	0.6686	2.1134	1.172	1.9921	1.6951	4.2276	1.0672
6419	glycine conjugate of C10H14O2 (1)*	Partially Characterized Molecules	Partially Characterized Molecules	62146	LC/MS Neg	100020254					1.0735	2.4874	1.3624	0.8244	2.1654	1.487	1.9601	2.2289	1.7421	1.9381	1.3067	2.9276	1.6204	1.0851	1.8393	1.4222	1.5142	1.0422	1.2092	0.6077	1.4041	0.9863	0.9828	0.8527	1.5186	0.6528	0.8348	2.0952	1.5346	1.9222	1.9697	3.5087	1.2318
3470	glyco-beta-muricholate	Lipid	Primary Bile Acid Metabolism	62066	LC/MS Neg	100020214					4.7483	0.8977	0.8681	0.7209	1.6087	4.5556	1.2623	0.1601	0.3358	2.0171	0.1601	1.9512	0.8151	3.1314	1.9743	1.2123	0.8454	0.3184	0.5333	0.2306	2.2916	0.1601	0.7028	5.1088	1.0944	2.7374	1.5768	1	0.1601	0.1601	5.8123	0.1601	0.1601
3462	glycochenodeoxycholate	Lipid	Primary Bile Acid Metabolism	32346	LC/MS Neg	1628	12544	16564-43-5	C05466	HMDB0000637	6.8238	3.4427	0.5405	0.1819	1.2788	0.3898	1.2763	0.8598	5.5575	0.3518	2.6632	0.4801	0.9508	2.0034	1.7101	1	1.1604	0.8447	0.873	0.2305	1.2306	0.1623	0.1858	1.0384	1.0034	3.5212	0.1361	0.6645	0.863	0.2152	2.0365	0.8402	1.0307
3475	glycochenodeoxycholate 3-sulfate	Lipid	Primary Bile Acid Metabolism	52974	LC/MS Neg	100006641	11954205;21125002;21116917			HMDB0002409,HMDB0002497,HMDB0002496	1.1761	0.5823	0.0458	0.4461	0.0458	0.0458	0.0458	0.0458	0.6683	1.5245	1	0.3192	0.4128	1.0648	0.7833	0.6854	0.0458	0.4548	0.0458	0.7046	0.8302	0.5572	0.3158	0.9193	1.3408	1.2612	0.8902	1.4348	0.7566	0.3322	0.6291	0.3042	0.5734
3473	glycochenodeoxycholate glucuronide (1)	Lipid	Primary Bile Acid Metabolism	52983	LC/MS Neg	100009264	44263370			HMDB0002579	0.042	0.821	0.1444	0.6729	0.3235	0.6297	2.1769	1.6383	1.6364	1.287	0.0763	2.0496	0.4078	1.2268	1.2207	0.382	2.5905	0.042	0.4585	0.2418	0.7265	0.8155	0.1734	0.113	0.3836	0.6951	0.8647	2.8116	1.0769	0.2912	4.33	1.5116	0.042
3455	glycocholate	Lipid	Primary Bile Acid Metabolism	18476	LC/MS Neg	342	10140	475-31-0;863-57-0	C01921	HMDB0000138	2.5159	3.1287	0.427	0.2857	0.9907	0.2153	0.7873	1.0464	9.8496	0.4819	1.2527	0.2508	0.4198	1.3682	3.1866	0.4946	1.0431	1.1159	0.5272	0.1098	1.2552	0.1222	0.1054	1.9302	0.538	3.2808	0.207	0.5889	0.5314	0.1834	2.7531	0.3451	0.9523
3476	glycocholate glucuronide (1)	Lipid	Primary Bile Acid Metabolism	52977	LC/MS Neg	100009259	44263357				0.138	0.138	0.138	0.1778	0.2556	0.3639	0.138	0.138	0.138	0.138	0.138	1.0801	0.138	0.138	0.4958	0.138	2.8501	0.138	0.138	0.138	0.138	0.138	1.2075	0.5211	0.138	0.138	0.3351	0.138	0.138	0.138	1.6761	0.138	0.138
3536	glycocholenate sulfate*	Lipid	Secondary Bile Acid Metabolism	32599	LC/MS Neg	100001989					0.9551	0.232	0.7687	1.3013	1.0384	0.7104	1.6857	1.2256	0.9441	1.4236	0.6538	0.8797	0.7332	0.962	1.7694	0.9854	1.6669	1.0597	0.7906	0.6613	1.0739	0.6878	0.6107	0.6387	1.1343	0.8825	1.1237	1.5935	2.41	1.2053	1.5433	1.7125	0.9801
3488	glycodeoxycholate	Lipid	Secondary Bile Acid Metabolism	18477	LC/MS Neg	100000436	3035026	360-65-6	C05464	HMDB00631	4.683	3.3562	0.4307	0.3662	1.3699	1.3737	1.1686	0.9323	4.8323	0.6115	0.0699	0.8889	0.7454	3.4576	2.3754	1.4382	2.5143	0.9196	2.9374	0.3237	1.5387	0.0768	0.3478	1.8361	0.7363	2.6527	0.2473	0.3513	0.7301	0.1918	7.3446	2.2408	0.7794
3541	glycodeoxycholate 3-sulfate	Lipid	Secondary Bile Acid Metabolism	52975	LC/MS Neg	100006642	101602538				0.8438	0.5983	0.1128	0.5273	0.1128	0.5548	0.2652	0.2961	0.711	2.2443	0.1128	0.8609	0.2461	1.4273	0.7677	0.735	1.3119	0.2867	0.2915	0.2452	1.6941	0.3201	0.6304	1.3076	0.8547	0.9057	1.1513	0.8479	0.3674	0.2044	2.4854	0.8165	0.6889
3527	glycohyocholate	Lipid	Secondary Bile Acid Metabolism	42574	LC/MS Neg	100004083	71361462			HMDB0000138	5.9612	1.128	1.8532	0.4589	1.8381	0.2834	1.2687	0.9214	0.2016	2.5529	1.4705	0.3662	0.404	2.4505	2.5091	0.6673	0.5472	0.2016	0.2016	0.2016	2.1901	0.2016	0.8164	1.8693	0.9526	1.375	1.2011	0.7474	0.2016	0.2016	0.2016	0.2016	0.5398
3500	glycolithocholate	Lipid	Secondary Bile Acid Metabolism	31912	LC/MS Neg	100001064	115245	474-74-8	C15557	HMDB00698	1.3172	0.8607	0.4393	0.134	0.134	2.0368	1.6894	0.134	3.1819	0.134	0.134	0.3193	0.134	1.7262	0.134	0.748	0.4921	0.134	1.837	0.134	2.1314	0.134	0.134	0.977	0.134	0.8014	0.134	0.134	0.134	0.134	1.9572	1.2771	0.4322
3501	glycolithocholate sulfate*	Lipid	Secondary Bile Acid Metabolism	32620	LC/MS Neg	100001657	72222	15324-64-8	C11301	HMDB0002639	0.4445	0.2169	0.664	0.5127	0.9293	1.374	1.7436	0.6141	1.1309	1.8679	0.3249	2.0145	0.5239	2.289	0.4995	0.9218	4.2188	0.6934	1.0547	0.6086	1.8948	1	0.7394	2.0768	1.0899	1.2776	1.4642	1.0006	0.5495	0.2117	1.9406	2.7128	0.8994
3079	glycosyl ceramide (d18:1/20:0, d16:1/22:0)*	Lipid	Hexosylceramides (HCER)	57595	LC/MS Pos Late	100015882					2.4156	1.6657	1.5885	1.2936	1.5084	1.3491	0.8342	1.5532	0.8882	1.4209	1.2377	1.2953	1.2594	1.1003	1.1909	1.7368	0.7369	1.6179	1.5174	1.6987	1.9272	1.488	1.7496	0.9186	1.6993	1.72	2.2115	0.9815	1.0807	1.6352	1.8601	1.798	1.2532
3082	glycosyl ceramide (d18:1/23:1, d17:1/24:1)*	Lipid	Hexosylceramides (HCER)	57448	LC/MS Pos Late	100015751					1.6061	1.3545	1.3802	1.0772	1.1063	0.0474	0.0474	0.0474	0.2045	0.9831	0.8722	1.2768	0.8009	1.1723	1.422	0.9832	0.6132	1.8193	0.8772	1.5739	1.0437	1.1022	0.9358	1.0675	1.2436	0.936	2.4194	0.2826	0.9226	1.734	1.2366	1.0156	0.0474
3083	glycosyl ceramide (d18:2/24:1, d18:1/24:2)*	Lipid	Hexosylceramides (HCER)	57453	LC/MS Pos Late	100015745					2.3376	1.1299	1.266	0.9274	1.4449	1.0462	0.8157	0.8446	0.283	1.0293	0.8262	1.3384	0.7003	1.3416	1.3443	0.7143	0.7342	1.141	0.7968	1.3772	0.8254	0.9495	1.2173	0.986	1.1032	1.1113	1.6122	0.3687	1.5822	1.2028	1.0277	1.3187	0.5698
3065	glycosyl-N-(2-hydroxynervonoyl)-sphingosine (d18:1/24:1(2OH))*	Lipid	Hexosylceramides (HCER)	57444	LC/MS Pos Late	100015752					2.3708	0.7163	0.8855	0.6375	0.7448	2.0226	0.6942	0.7794	1.0296	1.0903	1.5337	2.9654	1.484	0.7838	1.5796	1.1906	1.1177	1.7679	1.4922	2.312	0.5608	1.0744	1.0049	0.9927	1.0067	1.141	2.3806	0.4523	1.4312	1	3.2187	2.099	0.7303
3069	glycosyl-N-behenoyl-sphingadienine (d18:2/22:0)*	Lipid	Hexosylceramides (HCER)	57421	LC/MS Pos Late	100015625					2.3086	1.5172	1.4803	1.319	1.4987	1.2106	0.7978	0.9712	0.5908	1.2055	1.212	1.4576	0.9941	0.9295	1.3076	1.2052	0.7682	1.1972	1.167	1.2505	1.5365	1.0571	1.6415	1.0059	1.3508	1.4049	1.5528	0.7703	1.2375	1.4366	0.9917	1.6619	1.0097
3058	glycosyl-N-palmitoyl-sphingosine (d18:1/16:0)	Lipid	Hexosylceramides (HCER)	53013	LC/MS Pos Late	100009272					0.8802	1.1608	1.3562	0.873	1.5981	0.9787	0.8188	0.6013	0.5872	0.7737	0.5047	0.5672	0.5312	0.6473	1.4586	0.6059	0.8184	1.4329	0.8829	0.8576	0.8181	0.6694	0.8321	0.5866	1.6439	1.2042	1.1635	0.5226	1.4346	0.8141	1.0349	1.3466	0.8334
3059	glycosyl-N-stearoyl-sphingosine (d18:1/18:0)	Lipid	Hexosylceramides (HCER)	52234	LC/MS Pos Late	100001882					1.8536	1.1804	1.0313	0.8053	0.944	0.9196	0.647	1.3351	0.8362	0.9358	0.8522	0.8631	1.1176	0.8327	1.0071	1.4571	0.6014	1.2372	1.1894	1.1973	1.1093	1.1448	1.4009	0.7958	1.3196	1.3467	2.0404	0.7476	1.1378	1.28	1.8748	1.9431	0.7491
3070	glycosyl-N-tricosanoyl-sphingadienine (d18:2/23:0)*	Lipid	Hexosylceramides (HCER)	57445	LC/MS Pos Late	100015748					2.6682	1.4295	1.7725	1.1894	1.3093	1.6667	1.3285	0.2293	0.5911	1.3492	1.2354	1.7459	0.8194	1.3725	1.4929	1.1706	0.7136	0.8918	1.0185	1.8012	1.2314	1.2272	1.4498	1.1583	1.3714	1.1384	1.7363	0.6445	1.4156	2.0748	1.542	1.6258	1.3211
3515	glycoursodeoxycholate	Lipid	Secondary Bile Acid Metabolism	39379	LC/MS Neg	100002911	12310288	64480-66-6		HMDB0000708	16.1152	10.6256	0.246	2.2049	1.6376	0.2444	0.6409	0.9007	7.9517	0.6315	1.4417	0.4363	1.413	0.6337	2.2486	1.8517	0.5696	1.3652	0.6251	0.5606	1.1308	0.1563	0.9379	1.2214	0.9542	3.3147	0.2008	0.6736	2.2262	0.2119	5.2995	5.4065	0.4825
3518	glycoursodeoxycholic acid sulfate (1)	Lipid	Secondary Bile Acid Metabolism	63731	LC/MS Neg	100020819					1.4867	1.3191	0.1046	3.0349	0.498	0.1046	0.1046	0.543	3.0005	0.39	0.2067	0.2229	0.5222	0.1124	0.5752	0.5752	0.1046	2.3494	0.1046	0.644	0.2877	0.1413	0.5158	0.1143	0.7976	0.6082	0.2151	1.8388	3.345	0.116	8.6917	3.3179	0.3283
3550	glycoursodeoxycholic acid sulfate (2)	Lipid	Secondary Bile Acid Metabolism	63732	LC/MS Neg	100020820					0.1088	0.1088	0.1088	0.1088	0.1088	0.1088	1.0021	1.0227	3.1491	1.2151	0.1088	2.3733	0.6217	0.7178	1.2651	1.1156	6.7832	0.1088	3.2308	0.1908	1.4599	0.1088	0.1088	0.1088	0.663	0.1088	0.9058	0.3927	0.7411	0.1088	12.7378	9.5745	0.3709
829	glycylvaline	Peptide	Dipeptide	18357	LC/MS Pos Early	100000487	2724807	1963-21-9		HMDB0028854	0.0583	0.042	1.4307	0.3939	1.8909	0.8473	2.6713	0.4065	0.5538	0.6133	0.1226	0.0484	0.2357	0.3681	0.0969	0.1827	0.5298	0.6862	0.2949	0.6445	0.0643	1.1786	1.1305	0.025	0.0516	0.4974	0.2911	1.2586	0.0656	0.6017	2.7835	0.0984	0.5466
4502	guaiacol sulfate	Xenobiotics	Benzoate Metabolism	46111	LC/MS Neg	100004208	22473			HMDB0060013	0.584	1.0524	1.0645	6.0765	0.6526	1	0.5486	0.761	1.7955	0.9132	1.8195	6.698	3.0555	1.6788	2.2352	0.9115	3.6195	5.7691	2.0821	1.9196	4.247	2.0624	1.4796	3.344	1.7495	2.6288	0.5947	0.3879	0.3649	0.6997	0.3744	1.1816	1.8366
5949	guaifenesin	Xenobiotics	Drug - Respiratory	43390	LC/MS Pos Early	100004286	3516	93-14-1	D00337	HMDB0004998	0.3313	0.3313	0.3313	0.3313	0.3313	0.3313	0.3313	0.3313	0.3313	0.3313	0.3313	0.3313	0.3313	0.3313	0.3313	0.3313	0.3313	0.3313	0.3313	0.3313	0.3313	0.3313	0.3313	0.3313	0.3313	0.3313	0.3313	0.3313	0.3313	0.3313	0.3313	0.3313	0.3313
527	guanidinoacetate	Amino Acid	Creatine Metabolism	43802	LC/MS Pos Early	344	763	352-97-6	C00581	HMDB0000128	1.1313	0.9685	1.7266	1.4469	0.9689	1.4383	1.2302	1.2297	1.6484	2.0276	0.9411	1.5432	1.057	1.6407	0.7624	1.5557	0.9654	0.7488	0.6586	1.34	2.4535	0.8439	1.4206	1.6391	1.0264	1.3817	0.722	1.6108	0.9288	1.4196	0.5439	0.4827	1.5143
564	guanidinosuccinate	Amino Acid	Guanidino and Acetamido Metabolism	32446	LC/MS Polar	100001212	439918	6133-30-8	C03139	HMDB0003157	0.746	0.7346	0.3971	0.4396	1.7683	1.5108	0.6555	0.5125	3.3437	1	3.3792	1.1436	1.1718	0.8921	0.3109	0.7572	1.1349	1.1867	0.6607	1.7049	2.1746	2.1188	1.1458	1.2964	0.9461	1.899	0.8204	0.8761	1.5233	0.6453	1.1429	1.9475	1.1703
4183	guanosine	Nucleotide	Purine Metabolism, Guanine containing	1573	LC/MS Neg	1099	6802	118-00-3	C00387	HMDB0000133	27.0689	21.21	5.2612	0.4821	1.5406	0.6188	0.5279	0.7129	0.5537	4.0014	19.4852	20.3335	3.0066	4.4344	16.8787	3.8386	0.7433	1.1942	1.227	0.9535	0.5667	1.0676	0.3965	9.6638	16.3468	0.3012	2.9332	0.4608	1.0499	0.5832	0.1519	2.4337	0.1943
4358	gulonate*	Cofactors and Vitamins	Ascorbate and Aldarate Metabolism	46957	LC/MS Polar	100001586	152304	20246-53-1	C00800	HMDB0003290	0.7197	1.4778	0.51	1.0654	0.9626	1.5755	0.776	0.964	1.9164	0.7402	0.9809	1.119	1.4264	0.7652	0.553	0.9835	0.8555	1.3521	0.6334	1.203	0.6271	0.5938	0.5572	1.057	0.5639	1.2239	1.0291	0.6853	0.7192	0.7248	1.2529	1.5112	1.3253
4408	heme	Cofactors and Vitamins	Hemoglobin and Porphyrin Metabolism	41754	LC/MS Pos Late	100001386	26945	14875-96-8	C00032	HMDB0003178	1.8658	0.7045	3.7125	3.1271	0.4567	1.2915	1.2132	1.4256	0.4037	0.6386	0.3644	1	2.6819	0.3387	1.3626	1.6423	3.1644	0.7511	1.734	1.0129	5.2913	2.2856	0.9414	0.6002	0.3773	1.7244	7.0137	0.5508	6.1496	0.3567	0.417	0.3835	2.7276
1562	heneicosapentaenoate (21:5n3)	Lipid	Long Chain Polyunsaturated Fatty Acid (n3 and n6)	57658	LC/MS Neg	100015797	11998573	24257-10-1			0.0892	0.0892	0.6712	0.0892	0.1974	2.4234	0.0892	0.0892	0.0892	0.0892	0.2924	7.211	8.8686	0.0892	0.0892	0.0892	0.0892	0.0892	0.5459	0.3038	0.288	1.273	0.8065	0.0892	0.0892	0.0892	0.0892	0.0892	0.0892	0.4962	0.0892	0.0892	0.0892
1491	heptanoate (7:0)	Lipid	Medium Chain Fatty Acid	1644	LC/MS Neg	925	8094	111-14-8	C17714	HMDB0000666	0.1738	0.4231	0.5414	0.4041	0.4658	0.5451	0.4367	0.4607	0.7051	0.3033	0.5064	0.5034	0.3564	0.6134	0.1738	0.4698	0.3634	0.2219	0.5646	0.3404	0.4637	0.5034	0.4148	0.6385	0.4506	0.2665	0.6886	0.3779	0.2424	0.4305	0.6401	0.4017	0.4813
1675	heptenedioate (C7:1-DC)*	Lipid	Fatty Acid, Dicarboxylate	61866	LC/MS Polar	100019981					0.5876	1.2834	0.9435	1.2835	1.0655	0.9822	0.7672	1.1158	1.3624	0.7446	1.309	0.9097	0.9627	1.7415	0.7644	2.7181	0.5576	3.2059	1.2189	1.6829	1.3632	1.5015	1.1905	1.5738	1.0748	1.0734	1.9446	1	1.0401	0.7178	1.784	4.4688	0.435
1567	hexadecadienoate (16:2n6)	Lipid	Long Chain Polyunsaturated Fatty Acid (n3 and n6)	57652	LC/MS Neg	100009394	13932172	28290-73-5		HMDB0000477	0.1156	0.3635	1.1073	1.3224	1.7687	1.2254	0.2096	0.4987	0.4925	1	0.9174	2.0559	2.2947	0.126	0.3162	0.9369	2.307	0.7033	1.8527	0.8171	0.1268	0.5869	0.7877	0.4613	0.3057	0.3637	0.4715	0.4534	0.2506	1.4519	2.0441	2.6531	0.3781
1696	hexadecanedioate (C16)	Lipid	Fatty Acid, Dicarboxylate	35678	LC/MS Neg	100001614	10459	505-54-4	C19615	HMDB0000672	0.5177	1.6755	0.8349	1.2347	0.6795	0.6951	0.397	1.0036	1.0575	0.5846	1.8714	0.4972	1.146	0.4285	0.2964	0.9305	0.8178	0.6581	0.5456	0.5301	0.6153	1.27	0.7961	0.6086	0.7686	0.3846	0.8487	0.9797	0.5649	0.5257	3.2126	3.4052	0.5022
1697	hexadecenedioate (C16:1-DC)*	Lipid	Fatty Acid, Dicarboxylate	61862	LC/MS Neg	100019975					1.0048	1.8163	0.5036	1.2285	0.8024	0.8918	0.9191	1.1254	1.6078	0.6584	1.8716	0.8803	0.8744	1.7548	1.062	1.3566	0.8837	0.8522	1.1587	0.58	1.2568	1.2279	1.2495	0.8407	1.5162	0.6563	0.763	1.2984	0.9017	0.842	2.0248	2.1945	0.6926
1845	hexanoylcarnitine (C6)	Lipid	Fatty Acid Metabolism (Acyl Carnitine, Medium Chain)	32328	LC/MS Pos Early	100000781	6426853	6920-35-0		HMDB0000756	0.194	0.7403	1.5792	0.9725	1.8573	0.285	0.1811	0.9156	0.8548	0.8496	1.5502	0.6255	0.7856	0.2671	0.3222	0.8685	0.6506	1	0.6184	1.1117	0.449	1.199	1.0966	0.3565	0.8771	0.4212	1.1127	0.7005	0.3881	0.5177	1.2336	1.5728	0.2909
1782	hexanoylglutamine	Lipid	Fatty Acid Metabolism (Acyl Glutamine)	54907	LC/MS Neg	100001733					0.0878	1.2772	0.8933	0.5709	2.4874	0.2852	0.0684	1.3583	0.7939	0.9911	1.7274	0.5819	0.5723	0.3352	0.3653	0.7356	1.2511	0.7937	0.6566	0.4293	0.2746	0.8291	0.8787	0.2574	0.6175	0.086	0.844	0.9013	0.2712	0.6795	1.7176	2.8429	0.2027
1806	hexanoylglycine (C6)	Lipid	Fatty Acid Metabolism (Acyl Glycine)	35436	LC/MS Neg	100001527	99463	24003-67-6		HMDB0000701	0.1937	2.5203	0.977	0.4131	1.0176	0.6087	0.1937	0.8383	1.0622	1.1881	2.3102	0.5421	0.5284	0.9334	0.1937	0.555	0.1937	0.1937	0.1937	0.6024	0.1937	1.3105	0.1937	0.1937	0.1937	0.1937	0.3187	0.6888	0.8268	0.5879	0.1937	1.005	0.1937
4463	hippurate	Xenobiotics	Benzoate Metabolism	15753	LC/MS Neg	100000014	464	495-69-2	C01586	HMDB0000714	1.0394	2.1728	1.3614	1	0.4577	4.9759	12.8305	0.2582	1.0425	0.6434	0.7322	13.1625	1.8332	2.2335	9.8786	0.4252	7.5055	2.9046	1.3624	1.7723	1.4236	5.9183	3.0546	4.1911	5.0523	3.3036	0.8555	0.1996	2.6927	3.6651	0.4418	0.7126	4.0453
70	histidine	Amino Acid	Histidine Metabolism	59	LC/MS Neg	355	6274	5934-29-2	C00135	HMDB0000177	1.4332	1.2759	1.7253	1.3377	1.0016	0.9997	1.1303	1.2277	1.5454	1.2024	0.8717	1.2358	0.996	1.3042	0.9668	1.1888	1.5857	1.2187	0.9409	1.2214	1.5021	1.2899	1.0414	1.294	1.3912	1.0853	1.3295	1.3046	1.1682	1.2408	0.9448	1.1312	0.9763
4932	histidine betaine (hercynine)*	Xenobiotics	Food Component/Plant	62278	LC/MS Pos Early	100004059	3083620	534-30-5		HMDB0029422	0.26	0.4808	1.6667	1.745	0.8354	1.2482	0.7867	3.753	1.2723	1.1822	0.9084	3.1269	2.0559	0.917	0.2508	0.8391	1.4743	1.2281	1.6957	2.7784	1.8837	0.8453	1.826	1.5574	1.7928	0.7628	0.5166	0.8787	0.8487	0.9176	0.2531	0.6226	1.2147
834	histidylalanine	Peptide	Dipeptide	42027	LC/MS Neg	100003542	101180	16874-75-2		HMDB0028878	0.2484	0.2484	0.3822	0.2484	0.6778	0.2484	0.2484	0.2484	0.2484	0.2484	0.2484	0.2484	0.4889	0.2484	0.2484	0.2484	0.2484	0.2484	0.2484	0.3019	0.2484	0.2484	0.2484	0.2484	0.2484	0.2484	0.3065	0.5739	0.2484	0.935	0.2484	0.2484	0.2484
493	homoarginine	Amino Acid	Urea cycle; Arginine and Proline Metabolism	22137	LC/MS Pos Early	100000961	9085	156-86-5	C01924	HMDB0000670	1.1186	0.6734	2.4116	1.3172	1.3396	0.6503	1.4921	2.9236	2.032	3.1273	1.118	1.9558	1.104	1.2006	1.5025	2.1592	1.7393	1.3306	1.2543	1.5271	1.51	1.673	1.0938	0.9624	2.125	1.9319	1.4404	1.58	0.8027	2.2036	1.0091	1.0062	1.1772
494	homocitrulline	Amino Acid	Urea cycle; Arginine and Proline Metabolism	22138	LC/MS Polar	100000963	65072	1190-49-4	C02427	HMDB0000679	0.7661	1.0485	0.3045	0.3473	1.4546	1.4769	0.8285	1.1851	3.2053	1.7954	2.1543	1.5644	0.7434	1.6153	0.3531	1.2939	2.1169	1.2125	0.7526	1.3889	1.095	2.3202	0.5925	0.6599	1.6656	1.1906	2.2486	0.3636	0.483	0.3327	1.2882	1.3785	1.1511
4934	homostachydrine*	Xenobiotics	Food Component/Plant	33009	LC/MS Pos Early	100001550	441447	1195-94-4	C08283	HMDB0033433	1.1425	3.5401	0.7328	1.513	1.9078	1.7446	2.9199	0.706	2.2189	0.8204	1.0369	0.44	2.2681	1.0491	0.9438	0.8833	2.4355	0.7973	4.2098	0.78	0.8108	1.3421	0.8722	1.3581	1.6239	20.7682	0.4943	1.4378	1.2311	0.8903	0.7516	3.2674	2.5436
210	homovanillate (HVA)	Amino Acid	Tyrosine Metabolism	1101	LC/MS Neg	117	1738	306-08-1	C05582	HMDB0000118	0.8626	1.0711	1.0246	0.5012	0.3341	1.6374	0.7803	1.0713	1.4578	0.8779	1.631	1.8162	0.9289	1.7227	0.4367	0.6926	1.7205	0.3341	0.7051	0.7298	0.6971	0.3341	0.7034	1.052	1.2094	1.6785	0.5539	0.6139	0.7709	0.7301	1.7974	2.5329	1.3352
77	hydantoin-5-propionate	Amino Acid	Histidine Metabolism	40473	LC/MS Polar	100002514	782	5624-26-0	C05565	HMDB0001212	0.3739	0.4381	0.3027	0.2421	0.6919	0.4018	0.2016	2.6356	1.6242	0.5629	1.8269	0.6508	1.7722	0.5589	0.3054	0.5508	1.4111	1.2541	0.52	0.6629	0.7459	0.4964	0.3233	0.1919	0.5739	2.034	0.2875	0.4122	0.2639	0.4214	0.9198	2.2097	0.4396
5685	hydrochlorothiazide	Xenobiotics	Drug - Cardiovascular	39625	LC/MS Neg	100002734	3639	58-93-5	C07041	HMDB0001928	0.2205	0.2205	0.2205	0.2205	1.6649	0.2205	0.2205	0.2205	0.9317	0.2205	0.2205	0.2205	1.0683	0.2205	0.2205	1.5544	0.2205	0.2205	0.2205	0.2205	0.2205	0.2205	0.2205	0.2205	0.2205	0.2205	0.2205	0.2205	0.2205	0.2205	1.5628	0.2205	0.2205
5966	hydroquinone sulfate	Xenobiotics	Drug - Topical Agents	35322	LC/MS Neg	100001604	161220	123-31-9	C00530	HMDB0240263	1.5775	0.6143	0.0901	1.2187	1.6169	2.4557	0.6167	2.4014	3.326	1.4241	1.0702	4.7985	0.9377	1.6557	0.5317	1.0634	5.9285	11.5654	2.0525	0.2817	2.6571	0.7474	0.5524	1.4247	1.1916	55.8976	0.3975	2.4361	1.1965	0.4929	0.5821	1.7635	6.8609
1707	hydroxy-CMPF*	Lipid	Fatty Acid, Dicarboxylate	62277	LC/MS Neg	100019794					1.3984	0.2998	8.6975	1.092	2.0848	19.4356	0.9242	0.4807	0.3122	6.0126	2.4405	22.9108	18.3708	2.6787	2.3588	0.1682	0.4326	0.1113	1.823	6.3635	17.6786	2.6227	2.9922	1.285	4.8784	0.1116	0.116	1.8499	0.3371	5.314	0.3363	0.3576	0.8665
117	hydroxy-N6,N6,N6-trimethyllysine*	Amino Acid	Lysine Metabolism	62959	LC/MS Pos Early	100021123					0.9326	0.7611	0.4391	0.7468	1.0183	1.0226	0.8889	1.0909	1.6804	0.7534	1.054	1.0658	1.1661	0.9699	0.64	0.8184	0.7312	1.4662	0.7238	1.518	1.1538	0.9925	0.6109	0.8668	0.7012	0.7657	0.6709	0.9658	0.6112	0.7176	0.6597	1.0038	1
2030	hydroxy-undecanedioate (OH-C11:0-DC)*	Lipid	Fatty Acid, Monohydroxy	63684	LC/MS Neg	100021710					0.0958	0.0958	0.0958	0.0958	0.0958	0.0958	0.0958	0.0958	0.0958	0.0958	0.0958	0.0958	0.0958	0.0958	0.0958	0.0958	0.0958	0.0958	0.0958	0.0958	0.0958	0.0958	0.0958	0.0958	0.0958	0.0958	0.0958	0.0958	0.0958	0.0958	0.0958	0.0958	0.0958
43	hydroxyasparagine	Amino Acid	Alanine and Aspartate Metabolism	62060	LC/MS Pos Early	100020205	15991574		C20631	HMDB32332	0.6716	0.8534	0.5897	0.8249	1.3509	1.2244	0.8946	0.8167	1.8715	0.9077	1.1616	1.0138	1.5691	1.0578	1.0568	1.1863	0.6894	1.481	0.9146	1.358	0.9647	0.7447	0.7627	0.7691	0.8276	1.0851	1.038	0.7838	0.9303	0.9743	1.201	1.6642	1.22
5862	hydroxybupropion	Xenobiotics	Drug - Psychoactive	32882	LC/MS Pos Early	100001309	446			HMDB0012235	0.9084	0.9084	0.9084	0.9084	0.9084	1.2432	0.9084	0.9084	0.9084	0.9084	0.9084	0.9084	0.9084	0.9084	0.9084	0.9084	0.9084	0.9084	0.9084	0.9114	0.9084	0.9084	0.9084	0.9084	0.9084	0.9084	0.9084	0.9084	0.9084	0.9084	0.9084	0.9084	0.9084
3105	hydroxypalmitoyl sphingomyelin (d18:1/16:0(OH))	Lipid	Sphingomyelins	62851	LC/MS Pos Late	100021000					1.286	0.671	0.8921	0.9929	0.929	0.9587	0.6689	0.5428	0.4586	1.1374	1.3746	1.138	1.0835	1.0258	1.0879	1.0098	0.7373	0.6332	1.1223	1.1208	0.9472	0.8773	1.1646	1.0701	1.0768	0.7532	0.8661	0.7006	0.8313	0.9439	0.7445	0.7764	0.8929
3526	hyocholate	Lipid	Secondary Bile Acid Metabolism	34093	LC/MS Neg	100001279	92805	547-75-1	C17649	HMDB0000760	2.7103	0.9046	0.1811	1.239	1.2401	0.7719	0.7768	0.8917	0.7743	0.9619	0.1811	0.1811	1.5676	1.1622	1.4758	1.0696	0.1811	0.1811	0.7004	0.1811	0.8767	0.8311	0.6057	1.3201	2.3787	1.8703	1.0857	1.0167	0.8553	0.9607	0.9579	0.1811	1.1374
470	hypotaurine	Amino Acid	Methionine, Cysteine, SAM and Taurine Metabolism	590	LC/MS Pos Early	358	107812	300-84-5	C00519	HMDB0000965	0.6807	0.7419	0.8926	1.1537	1.2832	1.0748	1.1048	1.3152	1.0139	0.8463	0.8024	0.6327	1.023	0.5434	0.6984	0.5412	1.1351	0.8482	0.4419	0.7031	1.4265	1.788	1.2492	0.774	1.0869	1.2506	1.7159	1.6831	0.7892	1.4086	0.8987	0.9003	0.9223
4121	hypoxanthine	Nucleotide	Purine Metabolism, (Hypo)Xanthine/Inosine containing	3127	LC/MS Neg	171	790;135398638	68-94-0	C00262	HMDB0000157	0.9588	0.478	2.552	0.9299	1.7107	0.9936	1.1632	0.811	0.6823	1.0635	0.5018	0.6783	0.8999	0.4477	0.4574	1.3195	1.1305	1.1671	0.882	0.8898	0.8683	1.3486	1.1561	0.5013	0.6496	1.0862	1.3023	0.9628	1.3867	1.1506	0.6796	0.5456	0.7869
4413	I-urobilinogen	Cofactors and Vitamins	Hemoglobin and Porphyrin Metabolism	32426	LC/MS Neg	100001226	9548718	14684-37-8	C05789	HMDB0004157	0.1795	0.6614	0.1273	1.1252	0.1273	0.1273	0.1273	1.0472	0.8949	0.1273	0.1273	0.1273	0.1273	0.8115	0.1273	0.9357	0.1273	0.1273	0.1273	0.1273	0.1273	0.1273	0.1273	0.1273	0.3957	0.1273	0.2074	0.6102	0.3426	0.1273	5.7019	0.8548	0.1422
5395	ibuprofen	Xenobiotics	Drug - Analgesics, Anesthetics	17799	LC/MS Neg	1487	3672	15687-27-1	C01588	HMDB0001925	0.3718	0.5442	0.3718	0.3718	0.3718	1.3311	0.3718	0.3718	7.5982	0.3718	1.9737	0.3718	0.3718	1.6737	0.4345	23.6332	0.3718	0.3718	116.439	0.3718	0.3718	0.3718	1.2744	0.3718	0.3718	0.3718	0.4257	0.3718	29.8942	0.4169	0.3718	0.3718	0.3718
5400	ibuprofen acyl glucuronide	Xenobiotics	Drug - Analgesics, Anesthetics	38366	LC/MS Neg	100002406	163959	115075-59-7		HMDB0010343	0.1085	0.1085	0.1085	0.1085	0.1085	0.1085	0.1085	0.1085	1.8553	0.1085	0.1085	0.1085	0.1085	0.1085	0.1085	0.5613	0.1085	0.1085	5.8904	0.1085	0.1085	0.1085	0.1085	0.1085	0.1085	0.1085	0.1085	0.1085	1	0.1085	0.1085	0.1085	0.1085
83	imidazole lactate	Amino Acid	Histidine Metabolism	15716	LC/MS Pos Early	100000263	793	14403-45-3	C05568	HMDB0002320	0.8334	1.1778	1.884	1.5494	1.4755	0.8032	0.9812	1.0282	1.9407	1.1806	1.0461	1.4716	1.2181	1.7377	0.6573	1.4397	1.2842	2.1002	0.9176	0.6627	1.212	2.4628	1.9956	1.2479	0.8667	2.0077	1.5899	1.2345	0.9067	0.7833	1.6374	0.926	0.9324
80	imidazole propionate	Amino Acid	Histidine Metabolism	40730	LC/MS Pos Early	100003434	70630	1074-59-5		HMDB0002271	0.8314	1.2786	0.3456	1.0038	1.4535	0.2459	0.3418	1.4517	1.4365	1.2725	0.9211	0.3069	0.9419	0.3912	1.4968	0.447	0.8841	4.5111	0.3216	0.3238	1.6521	0.5254	0.4506	0.527	1.0843	0.9447	0.3268	1.4795	1.9396	0.8215	3.3602	1.1433	1.7447
316	indole-3-carboxylate	Amino Acid	Tryptophan Metabolism	38116	LC/MS Neg	100002185	69867	771-50-6	C19837	HMDB0003320	0.2401	0.3535	0.2401	0.6297	1.0131	2.0299	0.2401	0.2401	0.5789	0.2401	1.3674	0.7689	1.518	0.2401	1.1912	1.1772	0.2401	1.0892	0.9818	1.7245	1.2033	1.8165	0.2401	0.9615	0.639	1.0866	1	1.0425	0.2401	0.5842	0.2401	0.2401	1.0006
299	indoleacetate	Amino Acid	Tryptophan Metabolism	27513	LC/MS Neg	100001034	802	6505-45-9	C00954	HMDB0000197	1.5115	1.3446	0.6368	0.8547	8.2488	3.5353	0.8929	1.1474	1.5407	0.5291	1.2787	1.2084	1.7191	1.6613	0.8943	1.3208	1.3393	1	1.7888	0.7162	1.4528	1.245	1.2495	1.5967	1.6081	1.0355	0.8664	1.0554	1.1098	4.5289	1.7302	2.0811	0.8172
319	indoleacetoylcarnitine*	Amino Acid	Tryptophan Metabolism	62279	LC/MS Pos Early	100020479					1.0089	1.2043	1.0061	0.8252	5.5671	1.2762	0.9939	1.3031	1.4742	0.5776	0.6304	0.5957	2.3921	0.5059	1.4878	0.8285	1.4401	1.0324	1.4004	0.2247	2.4532	1.3923	0.7108	0.4068	1.0404	2.1072	0.3332	0.7848	1.0638	3.2866	0.7543	0.8211	0.5135
307	indoleacetylglutamine	Amino Acid	Tryptophan Metabolism	42087	LC/MS Neg	100001731	25200879			HMDB0013240	0.6288	0.5173	0.24	0.8797	5.0015	3.1528	0.9681	2.3589	2.511	0.2776	0.516	1.5387	1.5693	0.8243	0.618	0.9862	1.1584	2.1309	1.1281	0.24	1.3624	0.2844	0.3958	0.5964	0.5271	1.0518	0.24	0.8975	0.24	3.2348	0.5541	1.3335	1.4757
317	indolebutyrate	Amino Acid	Tryptophan Metabolism	34402	LC/MS Neg	100001404	8617	133-32-4	C11284	HMDB0002096	1.0289	1.3763	0.85	0.771	3.0057	3.6259	0.4683	0.9347	1.1304	0.4229	1.5371	0.3998	1.7271	2.9369	0.9119	1.2163	0.2888	0.8941	1.309	2.951	0.6508	0.3103	1.2422	1.6744	0.6876	0.2888	0.5992	1.0754	2.0375	1.5695	1.1368	1.323	0.5179
298	indolelactate	Amino Acid	Tryptophan Metabolism	18349	LC/MS Neg	100000463	92904	832-97-3	C02043	HMDB0000671	1.1025	1.1325	1.1853	1.5676	1.2394	1.1186	1.2508	1.7311	1.6973	1.3983	1.2191	1.1904	1.7005	0.9823	1.6466	1.1512	0.8978	3.3955	0.964	0.9609	1.4407	1.7136	1.1898	1.0083	1.2173	1.3119	0.8672	0.9685	0.7042	0.8329	1.6762	0.7848	0.9552
305	indolepropionate	Amino Acid	Tryptophan Metabolism	32405	LC/MS Neg	100001083	3744	830-96-6		HMDB0002302	6.7271	0.7733	8.0301	2.8117	0.2638	5.46	1.7162	1.1486	1.3723	1.8753	1.7609	14.3803	7.3266	6.8308	3.2664	0.6732	2.134	1.6575	0.7493	42.0732	2.7154	8.1016	4.8564	8.536	0.5046	4.6923	1.7023	2.5532	4.5605	0.6287	0.8839	1.7993	3.005
4939	indolin-2-one	Xenobiotics	Food Component/Plant	43374	LC/MS Pos Early	100004318	321710	59-48-3	C12312		0.7768	0.2832	1.0335	0.2832	0.4893	1.5569	1.4344	0.8822	2.1163	0.5569	0.7359	1.3623	1.3207	1.2783	0.2832	0.8774	1.4432	2.2236	1.3518	0.8653	1.1114	1.2044	0.9665	1.3675	0.6845	0.5479	0.827	0.8037	0.2832	1.1673	0.7729	1.2428	1.1668
323	indoxyl glucuronide	Amino Acid	Tryptophan Metabolism	52749	LC/MS Neg	100008931	2733785	35804-66-1		HMDB0010319	0.2085	0.2085	0.2085	0.2085	0.2085	0.2085	0.2085	0.3523	1.0974	0.2085	0.2085	0.2085	0.2085	0.2085	0.2085	0.2085	0.2085	1.0001	0.2085	0.2085	0.2085	0.5828	0.2085	0.2085	0.2085	0.2085	0.2085	0.2085	0.2085	0.2085	0.7858	1.6889	0.2085
4120	inosine	Nucleotide	Purine Metabolism, (Hypo)Xanthine/Inosine containing	1123	LC/MS Neg	361	6021	58-63-9	C00294	HMDB0000195	12.383	9.6883	13.8893	0.5979	2.4001	0.5105	0.5177	0.4924	0.5505	2.229	7.1139	15.4821	1.9159	1.9288	6.5801	4.737	0.455	1.206	0.9249	0.6683	1.0695	1.8482	0.793	4.5504	8.2256	0.4536	3.2333	0.3291	1.7046	0.4901	0.2929	0.9781	0.2129
426	isobutyrylcarnitine (C4)	Amino Acid	Leucine, Isoleucine and Valine Metabolism	33441	LC/MS Pos Early	100001055	168379	25518-49-4		HMDB0000736	0.6116	0.7462	0.7359	1.4403	0.7194	0.8534	0.756	1.2434	1.7514	0.7924	1.4722	0.8727	0.8176	1.4456	0.3094	0.4958	1.1631	1.3583	0.5622	1.3033	1.3159	1.3018	0.2893	0.6846	1.1365	3.0136	0.5741	0.3201	0.5549	0.2955	0.4749	1.4957	0.4292
427	isobutyrylglycine (C4)	Amino Acid	Leucine, Isoleucine and Valine Metabolism	35437	LC/MS Neg	100001590	10855600	15926-18-8		HMDB0000730	0.8288	1.7419	0.2358	0.6985	0.2358	3.9813	0.2358	1.3378	2.8628	0.527	0.7842	1.0697	1.9409	3.7472	0.5452	0.3778	0.2358	1.7983	0.2358	0.9186	1.5476	2.0653	0.2358	0.5133	0.8537	1.8937	0.5549	0.2358	0.2358	0.2358	0.2358	1.1146	0.3984
385	isoleucine	Amino Acid	Leucine, Isoleucine and Valine Metabolism	1125	LC/MS Pos Early	376	6306	73-32-5	C16424,C00407,C06418	HMDB0000172	0.7825	0.9066	0.9508	0.6725	1.0357	0.6397	0.7222	1.1834	1.9311	0.9815	0.8008	0.8166	1.0729	0.6223	0.6931	0.6771	1.5019	1.1819	1.0926	0.9322	1.0344	0.8519	0.7186	0.6595	1.1255	0.8044	0.7531	1.1612	0.6789	0.7939	0.946	1.3115	0.9273
853	isoleucylglycine	Peptide	Dipeptide	40008	LC/MS Neg	100003169	342532	868-28-0		HMDB0028907	0.6922	0.6032	2.5171	1.0582	1.7676	1.001	2.1001	0.8143	1.3104	0.6712	0.0825	1.1124	0.6224	0.4504	0.6959	0.4776	1.2112	0.8921	1.0172	1.0262	1.0678	1.6431	2.0576	0.6385	0.7336	2.0733	0.7279	1.2195	0.454	1.1964	1.1159	0.7502	0.9766
3510	isoursodeoxycholate	Lipid	Secondary Bile Acid Metabolism	57577	LC/MS Neg	100002488	127601	78919-26-3	C17662	HMDB0000686	2.5652	6.3237	0.1961	5.7473	0.6863	0.2696	0.2545	0.9608	9.5935	0.8049	0.3525	0.4665	2.086	0.6213	1.9894	6.5456	0.471	4.3389	2.7732	1.1356	1.7606	0.2746	3.5598	0.8481	1.7781	1.1076	1.0644	0.8969	6.2771	0.7666	11.9594	22.9866	0.594
3511	isoursodeoxycholate sulfate (1)	Lipid	Secondary Bile Acid Metabolism	63602	LC/MS Neg	100021647					0.1834	0.8192	0.1834	0.6956	0.1834	0.1834	0.1834	0.1834	1.9905	0.1834	0.1834	0.1834	0.1834	0.1834	0.5244	0.596	0.1834	1.6165	0.1834	0.1834	0.1834	0.1834	0.1834	0.1834	0.4218	0.1834	0.4403	0.1834	2.7748	0.1834	5.9777	5.3586	0.1834
3512	isoursodeoxycholate sulfate (2)	Lipid	Secondary Bile Acid Metabolism	63603	LC/MS Neg	100021648					0.0792	0.0792	0.0792	0.0792	0.0792	0.0792	0.0792	0.0792	0.0792	0.0792	0.0792	0.0792	0.0792	0.0792	0.0792	0.0792	0.0792	0.0792	0.0792	0.0792	0.0792	0.0792	0.0792	0.0792	0.0792	0.0792	0.0792	0.0792	0.0792	0.0792	0.4868	0.0792	0.0792
351	isovalerate (C5)	Amino Acid	Leucine, Isoleucine and Valine Metabolism	44656	LC/MS Neg	100000708	10430	503-74-2	C08262	HMDB0000718	0.6336	0.8037	2.0796	1.3268	1.0129	1.0829	0.3365	1.2477	1.528	0.5596	0.8363	1.3773	1.0549	0.5162	0.5921	1.028	1.109	1.232	0.9436	0.8546	0.9875	0.5931	0.6355	0.4982	0.7205	0.578	0.5291	0.5772	0.3768	0.3252	1.1419	1.921	1.0728
354	isovalerylcarnitine (C5)	Amino Acid	Leucine, Isoleucine and Valine Metabolism	34407	LC/MS Pos Early	100001393	169235	31023-24-2	C20826	HMDB0000688	0.5052	0.7153	0.8339	0.88	0.8942	0.5198	0.6116	2.0639	2.1399	0.5998	1.0202	1.1859	2.0903	0.6322	0.9582	0.6368	1.2979	1.9379	1.2079	0.7554	7.8545	0.4907	0.4606	0.412	1.4191	1.8706	0.3726	0.9349	0.427	0.4403	1	2.409	1.953
353	isovalerylglycine	Amino Acid	Leucine, Isoleucine and Valine Metabolism	35107	LC/MS Neg	100001452	546304	16284-60-9		HMDB00678	0.7306	1.0829	0.2375	0.7615	0.7314	1.7837	0.2375	2.5653	4.8889	0.8046	1.2274	0.5725	1.2471	2.51	0.4931	0.5129	0.6533	0.7133	0.5936	0.4826	10.7884	0.9057	0.2375	1.3041	1.2793	1.4517	0.2702	0.2375	0.2375	0.6428	0.2375	1.873	0.7352
272	kynurenate	Amino Acid	Tryptophan Metabolism	1417	LC/MS Neg	98	3845	492-27-3	C01717	HMDB0000715	0.4955	1.2697	0.6342	1.4166	1.0287	0.4802	1.088	1.38	1.265	0.9113	0.9395	1.044	2.4388	0.9241	0.925	1.0496	1.4101	1.3036	1.0536	1	1.0165	0.6566	0.5931	0.6546	0.8994	1.0698	0.6035	0.8384	0.3274	0.89	0.7098	1.1621	0.7614
267	kynurenine	Amino Acid	Tryptophan Metabolism	15140	LC/MS Pos Early	100000265	161166	2922-83-0	C00328	HMDB0000684	0.5752	0.8848	0.5441	0.6814	0.6518	0.9372	0.8672	0.8967	1.0797	0.6836	0.7418	0.8832	1.0154	0.8371	0.8355	0.9412	0.555	1.2847	0.7406	1.2076	0.7869	0.7727	0.5781	0.8167	1.1834	1.0192	0.7914	0.7741	0.9341	0.7755	1.1377	0.9504	0.9007
4415	L-urobilin	Cofactors and Vitamins	Hemoglobin and Porphyrin Metabolism	40173	LC/MS Pos Late	100002568	5280818	34217-90-8	C05793	HMDB0004159	0.101	0.101	0.101	0.101	2.068	0.101	0.101	0.101	0.101	0.101	0.197	0.101	0.3533	1.0349	0.101	0.101	0.4183	0.101	0.101	0.2996	0.101	0.659	0.3816	0.101	0.101	0.101	0.2586	0.101	0.101	0.101	0.101	0.101	0.101
1240	lactate	Carbohydrate	Glycolysis, Gluconeogenesis, and Pyruvate Metabolism	527	LC/MS Polar	482	612	79-33-4	C00186	HMDB0000190	0.6727	0.6073	0.9833	0.6882	1.0644	0.8847	1.2282	0.6767	1.4053	0.7805	0.5937	0.3826	0.6649	0.5974	0.7556	0.7141	1.0044	1.1253	0.9485	0.6144	1.0471	0.9947	1.0797	0.752	0.8016	1.7277	0.755	1.1121	0.7388	1.0278	1.6497	1.1415	0.8777
3091	lactosyl-N-behenoyl-sphingosine (d18:1/22:0)*	Lipid	Lactosylceramides (LCER)	57422	LC/MS Pos Late	100015623	44260143			HMDB0011594	1.5206	1.1763	1.1177	1.7188	2.0055	1.4792	0.8225	0.8795	0.7221	1.2059	1.2828	1.0256	0.9834	1.0178	0.9025	1.4715	1.3674	1.143	1.4278	1.0256	1.1792	0.9711	1.2462	0.8661	0.7519	1.1537	1.4031	1.5519	1.1817	0.9641	2.456	0.7851	1.3769
3092	lactosyl-N-nervonoyl-sphingosine (d18:1/24:1)*	Lipid	Lactosylceramides (LCER)	57370	LC/MS Pos Late	100015620				HMDB0004872	1.8096	1.1573	0.8981	1.6101	1.971	1.1647	0.972	0.769	0.4939	1.2808	0.9423	1.0196	0.978	1.3407	0.7645	1.2739	0.8846	1.1621	0.9786	1.2704	1.3959	1.2602	1.213	0.8451	0.9827	0.9318	1.347	1.0216	1.0404	1.1405	1.1136	0.719	1.0451
3088	lactosyl-N-palmitoyl-sphingosine (d18:1/16:0)	Lipid	Lactosylceramides (LCER)	53010	LC/MS Pos Late	100009030	53477895	4201-62-1		HMDB0006750	1.4205	1.0298	0.8804	1.1282	1.4168	0.8652	0.9028	0.7002	0.7166	1.006	1.0232	0.8508	0.8986	1.2051	1.0688	1.2544	0.7186	0.9608	0.8516	1.1515	1.3009	1.3138	1.097	0.8571	1.0672	0.9726	1.4335	0.7901	0.8947	1.0405	0.7856	0.763	0.9487
5831	lamotrigine	Xenobiotics	Drug - Neurological	54762	LC/MS Pos Early	100009390	3878		D00354	HMDB0014695	0.5342	0.5342	0.5342	0.5342	0.5342	0.5342	0.5342	0.5342	0.5342	0.5342	0.5342	0.5342	0.5342	0.5342	0.5342	0.5342	0.5342	0.5342	0.5342	0.5342	0.5342	0.5342	0.5342	0.5342	0.5342	0.5342	0.5342	0.5342	0.5342	0.5342	0.5342	0.5342	0.5342
466	lanthionine	Amino Acid	Methionine, Cysteine, SAM and Taurine Metabolism	42002	LC/MS Pos Early	100003892	98504	3183-08-02			0.698	0.8035	0.2575	0.5861	0.8282	0.9235	0.8623	0.5302	6.4987	0.703	1.1565	0.9485	1.5108	0.9732	0.5353	0.4203	5.0111	0.939	4.9388	1.3273	1.7669	0.8312	0.7963	0.616	1.0811	3.9877	1.0623	1.4782	0.8999	0.5611	0.6313	0.567	0.8195
1503	laurate (12:0)	Lipid	Medium Chain Fatty Acid	1645	LC/MS Neg	181	3893	143-07-7	C02679	HMDB0000638	0.5372	1.1597	1.3751	1.0596	1.7721	1.4807	0.3685	0.6839	0.6437	0.9689	1.9321	0.7451	1.1566	0.2795	0.4592	1.9428	0.8212	0.8797	2.4092	0.7967	0.5337	1.5622	3.6375	1.1764	0.4906	0.723	0.9539	0.7105	0.606	1.1436	1.9385	4.9223	0.4966
1862	laurylcarnitine (C12)	Lipid	Fatty Acid Metabolism (Acyl Carnitine, Medium Chain)	34534	LC/MS Pos Late	100001392	168381	25518-54-1		HMDB000225	0.398	1.9317	2.3038	1.595	2.3649	0.7645	0.5979	1.8533	1.2593	1.6926	1.7366	1.1673	0.7968	0.3785	0.5059	1.6763	0.8291	2.0068	0.8147	1.8209	0.6956	3.969	1.727	1.0452	1.8038	0.8258	1.9979	0.7553	0.506	0.9364	1.5208	2.3732	0.3847
332	leucine	Amino Acid	Leucine, Isoleucine and Valine Metabolism	60	LC/MS Pos Early	397	6106	61-90-5	C00123	HMDB0000687	0.7612	0.8461	1.0652	0.8545	1.0528	0.6918	0.7555	1.1955	1.9283	1.0593	0.8563	0.8035	1.0278	0.6652	0.634	0.7688	1.2908	1.1612	1.116	1.0456	1.0564	0.9788	0.8081	0.6424	1.0042	0.7875	0.7741	1.1304	0.6742	0.9165	1.0726	1.3623	1.0362
867	leucylalanine	Peptide	Dipeptide	40010	LC/MS Neg	100003179	81721	7298-84-2		HMDB0028922	4.8954	0.9404	1.4764	3.4729	0.9998	1.3799	1.3615	2.0367	1	2.785	0.6267	1.6344	1.0842	5.254	2.5734	0.7048	4.2392	1.2378	1.4237	3.003	2.5441	2.9471	3.3248	1.278	1.242	2.0742	2.8163	0.8478	2.3051	2.6445	2.1103	1.9441	2.4809
872	leucylglycine	Peptide	Dipeptide	40045	LC/MS Neg	100003185	79070	686-50-0		HMDB0028929	0.9883	0.5986	1.824	1.59	1.585	1.0347	1.367	0.3221	0.3221	1.1023	0.3221	0.3936	0.8737	0.8938	0.9249	0.476	0.4515	1.639	0.5705	1.9311	0.8125	1.685	2.4075	0.9368	0.3774	1.8536	0.8879	0.9923	0.9032	3.1355	0.7802	0.8026	0.852
5832	levetiracetam	Xenobiotics	Drug - Neurological	57641	LC/MS Pos Early	100015873	5284583	102767-28-2	C07841	HMDB0015333	0.7693	0.7693	0.7693	0.7693	0.7693	0.7693	0.7693	0.7693	0.7693	0.7693	0.7693	0.7693	0.7693	0.7693	0.7693	0.7693	0.7693	0.7693	0.7693	0.7693	0.7693	0.7693	0.7693	0.7693	0.7693	0.7693	0.7693	0.7693	0.7693	0.7693	0.7693	0.7693	0.7693
5422	lidocaine	Xenobiotics	Drug - Analgesics, Anesthetics	35661	LC/MS Pos Early	100001538	3676	137-58-6	D00358	HMDB0014426	0.1324	0.1324	0.1324	0.1324	0.1324	0.1324	0.1324	0.1324	0.1324	0.1324	0.1324	0.1324	0.1324	0.1324	0.1324	0.1324	0.1324	0.1324	0.1324	0.1324	0.1324	0.1324	0.1324	0.1324	0.1324	0.1324	0.1324	0.1324	0.1324	0.1324	0.1324	0.1324	0.1324
3109	lignoceroyl sphingomyelin (d18:1/24:0)	Lipid	Sphingomyelins	57330	LC/MS Pos Late	100006298		60037-60-7		HMDB0011697	1.1532	0.7977	1.7083	1.5457	1.4501	1.2242	1.0061	1.2367	0.704	1.38	1.389	1.4473	1.1113	1.1255	1.3859	1.4593	1.9118	1.0609	1.7161	1.1055	1.2086	1.1621	1.0959	0.8799	1.0647	1.462	1.2682	1.1098	1.1374	1.0847	0.8845	1.0218	1.7894
1870	lignoceroylcarnitine (C24)*	Lipid	Fatty Acid Metabolism (Acyl Carnitine, Long Chain Saturated)	57515	LC/MS Pos Late	100015834				HMDB0240665	1.0044	1.3583	1.2641	0.9667	1.0897	0.8357	0.5346	0.7943	1.5533	1.3344	2.5824	1.0798	0.4167	0.5829	0.6801	1.1746	1.6721	1.4295	1.0017	1.1656	2.0341	1.48	1.2664	0.8357	1.3083	1.5664	0.9031	3.1304	0.7229	1.4333	1.0602	1.2873	1.5777
1568	linoleate (18:2n6)	Lipid	Long Chain Polyunsaturated Fatty Acid (n3 and n6)	1105	LC/MS Neg	180	5280450	60-33-3	C01595	HMDB0000673,HMDB0006270	0.2565	0.4927	0.8249	0.9235	1.2088	0.7895	0.226	0.6355	0.6111	1	1.4195	0.9732	1.2003	0.2718	0.2747	0.9326	1.75	1.0187	1.492	0.6742	0.3479	0.778	1.1969	0.6571	0.3297	0.5566	0.658	0.5919	0.4078	0.9276	1.4642	1.7584	0.5095
1570	linolenate (18:3n3 or 3n6)	Lipid	Long Chain Polyunsaturated Fatty Acid (n3 and n6)	34035	LC/MS Neg	100001337	5280933;5280934		C06426,C06427	HMDB0001388,HMDB0003073	0.1618	0.5349	0.9596	0.8875	1.2861	1.3139	0.2	0.7372	0.5391	1	1.8171	1.3175	1.7315	0.0921	0.1498	0.9907	2.9043	0.82	1.8082	0.4924	0.2013	0.8467	1.9852	0.6698	0.2099	0.3564	0.567	0.4798	0.4465	1.0641	2.1041	2.1649	0.3244
1893	linolenoylcarnitine (C18:3)*	Lipid	Fatty Acid Metabolism (Acyl Carnitine, Polyunsaturated)	57511	LC/MS Pos Late	100015831					0.3587	1.7148	1.3078	0.7493	1.5589	0.8371	0.9078	0.9119	1.3484	1.6379	1.2195	1.04	0.762	0.4731	0.6258	0.8222	2.0876	0.9622	0.6748	1.2762	0.6322	1.0743	1.6143	0.6814	0.7905	0.9605	0.501	1.2915	1.066	1.0046	1.2955	1	0.749
2183	linoleoyl ethanolamide	Lipid	Endocannabinoid	52608	LC/MS Neg	100006726	5283446	68171-52-8		HMDB0012252	0.4234	0.3543	0.743	0.965	1.0173	0.3242	0.4957	0.6729	0.7813	1.2002	1.0865	0.5766	0.9743	0.3552	0.3792	0.5456	1.8745	1.065	1.3377	0.469	0.7064	0.7204	0.7462	0.6569	0.741	0.5479	1.0854	0.5758	1.0049	1.0618	1.049	1.0721	0.8447
2942	linoleoyl-arachidonoyl-glycerol (18:2/20:4) [1]*	Lipid	Diacylglycerol	54955	LC/MS Pos Late	100010922	9543796			HMDB0007257	0.269	0.848	0.9561	0.2937	0.6188	0.5411	1.3023	0.6613	1.9968	1.4098	0.3295	0.5242	0.5978	0.5362	0.5938	0.517	2.9428	0.9859	0.5238	0.4942	0.3726	0.2391	0.2705	0.1791	0.4029	1.0789	0.3748	0.5351	1.0587	0.681	0.9324	1.1979	1.2
2943	linoleoyl-arachidonoyl-glycerol (18:2/20:4) [2]*	Lipid	Diacylglycerol	54956	LC/MS Pos Late	100010923	9543796			HMDB0007257	0.3969	0.7005	0.7018	0.4241	0.4367	0.2734	1.2303	1.1206	2.7828	2.0191	0.5293	0.9156	0.8679	0.8138	0.4032	0.9149	2.4988	0.9963	0.7289	0.8859	0.7085	0.401	0.5235	0.283	0.2665	0.7906	0.5191	0.7471	0.8305	1.0185	0.618	1.1085	1.1478
2946	linoleoyl-docosahexaenoyl-glycerol (18:2/22:6) [1]*	Lipid	Diacylglycerol	54949	LC/MS Pos Late	100010928	9543899			HMDB0007266	0.1319	0.2609	2.3773	0.2211	0.4199	2.7484	0.6189	0.4764	1.3469	1.3416	0.213	6.5861	2.223	0.6017	0.3053	0.4476	2.3658	0.4833	0.5311	0.8593	0.7281	1.1287	0.5545	0.2397	1.0594	0.3991	0.4804	0.5497	0.7928	0.9066	1.0481	0.8975	0.8158
2934	linoleoyl-linolenoyl-glycerol (18:2/18:3) [1]*	Lipid	Diacylglycerol	54963	LC/MS Pos Late	100010926	14275409			HMDB0007249	0.2491	0.5714	1.7775	0.333	0.4594	0.9332	1.2585	0.7901	2.3734	1.8481	0.629	1.2479	1.0521	0.438	0.1992	0.7616	2.9949	0.5655	0.3243	0.4408	1.0378	0.3941	1.1039	0.5797	1.6478	0.7655	0.6602	0.7875	1.891	2.913	1.8566	1.727	1.2091
2935	linoleoyl-linolenoyl-glycerol (18:2/18:3) [2]*	Lipid	Diacylglycerol	54964	LC/MS Pos Late	100010927	9543737			HMDB0007250	0.6726	0.1179	0.2804	1.0865	0.1989	0.2428	0.4174	1.5842	6.2223	3.4423	1.7611	1.5772	2.3669	1.1614	0.1181	2.3475	0.8323	0.356	0.9908	2.2111	2.1493	0.6523	1.8926	1.1291	0.3235	0.8305	1.1786	1.553	0.4075	5.5746	0.4346	0.5095	0.6855
2932	linoleoyl-linoleoyl-glycerol (18:2/18:2) [1]*	Lipid	Diacylglycerol	54968	LC/MS Pos Late	100010941	9543729			HMDB0007248	0.1398	0.641	1.2023	0.329	0.7829	0.7961	1.102	0.375	1.6606	1.0618	0.484	0.5586	0.6398	0.4286	0.3398	0.5138	2.7702	1.0636	0.3385	0.526	0.7116	0.3066	0.4744	0.2296	1.3278	1.097	0.6057	0.5295	1.5808	1.6733	1.5838	1.7126	1.4822
2933	linoleoyl-linoleoyl-glycerol (18:2/18:2) [2]*	Lipid	Diacylglycerol	54969	LC/MS Pos Late	100010942	9543729			HMDB0007248	0.3132	0.3614	0.6973	0.6015	0.3977	0.4709	0.6728	0.9693	2.0119	2.0757	0.8685	1.0714	1.1342	0.7271	0.2451	1.1367	1.9866	0.6326	0.7056	0.8424	1.3084	0.5296	0.9956	0.5712	0.9853	0.7202	1.0265	0.9324	1.0827	2.9847	0.8857	1.251	1.0461
1892	linoleoylcarnitine (C18:2)*	Lipid	Fatty Acid Metabolism (Acyl Carnitine, Polyunsaturated)	46223	LC/MS Pos Late	100003151	6450015	36816-10-1		HMDB0006469	0.3911	1.3253	1.2423	0.8046	1.3565	0.6761	0.9658	0.6254	1.5742	1.2784	0.7978	0.8074	0.6987	0.6437	0.6724	0.7883	1.639	1.1616	0.6056	1.3004	0.8006	0.8378	1.1206	0.6525	0.8626	1.3445	0.4655	1.4041	0.9772	0.938	1.0944	0.8173	0.8312
1949	linoleoylcholine*	Lipid	Fatty Acid Metabolism (Acyl Choline)	57463	LC/MS Pos Late	100015760	53481656			HMDB0013213	1.5725	1.4056	1.1628	1.1653	1.2384	1.2036	0.7048	1.9884	1.4518	0.2849	0.999	1.2525	1.2063	1.2596	1.5669	0.9502	0.8557	1.3993	0.7765	2.1692	2.3687	1.7991	1.0376	1.401	0.5103	1.5822	1.5645	1.001	3.255	1.4477	0.3145	0.5288	2.2878
5704	lisinopril	Xenobiotics	Drug - Cardiovascular	54787	LC/MS Neg	100009389	5362119	76547-98-3	DG00336,D00362	HMDB0001938	0.2106	0.2106	0.2106	0.2106	3.0771	0.6563	0.2106	0.2106	10.3064	9.7933	0.8578	0.2106	0.2106	0.2106	0.2106	4.5916	0.2106	5.754	0.3479	0.2106	0.2106	0.2106	0.2106	0.2106	0.2106	0.2106	0.2106	1.8656	0.2106	0.2106	0.2106	0.2106	0.2106
3498	lithocholate sulfate (1)	Lipid	Secondary Bile Acid Metabolism	62526	LC/MS Neg	100020823	451489				0.2378	0.0952	0.6364	0.2655	0.6415	0.8135	1.5932	0.3995	0.6073	1.1416	0.1698	4.3324	0.6073	6.4061	1.4138	0.9318	15.8835	2.0516	3.403	0.6237	1.5617	1	0.6852	1.9215	0.6181	0.739	4.0414	0.4644	0.2446	0.2704	6.4643	5.4785	1.0384
5696	losartan	Xenobiotics	Drug - Cardiovascular	64102	LC/MS Pos Late	100020909	3961	114798-26-4	D08146,C07072	HMDB0014816	0.5091	0.5091	0.5091	0.5091	0.5091	0.5091	0.5091	0.5091	0.5091	0.5091	0.5091	0.5091	8.2379	0.5091	0.5091	0.5091	0.5091	0.5091	0.5091	0.5091	0.5091	0.5091	0.5091	0.5091	0.5091	0.5091	0.5091	0.5091	0.5091	0.5091	0.5091	0.5091	0.5091
105	lysine	Amino Acid	Lysine Metabolism	1301	LC/MS Pos Early	407	5962	56-87-1	C00047,C00739	HMDB0003405	0.8074	0.8946	1.0818	1.0941	0.8744	0.8013	0.7907	1.4119	1.6285	0.8783	0.9445	1.008	1.0673	0.8976	0.9177	1.1129	0.9448	1.1191	1.3482	1.2745	1.1387	1.0288	0.8513	0.8668	1.0395	1.2854	1.0173	1.1472	0.9872	1.2126	1.1379	1.3019	0.9706
1290	lyxonate	Carbohydrate	Pentose Metabolism	61858	LC/MS Polar	100019968				HMDB0060255	1.7417	1.4874	0.7206	0.7893	0.5669	1.6278	1.5233	0.7743	1.4457	2.1317	0.9755	1.4602	1.9917	1.4581	0.7758	1.2501	0.8774	1.0735	0.7767	0.9238	1.0172	0.7198	0.6859	0.9358	1.3096	0.9326	0.5877	0.6815	0.8278	0.6727	1.8407	0.8615	0.1425
1452	malate	Energy	TCA Cycle	1303	LC/MS Neg	409	525	6915-15-7	C00497,C00149,C00711	HMDB0000744,HMDB0031518,HMDB0000156	0.7528	1.1762	0.8331	0.6827	0.9831	0.5783	0.8353	0.7185	1.1977	0.8897	0.4935	0.5044	0.5261	0.5205	0.5891	0.6075	0.9153	1.3599	0.6664	0.5501	0.6759	0.7557	0.8861	0.7367	0.7889	0.7732	0.5032	0.8842	0.6346	0.6298	2.0005	1.5175	0.5381
1672	maleate	Lipid	Fatty Acid, Dicarboxylate	20676	LC/MS Polar	100000707	444266	110-16-7	C01384	HMDB0000176	0.9241	2.6487	0.5421	8.471	0.4674	0.6878	0.4701	0.686	1.9756	0.6174	3.2047	0.5253	2.0339	0.5032	0.6218	0.9013	1.6288	4.151	2.8947	0.7406	3.2622	0.4444	1.3203	0.7258	0.926	16.1916	0.8027	0.7783	0.5521	0.5068	1.6614	1.9405	2.8984
1473	malonate	Lipid	Fatty Acid Synthesis	15872	LC/MS Polar	818	867	141-82-2;26522-22-85-0	C00383	HMDB0000691	1.1653	1.219	0.7577	1.6086	2.3169	0.6039	1.0025	0.7711	1.1991	1.2125	1.1423	0.87	1.0627	1.5817	0.3001	1.4996	0.9993	0.4417	1.0007	1.203	0.7296	1.609	1.1804	1.0882	0.939	0.8211	1.3787	1.0599	0.8201	0.3033	1.8068	1.2266	0.9064
1472	malonylcarnitine	Lipid	Fatty Acid Synthesis	37059	LC/MS Pos Early	100001526	22833583	853728-01-5		HMDB0002095	0.4527	1.2319	0.4527	1.0203	0.4527	0.684	0.8417	1.3344	1.6044	0.9791	0.4527	0.4527	2.2477	1.0263	0.4527	0.7694	0.4527	1.0475	0.798	1.9829	0.4527	0.4527	0.8303	0.4527	0.6596	0.4527	0.9748	1.4868	1.0913	0.7278	0.9814	0.4527	0.9382
4630	maltol sulfate	Xenobiotics	Food Component/Plant	48696	LC/MS Neg	100006106					11.4231	5.7241	0.1286	0.7731	0.1286	0.1286	54.1459	0.1286	0.2851	0.1286	0.9061	0.1286	1.078	0.9431	35.6313	0.1286	0.4634	1.1286	0.4787	0.1286	5.5449	0.1286	0.1286	0.1286	0.5298	0.5195	0.1286	0.1286	0.4631	0.1286	0.1286	0.1286	2.8342
1300	maltose	Carbohydrate	Glycogen Metabolism	15586	LC/MS Polar	913	10991489	6363-53-7	C00208	HMDB0000163	0.5396	1.0547	0.4276	0.3411	1.7216	1.0323	1.0356	0.8796	0.7522	0.7435	0.5674	0.2449	1.5004	0.6153	0.4454	0.723	0.5567	1.0803	0.4694	1.0111	0.4063	0.3788	0.4911	0.349	0.6491	0.5553	0.4982	1	0.9627	0.6391	1.891	0.5817	0.5582
1352	mannitol/sorbitol	Carbohydrate	Fructose, Mannose and Galactose Metabolism	46142	LC/MS Polar	100001740	6251;5780		C00392,C00794	HMDB0000247,HMDB0000765	0.6874	3.6486	0.503	14.8544	4.4865	1.5412	0.7733	2.5651	6.9338	8.5456	2.5879	0.8797	1.1065	0.6024	0.4542	3.0328	0.606	6.948	7.9226	1.1298	0.8664	0.4628	0.8549	3.7026	1.8774	2.246	0.5333	15.9733	0.5463	3.8925	7.9032	1.4757	40.8005
4960	mannonate*	Xenobiotics	Food Component/Plant	62864	LC/MS Polar	100003695	3246006	642-99-9			0.4528	0.8444	0.5177	0.5767	0.8203	0.8853	0.675	1.1292	1.2479	1.5718	1.0166	0.5568	1.3098	0.5007	0.3753	0.9484	1.1539	1.7247	0.8757	1.0048	0.6275	0.4016	0.4404	0.4956	0.5227	0.8197	0.7434	0.7587	0.5247	0.5631	1.5696	1.0102	1.2627
1353	mannose	Carbohydrate	Fructose, Mannose and Galactose Metabolism	48153	LC/MS Polar	803	185698;82308;18950;439680	3458-28-4	C00159,C02209,C00936	HMDB0000169	0.25	0.5491	0.6279	0.7673	0.9521	0.7433	0.6797	1.17	0.5211	1.9509	0.9934	0.5017	0.8231	0.3911	0.4388	0.9738	1.3176	1.2098	1.1174	0.8897	0.3355	0.5731	0.6141	0.5601	0.7043	0.5595	1.0435	0.9544	0.3387	0.7139	1.198	0.9003	1
1513	margarate (17:0)	Lipid	Long Chain Saturated Fatty Acid	1121	LC/MS Neg	891	10465	506-12-7		HMDB0002259	0.3783	0.4338	0.9087	1.0109	1.119	0.7142	0.3427	0.7142	0.6928	1.1826	1.8679	1.0372	1.2112	0.2661	0.2578	1.0868	2.1197	1.5921	2.0882	0.6872	0.3384	0.9375	1.0538	0.7253	0.3599	0.4438	0.6123	0.582	0.2526	0.8488	1.9063	4.266	0.4946
1866	margaroylcarnitine (C17)*	Lipid	Fatty Acid Metabolism (Acyl Carnitine, Long Chain Saturated)	57512	LC/MS Pos Late	100004054	53477803	106182-29-0		HMDB0006210	0.8311	1.5081	1.8387	1.218	1.1916	0.5847	1	1.0764	1.0687	1.3091	0.9142	0.7719	0.738	0.5429	0.4039	1.4492	1.0631	1.465	0.9932	1.5517	1.0121	1.1638	1.066	0.9314	1.2286	0.5892	0.6961	1.1799	0.6865	0.9903	1.2692	2.2633	0.4212
6423	metabolonic lactone sulfate	Partially Characterized Molecules	Partially Characterized Molecules	63153	LC/MS Neg	100021331					0.2317	0.2759	0.4485	1.3441	0.5699	0.4006	1.1397	5.3325	5.7802	0.8198	0.9164	0.2674	1.1568	0.7092	1.6188	2.6865	0.8397	1.4745	2.1155	0.4817	0.6992	0.6115	0.7885	0.5905	0.5391	0.3703	0.5436	1.1493	2.1696	1.5238	0.2376	3.1672	1.2366
5755	metformin	Xenobiotics	Drug - Metabolic	38306	LC/MS Pos Early	100002405	4091	1115-70-4	C07151	HMDB0001921	0.0009	0.0009	0.0009	0.0009	0.0009	0.0009	0.0009	0.0009	1.5212	0.0009	0.0009	0.0009	0.0009	0.0009	0.0009	0.0009	0.787	1.9189	1.4314	0.0009	0.0009	0.0009	0.0009	0.0009	0.0009	0.0009	0.0009	0.0009	0.0009	0.0009	1.7777	2.1779	1.213
434	methionine	Amino Acid	Methionine, Cysteine, SAM and Taurine Metabolism	1302	LC/MS Pos Early	415	6137	63-68-3	C00073	HMDB0000696	0.9439	1.0752	1.1798	0.8939	0.931	0.835	0.8136	1.4228	2.0592	0.9948	0.7497	0.9487	0.8626	0.8462	0.86	1.0175	1.2014	1.011	0.9151	1.0025	1.2893	0.9678	0.8927	0.9263	1.2077	1.2539	0.8808	1.3436	0.8128	1.021	1.0916	1.5052	0.9938
439	methionine sulfone	Amino Acid	Methionine, Cysteine, SAM and Taurine Metabolism	44878	LC/MS Pos Early	100004635	69961	820-10-0		HMDB0062174	0.8957	0.7777	0.3069	1.1872	2.2183	1.7658	0.5706	1.1984	1.6004	1.6283	1.8736	1.7687	1.0782	1.2057	0.629	2.265	1.5666	0.459	1.4531	2.2111	1.6025	0.6747	1.2408	0.697	0.9578	1.2371	1.3565	0.7597	0.9965	0.7635	1.2613	2.3072	0.8092
440	methionine sulfoxide	Amino Acid	Methionine, Cysteine, SAM and Taurine Metabolism	18374	LC/MS Pos Early	100000039	158980	3226-65-1	C02989	HMDB0002005	1.3468	0.9578	0.7099	0.6762	0.9763	0.949	1.2841	1.158	2.1095	0.8008	1.0268	0.8783	1.0618	1.1745	0.6909	0.9317	1.1386	1.3774	0.9658	0.7001	1.3276	0.8557	0.5963	0.5833	0.8802	1.268	0.5591	1.1451	0.7502	1.0145	1.4349	1.5933	0.7536
5091	methyl glucopyranoside (alpha + beta)	Xenobiotics	Food Component/Plant	46144	LC/MS Neg	100005864	445238;3036743;2108			HMDB0029965	1.4189	5.5449	0.2676	2.6863	0.3694	1.4329	0.1901	0.324	0.9371	0.6388	1.2672	4.4026	1.181	1.0074	0.3385	1.079	2.0869	0.1901	0.1901	1.6425	0.7737	0.7868	1.1709	2.4336	0.3786	1.5791	0.5679	0.744	0.3419	0.9622	0.1901	18.151	0.603
4964	methyl indole-3-acetate	Xenobiotics	Food Component/Plant	1584	LC/MS Pos Early	1104	74706	1912-33-0		HMDB0029738	0.4734	0.9646	0.8386	0.5417	7.4001	2.1316	0.5195	0.8604	1.38	0.621	1.2115	2.0555	1.4667	1.0821	0.4681	0.9549	1.0371	0.8304	0.9883	0.3802	0.8543	0.8792	1.4813	0.6992	0.6644	0.7659	0.7096	1.5383	0.9728	3.4617	1.317	2.6824	1.0381
5217	methyl vanillate sulfate	Xenobiotics	Food Component/Plant	63857	LC/MS Neg	100020622					0.2748	0.7078	0.1071	0.6761	1.7215	1.0927	0.1071	1.846	0.1071	0.4902	1.5063	1.6564	0.7032	0.1071	0.1071	0.1071	11.6097	7.8891	0.2225	0.1071	1.2812	0.7324	0.1071	0.1071	0.1071	0.5571	0.1071	7.1635	0.1071	0.1071	0.1071	0.1071	11.7868
4545	methyl-4-hydroxybenzoate sulfate	Xenobiotics	Benzoate Metabolism	48429	LC/MS Neg	100006116	10657183			HMDB0041646	1.6812	1.5826	0.0248	0.2161	11.0523	6.379	0.0468	1.048	0.5619	0.0385	5.2271	5.6484	0.1527	0.3884	4.925	4.7684	1.0345	0.1197	1.3261	11.1971	0.2031	0.2088	0.3761	0.4763	0.5671	2.3623	0.6273	0.0904	5.6824	0.2225	0.0987	0.3846	0.1272
1775	methylmalonate (MMA)	Lipid	Fatty Acid Metabolism (also BCAA Metabolism)	1496	LC/MS Polar	418	487	516-05-2	C02170	HMDB0000202	0.8524	2.4413	0.9806	1.1728	0.955	1.2171	2.5847	1.4739	3.0034	0.8582	1.7551	0.7158	1.1592	1.5207	0.7712	0.6114	1.054	2.256	0.6536	0.8042	0.7985	0.3487	0.5656	1.5448	0.6284	1.0886	0.4627	0.538	0.5852	0.9698	1.1604	1.9116	1.166
4285	methylphosphate	Nucleotide	Purine and Pyrimidine Metabolism	37070	LC/MS Pos Early	100001805	13130	7023-27-0		HMDB61711	1.9869	0.9743	0.9907	0.9915	1	1.8224	1.3286	1.6561	1.2456	1.7785	0.9287	1.3277	1.1736	1.1751	1.1623	1.3102	1.2341	0.8302	1.6993	1.1527	0.9629	0.8553	1.378	1.0493	0.8553	0.9378	1	1.2005	0.7777	0.683	1.3566	0.9854	0.8682
410	methylsuccinate	Amino Acid	Leucine, Isoleucine and Valine Metabolism	15745	LC/MS Polar	2051	10349	498-21-5		HMDB0001844	1.1401	1.3989	0.6854	2.3821	0.8878	1.7143	0.6542	0.787	1.229	1.094	2.7952	2.6021	1.2431	1.2439	0.7991	1.2421	1.0033	1.9168	1.2912	1.9043	2.0178	1.0316	1.6726	0.925	1.0326	1.2251	1.9089	0.9275	0.5651	0.4814	1.0946	1.1861	1.9964
411	methylsuccinoylcarnitine	Amino Acid	Leucine, Isoleucine and Valine Metabolism	53031	LC/MS Pos Early	100009275					0.2662	0.927	0.6789	1.3767	0.3877	2.7645	1.0045	0.4784	1.8674	0.4146	3.7557	1.2519	1.3216	1.7062	0.6589	2.5431	0.8266	2.089	0.9955	6.1066	2.2973	1.3585	0.8984	0.4256	0.2662	1.951	1.3809	0.7662	0.5411	0.6789	0.5882	1.1232	1.2756
5642	metoprolol	Xenobiotics	Drug - Cardiovascular	18037	LC/MS Pos Early	2028	4171	56392-17-7	D02358	HMDB0001932	0.0897	0.0897	0.0897	0.0897	0.0897	0.0897	0.0897	0.0897	0.0897	0.0897	0.0897	0.0897	0.0897	0.0897	0.0897	0.0897	0.0897	0.0897	0.0897	0.0897	0.0897	0.0897	0.0897	0.0897	0.0897	0.0897	0.0897	0.0897	0.0897	0.0897	0.0897	0.0897	0.0897
5643	metoprolol acid metabolite*	Xenobiotics	Drug - Cardiovascular	34109	LC/MS Pos Early	100001385	62936	56392-14-4			0.0011	0.0011	0.0011	0.0011	0.0011	0.0011	0.0011	0.0011	0.0011	0.0011	0.0011	0.0011	0.0011	0.0011	0.0011	0.0011	0.0011	0.0011	0.0011	0.0011	0.0011	0.0011	0.0011	0.0011	0.0011	0.0011	0.0011	0.0891	0.0011	0.0011	0.0011	0.0011	0.0011
5506	metronidazole	Xenobiotics	Drug - Antibiotic	57642	LC/MS Neg	100015878	4173	73334-05-1	C07203,D00409,DG00006	HMDB0015052	0.0016	0.0016	0.0016	0.0016	0.0016	0.0016	0.0016	0.0016	0.0016	0.0016	0.0016	0.0016	0.0016	0.0016	0.0016	0.0016	0.0016	0.0016	0.0016	0.0016	0.0016	0.0016	0.0016	0.0016	0.0016	0.0016	0.0016	0.0016	0.0016	0.0016	0.0016	0.0016	0.0016
5922	midazolam	Xenobiotics	Drug - Psychoactive	64122	LC/MS Pos Late	100020946	4192	59467-70-8	C07524,D00550	HMDB0014821	0.2593	0.2593	0.2593	0.2593	0.2593	0.2593	0.2593	0.2593	0.2593	0.2593	0.2593	0.2593	0.2593	0.2593	0.2593	0.2593	0.2593	0.2593	0.2593	0.2593	0.2593	0.2593	0.2593	0.2593	0.2593	0.2593	0.2593	0.2593	0.2593	0.2593	0.2593	0.2593	0.2593
5705	milrinone*	Xenobiotics	Drug - Cardiovascular	49616	LC/MS Neg	100006727	4197		C07224,D00417	HMDB0014380	1	1	1	1	1	1	1	1	1	1	1	1	1	1	1	1	1	1	1	1	1	1	1	1	1	1	1	1	1	1	1	1	1
5944	montelukast	Xenobiotics	Drug - Respiratory	64124	LC/MS Pos Late	100020892	5281040	158966-92-8	C07482	HMDB0014614	0.4193	0.4193	0.4193	0.4193	0.4193	0.6465	0.4193	0.4193	0.4193	0.4193	0.4193	0.4193	0.4193	0.4193	0.4193	0.4193	0.4193	0.4193	0.4193	0.4193	0.4193	0.4193	0.4193	0.4193	0.4193	0.4193	0.4193	0.4193	0.4193	0.4193	0.4193	0.4193	0.4193
5426	morphine	Xenobiotics	Drug - Analgesics, Anesthetics	21174	LC/MS Pos Early	100000911	5288826	57-27-2	C01516	HMDB0014440	0.6068	0.6068	0.6068	0.6068	0.6068	0.6068	0.6068	0.6068	0.6068	0.6068	0.6068	0.6068	0.6068	0.6068	0.6068	0.6068	0.6068	0.6068	0.6068	0.6068	0.6068	0.6068	0.6068	0.6068	0.6068	0.6068	0.6068	0.6068	0.6068	0.6068	0.6068	0.6068	0.6068
5428	morphine-3-glucuronide	Xenobiotics	Drug - Analgesics, Anesthetics	61844	LC/MS Neg	100016052	5484731		C16643	HMDB0041936	0.0429	0.0429	0.0429	0.0429	0.0429	0.0429	0.0429	0.0429	0.0429	0.0429	0.0429	0.0429	0.0429	0.0429	0.0429	0.0429	0.0429	0.0429	0.0429	0.0429	0.0429	0.0429	0.0429	0.0429	0.0429	0.0429	0.0429	0.0429	0.0429	0.0429	0.0429	0.0429	0.0429
2202	myo-inositol	Lipid	Inositol Metabolism	1124	LC/MS Polar	363	892	87-89-8	C00137	HMDB0000211	0.7782	1.0369	0.9326	0.8982	1.1605	1.2772	1.017	0.861	1.6682	0.9831	1.098	1.7229	1.3247	0.875	0.8307	0.9177	0.9173	0.9099	0.8106	1.0472	0.9359	0.7316	0.807	0.8868	0.783	1.3394	0.5468	0.5323	0.92	0.5496	0.8704	1.0915	0.7783
1508	myristate (14:0)	Lipid	Long Chain Saturated Fatty Acid	1365	LC/MS Neg	519	11005	544-63-8	C06424	HMDB0000806	0.4112	0.4871	1	1.0901	1.031	1.0579	0.3016	0.914	0.7103	0.9432	1.8412	0.891	1.7289	0.1676	0.2885	1.5447	0.9374	1.3263	1.9639	0.8051	0.3057	1.2491	1.6246	1.0968	0.3819	0.5026	0.8666	0.619	0.262	1.2091	2.4419	5.44	0.449
1527	myristoleate (14:1n5)	Lipid	Long Chain Monounsaturated Fatty Acid	32418	LC/MS Neg	100001198	5281119	544-64-9	C08322	HMDB0002000	0.1567	0.5088	1.3325	1.2382	2.2814	1.5019	0.1435	0.9393	0.3732	0.7096	1.6425	0.9892	1.6636	0.1	0.1949	2.0515	0.6251	1.1	1.2971	0.9704	0.1653	1.4583	1.6083	0.9983	0.2847	0.2516	0.7774	0.4459	0.1571	1.4393	1.694	3.6702	0.3303
1885	myristoleoylcarnitine (C14:1)*	Lipid	Fatty Acid Metabolism (Acyl Carnitine, Monounsaturated)	48182	LC/MS Pos Late	100006051	129691961	889848-55-9		HMDB0240588	0.1613	1.5511	1.4546	1.0135	1.566	0.676	0.366	1.0883	0.6959	1.3253	1.9588	1.1877	0.7176	0.4082	0.278	1.2948	1.0582	1.2837	0.6522	1.6774	0.5067	2.4912	1.5838	0.6247	1.1495	0.6858	1.1889	0.5831	0.3558	0.7109	1.0317	1.2614	0.2759
3099	myristoyl dihydrosphingomyelin (d18:0/14:0)*	Lipid	Dihydrosphingomyelins	57365	LC/MS Pos Late	100009038	44260138			HMDB0012085	1.3136	0.9956	1.598	1.1982	0.8912	0.9841	0.9582	1.5589	0.8946	1.3657	1.592	1.1382	0.9769	1.4574	1.8836	1.6819	1.0406	1.0865	1.1871	1.8479	1.1854	1.5477	1.4058	1.1964	1.3876	1.438	1.6807	1.1317	1.263	1.6372	1.397	1.585	0.9886
1863	myristoylcarnitine (C14)	Lipid	Fatty Acid Metabolism (Acyl Carnitine, Long Chain Saturated)	33952	LC/MS Pos Late	100001270	6426854	18822-89-4		HMDB000506	0.543	1.6279	1.4495	1.0593	1.3083	0.7357	0.7406	1.3338	1.1668	1.046	1.4148	0.8204	0.7395	0.4535	0.4922	1.4608	0.8065	1.4774	0.9291	1.538	0.703	1.6234	1.081	0.907	1.2483	0.7555	0.9935	0.863	0.6009	0.7069	1.5528	2.9347	0.422
546	N('1)-acetylspermidine	Amino Acid	Polyamine Metabolism	57689	LC/MS Pos Early	187	496	14278-49-0	C00612	HMDB0001276	0.8306	0.508	0.6763	0.9137	0.6527	0.6008	0.6086	0.6816	0.5994	0.4346	0.5621	0.6225	0.6721	0.7961	0.7212	0.5302	0.5283	0.6008	0.6327	1.0186	0.5814	0.4516	1	0.8937	0.65	0.6485	0.6858	0.1193	0.6544	0.8144	0.5736	0.6355	0.1193
138	N,N,N-trimethyl-5-aminovalerate	Amino Acid	Lysine Metabolism	57687	LC/MS Pos Early	100015962	14274897				0.7964	1.5898	0.5111	0.782	0.9251	1.2384	1.1604	1.023	2.943	1.1709	1.8198	1.8562	1.6295	1	1.1801	1.1537	1.7675	4.7967	2.9107	1.608	0.9931	0.9861	1.1115	1.2385	1.7549	3.5146	0.8646	1.1134	0.8344	0.602	4.4647	3.3319	1.1416
519	N,N,N-trimethyl-alanylproline betaine (TMAP)	Amino Acid	Urea cycle; Arginine and Proline Metabolism	62948	LC/MS Neg	100020217				HMDB0240365	0.3771	0.8758	0.7493	0.4614	2.5243	0.7253	1	0.7494	1.4461	1.084	0.6024	1.0146	0.5791	0.554	0.8992	0.5944	0.5985	0.4643	0.3771	1.2679	0.9816	0.5631	0.4728	0.6727	1.1199	0.7257	0.4736	0.6661	0.8769	0.5801	0.4244	0.3771	0.3771
137	N,N-dimethyl-5-aminovalerate	Amino Acid	Lysine Metabolism	62819	LC/MS Pos Early	100020842					3.3953	0.2128	0.2128	1.7745	0.3972	0.842	0.2128	0.2128	0.2128	0.2128	0.2128	2.6091	0.3382	0.5605	0.2128	0.7662	0.3371	1.0305	1.0776	0.2128	0.2605	0.5617	4.8092	0.9867	0.2128	0.2128	1.0065	0.2128	0.2128	0.2128	1.0845	0.9546	0.756
1219	N,N-dimethyl-pro-pro	Peptide	Modified Peptides	64571	LC/MS Pos Early	100022041					0.6353	0.9769	0.8891	0.8974	1.5876	0.8182	1.1013	1.0023	1.811	1.0591	0.8121	1.1034	1	0.7476	0.822	0.8203	0.8741	1.1035	0.6298	1.233	1.0313	0.5838	0.6442	0.9175	0.9212	1.0951	0.9727	0.776	0.8921	0.8112	0.8839	1.1705	1.112
33	N,N-dimethylalanine	Amino Acid	Alanine and Aspartate Metabolism	63151	LC/MS Pos Early	100020371	5488191	2812-31-9			0.3171	0.8908	1.3429	3.3005	1.811	0.8564	0.7071	0.463	4.8725	0.1654	1.2214	1.6703	3.5392	1.7702	1.514	7.1618	0.2781	0.2117	0.8034	5.7536	0.9574	7.309	0.6284	2.6335	1.367	0.7913	1.5501	0.9397	0.5188	0.7306	0.6916	0.3155	0.6991
4968	N-(2-furoyl)glycine	Xenobiotics	Food Component/Plant	31536	LC/MS Neg	100001086	21863	5657-19-2;5657-19-2		HMDB0000439	4.9223	12.5918	0.1977	14.8898	0.1977	0.8881	0.4345	0.7349	1.3985	0.1977	14.1926	0.743	8.0336	0.5363	0.5821	0.1977	4.0716	37.708	7.407	3.9432	27.8026	0.1977	1.4804	1.9946	1.947	0.6295	0.1977	0.1977	0.845	0.1977	0.3252	0.5951	8.0165
76	N-acetyl-1-methylhistidine*	Amino Acid	Histidine Metabolism	43255	LC/MS Pos Early	100004299	53859791			HMDB0240340	0.6612	3.2486	1.2105	0.7152	2.178	1	0.3956	1.3074	2.5966	0.8178	1.3585	1.81	1.7736	0.5788	0.5585	1.1834	0.4625	1.9944	0.7845	1.1607	1.1363	1.047	0.9505	0.7058	0.3277	0.4927	0.7027	0.962	0.9288	0.492	0.5163	0.4915	0.9651
139	N-acetyl-2-aminoadipate	Amino Acid	Lysine Metabolism	63920	LC/MS Pos Early	100021760	443992		C12986		0.7179	1.5464	0.956	0.8518	1.3607	1.1358	0.7587	1.4156	2.0313	0.7997	0.9093	1.2577	1.6137	0.9087	1.0952	1.2417	0.7996	1.862	0.6199	1.3915	0.7002	1.5707	1.082	0.9981	0.9149	1.2131	1.7008	0.8678	0.6704	0.9683	1.2432	1.1708	1.0019
1757	N-acetyl-2-aminooctanoate*	Lipid	Fatty Acid, Amino	62059	LC/MS Neg	100020204	95555			HMDB0059745	1.9756	1.6876	1.5481	1.1677	1.7256	0.8269	0.7904	1.0244	4.5048	1.2855	0.9546	3.5027	0.9823	1.5048	1.0778	1.1211	1.1206	2.0385	1.4798	1.1022	1.5923	0.9013	1.8347	1.7305	1.159	2.2268	2.8595	2.5662	0.7726	1.9732	1.776	1.6619	2.3159
75	N-acetyl-3-methylhistidine*	Amino Acid	Histidine Metabolism	43256	LC/MS Neg	100002204	193270	37841-04-6		HMDB0240341	0.1711	1.6595	0.8818	1.0225	0.9775	2.5426	0.2714	0.7123	4.6849	0.5255	0.8047	0.2398	2.1281	0.3055	0.6689	1.065	1.2812	2.3264	0.4241	1.4088	0.1711	2.0379	0.4969	0.1711	0.1711	0.1711	0.1711	0.9054	0.1711	0.1711	0.1711	0.1711	0.1711
55	N-acetyl-aspartyl-glutamate (NAAG)	Amino Acid	Glutamate Metabolism	35665	LC/MS Pos Early	100001612	188803	3106-85-2	C12270	HMDB0001067	1.3421	1.1653	0.8619	0.923	0.9984	0.5352	0.5689	0.5634	0.932	0.5663	1.0161	0.5631	0.7969	0.8051	0.8328	0.4541	0.516	0.6074	0.3206	0.5595	1.1622	1.0166	0.9259	1.4344	1.533	0.9307	0.4835	0.9464	1.4476	0.8193	0.6521	0.5718	0.6985
4242	N-acetyl-beta-alanine	Nucleotide	Pyrimidine Metabolism, Uracil containing	37432	LC/MS Neg	100002102	76406	3025-95-4	C01073	HMDB0061880	0.8918	0.6241	0.627	1.0344	1.0865	0.9151	0.8758	1.1245	1.1389	0.6984	0.9499	0.6692	1.1444	0.6761	0.508	0.9845	1.1554	0.5107	0.9154	0.6685	0.8342	0.6898	0.8668	0.8482	0.8291	0.8931	0.8935	1.0794	0.7804	0.9616	0.5874	0.5486	0.5255
135	N-acetyl-cadaverine	Amino Acid	Lysine Metabolism	43530	LC/MS Pos Early	100002249	10374713	32343-73-0		HMDB0002284	0.9417	0.7159	0.7484	1.3305	5.0479	0.8089	1.349	4.6861	2.8311	6.3322	0.3483	1.1701	1.1172	1.3808	0.6734	1.3142	8.7095	16.4994	0.7683	0.5121	1.2223	0.9804	1.3264	1.4648	0.5184	0.3483	0.7607	2.1471	0.4605	0.8374	6.3989	0.7366	0.4763
544	N-acetyl-isoputreanine	Amino Acid	Polyamine Metabolism	62309	LC/MS Pos Early	100020487	131802901				0.4503	0.9762	1.0609	0.7718	1.0854	0.7099	0.6889	0.591	1.1032	0.7398	0.9845	1.3571	0.908	1	0.498	1.233	0.6492	0.9182	0.6063	0.7711	0.9476	0.8738	1.1328	1.1737	1.1675	0.9172	0.6647	0.7861	0.8397	0.8786	0.6751	0.8187	0.6394
31	N-acetylalanine	Amino Acid	Alanine and Aspartate Metabolism	1585	LC/MS Polar	1110	88064	97-69-8	C02847	HMDB0000766	0.7416	0.9439	0.7448	0.7286	1.3513	0.9697	0.8873	1.019	1.3227	0.9102	0.9035	0.896	1.0192	0.9166	0.9102	0.942	0.8235	1.2377	0.8033	0.9895	0.9416	0.8758	0.8514	0.9066	0.8948	1.0999	1.0186	0.9044	0.7372	0.8688	0.9646	1.2161	0.8373
4818	N-acetylalliin	Xenobiotics	Food Component/Plant	45404	LC/MS Pos Early	100005367					9.4208	1.8037	3.8169	1.3666	4.4701	0.1032	1.9561	0.4876	0.5841	3.7017	0.1032	3.4234	0.1091	2.2494	0.3006	0.5196	6.1743	1.8391	0.3684	0.9005	0.1032	4.4472	2.0809	0.8051	0.8721	0.1032	0.5554	0.2705	1.284	1.7609	1.4059	0.8453	0.1538
499	N-acetylarginine	Amino Acid	Urea cycle; Arginine and Proline Metabolism	33953	LC/MS Pos Early	100001266	67427	155-84-0	C02562	HMDB0004620	0.9882	1.3164	1.6006	0.7475	1.2265	1.2644	0.6811	1.324	2.8123	1.1499	1.3371	1.9598	1.3654	0.9912	0.8752	1.0891	1.3962	3.2536	0.6727	1.5724	1.6056	1.2704	0.9353	1.2527	0.8479	1.7501	0.7886	1.4945	0.9218	1.0664	0.7226	0.7127	1.294
42	N-acetylasparagine	Amino Acid	Alanine and Aspartate Metabolism	33942	LC/MS Pos Early	100001257	99715	4033-40-3		HMDB0006028	1.5141	1.8141	1.2664	0.6532	0.6829	0.8971	0.4151	1.1542	2.8783	0.7842	0.7904	1.4392	1.5012	0.805	0.9801	0.8547	1.0525	1.8817	0.5997	0.9869	1.747	0.9167	1.4798	1.7984	0.6607	1.2382	1.5638	1.3192	0.7853	1.0398	0.77	0.7292	0.646
37	N-acetylaspartate (NAA)	Amino Acid	Alanine and Aspartate Metabolism	22185	LC/MS Polar	100000787	65065	997-55-7;997-55-7	C01042	HMDB0000812	0.8754	1.2029	0.6206	0.6272	1.0197	0.7251	0.7376	0.9293	1.5138	0.6708	0.8692	0.9556	0.8636	1.1658	0.8791	0.6786	0.566	1.0082	0.556	0.9734	0.9688	0.7495	0.8322	1.2179	0.9783	1.1441	0.5955	0.7413	0.8795	0.7638	1.0244	1.1964	1.0481
86	N-acetylcarnosine	Amino Acid	Histidine Metabolism	43488	LC/MS Neg	100004046	9903482	56353-15-2		HMDB0012881	1.1192	1.3999	1.0922	1.6862	0.9465	0.3841	2.0181	2.1263	2.1932	1.176	0.5889	1.3924	1.4691	1.2956	1.0489	1.2811	0.9503	1.0517	0.3728	0.8746	2.7065	0.7602	0.6285	1.3809	1.0249	1.0785	1.2231	1.5996	0.8269	1.1554	0.723	0.6706	0.9751
504	N-acetylcitrulline	Amino Acid	Urea cycle; Arginine and Proline Metabolism	48434	LC/MS Neg	100001577	656979	33965-42-3	C15532,C02851	HMDB0000856	0.9576	2.0265	1.2111	0.2923	0.9066	0.7103	0.2848	1.6809	2.2723	0.7307	0.4623	0.9987	2.6399	0.5413	0.8146	0.3371	0.6167	5.1667	0.2848	0.8742	0.355	0.2848	0.329	0.806	0.3721	1.4617	0.5331	0.9066	0.2848	0.4324	0.6101	0.5759	0.7477
1434	N-acetylglucosamine/N-acetylgalactosamine	Carbohydrate	Aminosugar Metabolism	46539	LC/MS Pos Early	100006435	84265;439174		C01074	HMDB0000212,HMDB0000215	0.8656	0.7296	0.7478	0.8055	0.9305	0.9131	0.7904	0.8282	1.1803	0.7113	1	0.8879	0.944	0.7491	0.9632	0.811	0.8859	0.8984	0.7354	0.828	0.7529	0.6911	0.7613	0.863	0.8945	1.2164	1.1889	0.8076	0.8765	0.7494	1.0901	1.3949	0.9005
1431	N-acetylglucosaminylasparagine	Carbohydrate	Aminosugar Metabolism	48149	LC/MS Pos Early	1215	123826	2776-93-4	C04540	HMDB0000489	0.4823	0.9944	0.5186	1.1065	1.2487	1.0727	0.8446	1.2604	1.2463	0.9191	0.9494	0.6298	1.1864	1.0085	0.6747	0.93	1.129	1.3953	1.2548	1.2534	0.9823	0.6137	0.7742	0.5765	0.7516	0.9608	0.9373	0.844	0.5985	0.9651	1.1931	0.8841	1.6351
47	N-acetylglutamate	Amino Acid	Glutamate Metabolism	15720	LC/MS Polar	100000282	70914	5817-08-03	C00624	HMDB0001138	0.6949	1.2827	0.6127	0.5247	0.9095	0.9477	0.5381	1.1845	2.5767	0.753	0.7882	1.0397	0.9881	1.0281	0.7231	0.8272	1.0477	1.4604	0.8066	0.7586	1.4317	0.5106	0.6129	0.9195	0.9217	1.0528	0.4681	0.6387	0.7435	0.7063	1.147	1.8018	0.8966
48	N-acetylglutamine	Amino Acid	Glutamate Metabolism	33943	LC/MS Polar	100001253	182230	2490-97-3	C02716	HMDB0006029	0.9864	1.4938	1.3787	0.7195	0.9256	1.2556	0.6849	1.0595	2.0405	0.4848	0.7504	1.6333	1.1269	0.5388	1.2465	0.831	0.7831	1.647	0.5142	0.8373	0.7682	0.7651	1.1004	1.4226	0.7913	0.9187	0.6844	1	0.5873	0.672	0.9112	1.3207	0.9747
2	N-acetylglycine	Amino Acid	Glycine, Serine and Threonine Metabolism	27710	LC/MS Pos Early	100001006	10972	543-24-8		HMDB0000532	0.6396	1.1828	0.7557	0.679	1.3043	1.1686	0.367	0.4139	1.4811	1	1.2774	0.7118	0.74	1.9867	0.6611	0.7464	0.4424	0.563	0.3435	1.0954	0.6361	2.0818	0.542	0.592	0.81	0.5497	0.6969	0.6918	1.7114	0.7694	0.4345	1.0667	0.6574
73	N-acetylhistidine	Amino Acid	Histidine Metabolism	33946	LC/MS Polar	100001293	75619	39145-52-3	C02997	HMDB0032055	1.0271	1.5291	1.3248	0.6937	0.9608	1.6542	0.5408	0.9547	2.0561	0.577	1.3723	0.6647	1.3041	0.7739	0.4571	1.1027	0.8373	1.6132	0.7383	0.9801	0.7154	1.0674	1.1184	1.8679	1.0996	1.6656	1.5557	0.9557	1	0.8822	1.2958	1.3406	1.7293
387	N-acetylisoleucine	Amino Acid	Leucine, Isoleucine and Valine Metabolism	33967	LC/MS Neg	100001276	306109	3077-46-1		HMDB0061684	0.7379	1.0005	0.3486	0.609	1.028	1.145	0.4349	1.1766	2.892	0.8272	0.6027	1.0576	1.3171	0.6858	0.6514	0.193	1.1006	1.6168	0.7517	0.7331	1.3284	0.4602	0.4888	0.7528	0.7647	1.0899	0.4942	0.4983	0.6429	0.6887	0.9301	1.2159	0.966
270	N-acetylkynurenine (2)	Amino Acid	Tryptophan Metabolism	48757	LC/MS Neg	100006378	73817779			HMDB0240342	0.6087	3.1229	0.6473	0.9762	0.344	0.2085	0.2085	2.4995	2.7948	0.7854	0.2085	0.7409	2.2097	0.4524	0.2085	0.8646	0.6362	2.7953	0.6089	0.2085	1.0605	0.4095	0.2085	1.1524	0.5737	1.2404	0.2085	0.6711	0.2085	0.6446	0.2085	0.2085	1.6688
336	N-acetylleucine	Amino Acid	Leucine, Isoleucine and Valine Metabolism	1587	LC/MS Neg	1082	70912	1188-21-2	C02710	HMDB0011756	0.7917	1.2373	1.0314	0.6112	1.0938	0.9714	0.4583	1.0023	3.0584	0.7325	0.8809	1.0924	1.3334	0.5759	0.9891	0.7049	1.0835	2.0519	0.9303	0.7388	1.2606	0.7235	0.6264	0.6415	0.7799	0.8445	0.5994	0.7159	0.1743	0.5902	0.9188	1.4912	0.994
435	N-acetylmethionine	Amino Acid	Methionine, Cysteine, SAM and Taurine Metabolism	1589	LC/MS Neg	1083	448580	65-82-7	C02712	HMDB0011745	0.7135	0.7471	1.2807	0.732	1.4325	0.8011	1.1141	0.5009	1.1683	0.6936	0.8325	0.5814	0.9748	0.9352	0.7884	0.6362	1.0088	1.0224	0.7478	0.8594	0.8418	1	1.0054	0.6491	0.6994	1.0957	1.0443	0.5689	0.6622	0.8094	0.3408	1.3237	0.8043
441	N-acetylmethionine sulfoxide	Amino Acid	Methionine, Cysteine, SAM and Taurine Metabolism	45428	LC/MS Pos Early	100005463	11902949	108646-71-5			0.456	0.3615	0.7197	0.3615	1.4337	0.3615	1.6143	0.476	1.1336	0.3615	0.5475	0.3615	0.5572	0.7463	0.3615	0.4988	0.6637	1.2122	0.3615	0.3615	0.3615	0.7297	0.3615	0.3615	0.3615	0.9112	0.3615	0.3615	0.3615	0.777	0.6352	0.9156	0.5427
1419	N-acetylneuraminate	Carbohydrate	Aminosugar Metabolism	32377	LC/MS Pos Early	1162	439197	131-48-6	C00270	HMDB0000230	0.8643	0.6093	0.9115	0.5746	0.9243	0.9568	0.8247	0.5532	1.2818	0.6795	0.9353	0.6945	0.8116	0.5577	0.5875	0.6823	1.0395	1.1309	0.9297	0.89	0.4642	0.7719	0.8084	0.5374	0.7245	1	1.3858	0.6756	0.5984	0.8007	0.887	1.0345	0.7455
141	N-acetylphenylalanine	Amino Acid	Phenylalanine Metabolism	33950	LC/MS Neg	100001256	74839	2018-61-3	C03519	HMDB0000512	0.684	1.8498	0.6758	0.9498	0.8961	0.957	0.5171	1.3337	2.0013	0.7802	0.788	1.1212	1.2912	0.9019	0.6558	0.734	0.7131	2.2044	0.7838	0.6429	1.0575	0.6082	0.6608	0.8742	0.837	0.904	0.5055	1.063	0.6444	0.6902	0.8654	0.8731	1.3905
505	N-acetylproline	Amino Acid	Urea cycle; Arginine and Proline Metabolism	34387	LC/MS Pos Early	100001334	322640	1074-79-9		HMDB0094701	2.2035	7.2818	0.1893	2.0755	0.4505	0.1893	0.1893	1.1938	3.7186	0.6358	0.6763	0.1893	1.7677	2.7247	0.1893	1.399	1.6288	1.8475	0.1893	0.7504	0.1893	0.5799	1.3616	1.8488	0.5619	1.2765	0.9637	1.3129	0.3379	0.1893	1.6465	3.8918	1.3283
538	N-acetylputrescine	Amino Acid	Polyamine Metabolism	37496	LC/MS Pos Early	192	122356	18233-70-0	C02714	HMDB0002064	0.9199	1.0602	0.8988	1.0863	1.1179	1.5112	0.9901	0.9466	1.5397	0.6384	1.3514	1.1703	1.1006	1.0673	1.1761	1.1536	1.6067	2.2219	1.0921	1.0669	1.0521	0.9458	0.871	1.134	0.9695	0.9462	0.9715	1.0732	1.5854	0.9129	1.2668	1.6443	1.43
11	N-acetylserine	Amino Acid	Glycine, Serine and Threonine Metabolism	37076	LC/MS Polar	100001851	65249	97-14-3		HMDB0002931	0.7794	1.0732	0.7878	0.5901	1.2735	1.0143	0.7545	1.0668	1.3342	0.8818	0.9633	0.9119	1.1827	0.8329	0.773	0.7751	0.9105	1.0628	0.7592	0.898	0.7358	0.7929	0.7252	0.7768	0.6953	1.0144	0.9176	0.6924	0.6843	0.6902	0.7743	1.2018	0.7252
473	N-acetyltaurine	Amino Acid	Methionine, Cysteine, SAM and Taurine Metabolism	48187	LC/MS Neg	100005466	159864			HMDB0240253	0.769	0.8011	0.7698	1.2097	1.2761	1.2737	0.7407	1.232	1.3444	0.4909	0.9685	0.983	1.2143	0.7094	0.8482	1.1149	0.4455	1.1476	0.6962	1.1738	0.7591	0.7118	0.6242	0.7127	0.728	1.2613	0.7803	0.7009	0.5797	0.8159	0.5787	1.3883	0.855
5076	N-acetyltheanine	Xenobiotics	Food Component/Plant	62711	LC/MS Neg	100020514					0.0704	0.0704	0.0704	0.0704	0.0704	0.4407	0.0704	0.0704	0.0704	0.0704	0.0704	4.3848	0.0704	0.9442	0.0704	0.0704	0.0704	0.0704	0.0704	0.0704	0.0704	0.0704	0.0704	0.0704	0.0704	4.8588	0.0704	0.0704	0.0704	0.0704	1.0558	0.0704	0.0704
18	N-acetylthreonine	Amino Acid	Glycine, Serine and Threonine Metabolism	33939	LC/MS Neg	100001274	152204	17093-74-2		HMDB0062557	0.7106	1.1063	0.6241	0.8091	1.4908	0.9872	0.8734	1	1.3753	0.7222	0.6854	0.9746	1.5011	1.0627	0.8124	0.8873	0.7587	1.2539	0.5778	0.9851	0.952	0.7948	0.7068	0.831	0.9328	1.0286	1.0785	0.8036	0.704	0.7444	0.7362	1.0149	0.8892
255	N-acetyltryptophan	Amino Acid	Tryptophan Metabolism	33959	LC/MS Pos Early	100001254	439917;700653	1218-34-4	C03137	HMDB0013713	1.0404	1.6611	1.3013	1.0259	0.7195	2.2323	0.6442	1.5918	2.2082	1.0938	0.8657	2.1076	2.4283	2.0115	0.6227	0.9079	0.6668	2.1891	0.6183	0.6951	1.4784	1.0498	0.5924	1.0886	1.5139	1.963	0.292	0.6775	1.5754	0.734	1.0157	0.292	2.998
163	N-acetyltyrosine	Amino Acid	Tyrosine Metabolism	32390	LC/MS Neg	100001104	68310	537-55-3		HMDB0000866	0.8002	1.7199	0.8718	0.8684	0.786	0.9077	0.541	1.1833	2.3307	0.4971	1.0037	1.2408	1.0706	0.8905	1.2011	0.7993	0.4936	2.0231	0.646	0.367	1	0.4409	0.5426	0.8955	0.719	1.2514	0.4399	1.2624	0.6379	0.8413	0.789	1.0591	0.9266
417	N-acetylvaline	Amino Acid	Leucine, Isoleucine and Valine Metabolism	1591	LC/MS Neg	1084	66789	96-81-1		HMDB0011757	0.8026	0.8782	0.67	0.7567	1.109	0.9887	0.6972	1.231	1.6519	0.7951	1.0788	1.2423	1.2621	0.8959	0.7334	0.9945	0.8218	1.3757	0.9091	1.1075	0.9103	0.9088	0.7554	0.9209	0.8638	0.929	0.9857	0.7411	0.7212	0.7957	0.9997	1.1829	0.8374
509	N-alpha-acetylornithine	Amino Acid	Urea cycle; Arginine and Proline Metabolism	32984	LC/MS Pos Early	100000285	439232	6205-08-09	C00437	HMDB0003357	0.4709	0.4709	0.4709	0.4709	0.4709	0.6596	0.4709	0.4709	1.3944	0.4709	0.8409	0.4709	0.4709	0.4709	0.4709	0.4709	0.5925	1.8673	0.7695	0.7751	0.4709	0.4709	0.4709	0.4709	0.4709	0.4865	0.4709	0.4709	0.4709	0.4709	0.7074	0.4709	0.4709
3034	N-behenoyl-sphingadienine (d18:2/22:0)*	Lipid	Ceramides	57372	LC/MS Pos Late	100015624					0.7546	2.1086	1.4246	0.5387	1.1236	1.6324	1.2823	0.8463	0.6609	1.1621	1.3183	0.6959	0.7161	0.5115	1.1174	0.83	1.5793	1.5788	0.6878	0.7607	0.5629	0.8689	0.7461	0.5977	1.5629	1.5064	0.5129	0.6339	1.2239	0.6754	1.6723	2.4441	2.7676
35	N-carbamoylalanine	Amino Acid	Alanine and Aspartate Metabolism	52340	LC/MS Pos Early	100006369	426409	77340-50-2			0.6167	1.567	0.1525	2.206	1.6576	3.8919	0.8225	0.1525	3.2494	1.9244	3.097	2.4277	1.9891	1.261	0.1525	1.3916	2.0572	3.0048	1.9089	1.8441	1.9618	0.9675	2.0669	2.5349	2.7143	2.2365	0.7464	1.3221	0.2884	0.8451	0.2592	0.3883	2.9137
419	N-carbamoylvaline	Amino Acid	Leucine, Isoleucine and Valine Metabolism	62852	LC/MS Neg	100020351	448879	26081-00-5			1.165	0.6272	0.7058	0.6	0.6322	1.6476	0.769	0.5702	1.6198	0.373	1.6155	1.2292	1.3059	1.0062	0.2548	0.6339	1.3293	1.5368	0.9173	1.585	0.7621	1.3662	0.6818	0.6738	0.8605	1.3343	0.5935	0.6699	0.5342	0.5341	0.7657	1.048	0.5231
508	N-delta-acetylornithine	Amino Acid	Urea cycle; Arginine and Proline Metabolism	43249	LC/MS Neg	100004523	9920500		C00437	HMDB0003357	1.2791	1.2239	0.2727	2.5112	1.0537	3.3459	1.8293	2.4792	1.2517	2.071	2.5119	2.4778	2.2816	2.2718	0.5664	2.4167	1.9905	0.5202	1.4267	2.9354	2.4882	0.7808	0.7572	0.8743	1.5446	3.6912	1.144	0.6254	1.3059	0.9606	0.9458	0.5583	1.5159
5893	N-desalkylquetiapine*	Xenobiotics	Drug - Psychoactive	62484	LC/MS Pos Late	100020805	11369918				0.3287	0.3287	0.3287	0.3287	0.3287	0.3287	0.3287	0.3287	0.3287	0.3287	0.3287	0.3287	0.3287	0.3287	0.3287	0.3287	0.3287	0.3287	0.3287	0.3287	0.3287	0.3287	0.3287	0.3287	0.3287	0.3287	0.3287	0.3287	0.3287	0.3287	0.3287	0.3287	0.3287
5423	N-ethylglycinexylidide	Xenobiotics	Drug - Analgesics, Anesthetics	33080	LC/MS Pos Early	100001539	24415	7728-40-7	C16561	HMDB0060656	0.0774	0.0774	0.0774	0.0774	0.0774	0.0774	0.0774	0.0774	0.0774	0.0774	0.0774	0.0774	0.0774	0.0774	0.0774	0.0774	0.0774	0.0774	0.0774	0.0774	0.0774	0.0774	0.0774	0.0774	0.0774	0.0774	0.0774	0.0774	0.0774	0.0774	0.0774	0.0774	0.0774
274	N-formylanthranilic acid	Amino Acid	Tryptophan Metabolism	43549	LC/MS Polar	100004561	101399	3342-77-6	C05653	HMDB0004089	1.1011	0.9598	1.1279	1	0.7194	1.6342	1.2707	2.1064	1.2244	0.9223	0.9283	1.3598	1.133	1.017	0.7358	0.8401	2.165	1.7672	1.1562	0.9164	1.7117	1.6876	0.6186	1.5485	1.4471	1.3575	0.8501	0.9947	0.9142	0.8836	1.3466	1.106	2.3028
437	N-formylmethionine	Amino Acid	Methionine, Cysteine, SAM and Taurine Metabolism	2829	LC/MS Neg	194	439750	4289-98-9	C03145	HMDB0001015	0.8203	1.1675	0.6592	0.9153	1.1551	1.1333	0.8281	1.1396	1.5725	0.8909	1.0631	1.0324	1.0203	1.054	0.9078	0.9954	0.9961	1.2208	1.0001	1.1435	0.9767	0.8939	0.7778	0.892	1.0217	1.2445	0.9433	0.8234	0.6948	0.8776	1.0181	1.5327	0.9497
512	N-methylhydroxyproline	Amino Acid	Urea cycle; Arginine and Proline Metabolism	62068	LC/MS Pos Early	100020215	9860390				1.0681	0.4884	0.0813	5.9289	0.3007	3.6085	0.3939	0.3305	1.4616	0.9653	0.8948	7.3822	0.4019	0.2883	0.2885	0.3839	0.8207	0.7292	0.0813	1.1342	2.9322	2.0712	0.841	0.4029	0.0813	0.6472	1.6546	2.6007	0.5491	0.438	0.2459	0.579	0.9429
5329	N-methylpipecolate	Xenobiotics	Bacterial/Fungal	47101	LC/MS Pos Early	100005383	11286529	41447-17-0			0.3711	0.842	0.3004	2.99	0.3819	0.8473	0.4863	1.0012	3.5468	0.1079	1.5614	1.1959	1.2373	0.9394	0.1719	4.8771	0.6354	1.2643	3.1421	0.8744	5.3932	1.3749	2.7021	0.6918	0.4081	0.0791	3.9587	0.4969	0.0927	0.607	0.8227	0.2849	0.9342
518	N-methylproline	Amino Acid	Urea cycle; Arginine and Proline Metabolism	37431	LC/MS Pos Early	100001956	643474	475-11-6		HMDB0094696	7.9486	1.1007	0.4616	14.9742	1.3063	7.2572	0.7198	0.1973	1.7064	1.6449	0.4704	17.12	0.5709	0.6603	0.7173	0.5831	0.518	0.2093	0.2474	2.765	4.7374	3.2967	1.4312	1.0066	0.5494	0.9352	1.6318	3.7479	1.2243	0.2085	0.2147	0.9013	0.741
2197	N-oleoylserine	Lipid	Endocannabinoid	57664	LC/MS Neg	100015641	44190514				1.0394	0.6966	0.9107	1.2429	1.3	0.9384	0.4315	0.5974	1.0757	1.1044	1.4986	0.9357	1.01	1.5785	0.4927	1.1786	1.3816	1.073	0.642	1.5205	0.846	1.0438	1.3171	0.8974	0.7305	0.5498	0.8969	1.3027	0.464	1.3405	0.6898	0.4315	0.6074
2173	N-oleoyltaurine	Lipid	Endocannabinoid	39732	LC/MS Neg	100003119	6437033	52514-04-2			0.2474	0.7227	0.2474	1	0.2474	0.2474	0.2474	0.2474	0.2474	0.2474	1.011	0.2474	0.2474	0.2474	0.2556	1.0154	3.8702	0.6773	1.2371	1.4643	0.2474	1.0963	0.9042	0.7	0.4335	0.2474	0.2474	0.583	0.2787	0.2474	3.3987	0.2474	0.4454
3044	N-palmitoyl-heptadecasphingosine (d17:1/16:0)*	Lipid	Ceramides	57430	LC/MS Pos Late	100015731				HMDB0240685	0.8997	0.7686	0.895	0.9	0.7092	0.8127	0.7848	1.3098	1.047	1.404	1.6312	0.8911	1.1066	0.7324	0.6359	1.4717	0.978	1.1568	1.2019	1.2823	1.2807	0.976	0.9534	0.7758	0.9918	0.6702	1.3649	0.8982	0.7177	1.166	1.2175	1.4863	1.0478
3032	N-palmitoyl-sphingadienine (d18:2/16:0)*	Lipid	Ceramides	57416	LC/MS Pos Late	100015609				HMDB0240686	1.2695	0.8117	0.8361	1.1735	0.7295	0.7527	0.725	1.0938	1.2084	1.2363	1.6495	1.3782	1.4843	1.0763	0.6288	1.5044	0.7946	0.6534	1.1753	1.3493	1	1.0399	1.6264	1.2606	0.8407	0.7042	1.4288	0.804	0.8101	1.268	0.9052	1.2662	0.8602
3010	N-palmitoyl-sphinganine (d18:0/16:0)	Lipid	Dihydroceramides	52604	LC/MS Pos Late	100009028	5283572	5966-29-0		HMDB11760	0.8289	0.9108	0.7794	0.6779	0.7573	0.5915	0.6762	1.7629	1.3467	1.0085	0.7741	0.7144	0.9455	0.7449	0.7942	0.7375	1.2212	0.9173	1.2018	0.7687	1.3505	0.6358	0.6256	0.5546	1.3793	0.8096	1.0252	0.6951	1.0284	1.0276	1.3862	1.3759	0.8367
3022	N-palmitoyl-sphingosine (d18:1/16:0)	Lipid	Ceramides	44877	LC/MS Pos Late	1518	5283564	24696-26-2		HMDB0004949	0.9607	0.8446	0.7414	0.911	0.5558	0.6111	0.6572	1.225	1.4846	0.9545	1.0511	0.6685	1.0239	0.6464	0.4972	1.0167	0.6996	0.9971	1.0598	1.062	1.2042	0.8205	1.0642	0.8251	0.9002	0.5767	0.9736	1	0.8723	1.0505	1.1043	1.1969	0.6532
1824	N-palmitoylglycine	Lipid	Fatty Acid Metabolism (Acyl Glycine)	42092	LC/MS Neg	100003686	151008	2441-41-0		HMDB0013034	0.9876	0.9641	0.9744	1.1694	1.1162	0.937	0.5847	1.3347	1.2823	1.6442	1.1933	0.845	1.1008	0.5299	0.726	1.1478	0.9289	1.0445	1.319	1.0631	0.4356	1.1275	1.0534	1.3993	0.9819	0.4848	1.0824	0.9198	0.7017	1.2471	1.7873	2.2408	0.5357
3033	N-stearoyl-sphingadienine (d18:2/18:0)*	Lipid	Ceramides	57417	LC/MS Pos Late	100015632	132282053			HMDB0240362	1.0472	0.6717	0.8495	0.7498	0.7168	0.3178	0.6988	0.7688	1.3817	0.9879	0.9263	0.3534	1.189	0.2703	0.1902	1.2213	0.2066	0.578	0.8659	0.9421	0.7219	0.6838	1.0137	0.5935	1.0642	0.1902	0.7915	0.4944	0.9472	0.9548	0.9544	2.1891	0.347
3013	N-stearoyl-sphinganine (d18:0/18:0)*	Lipid	Dihydroceramides	1759	LC/MS Pos Late	922	5283573	2304-80-5		HMDB0011761	0.4353	0.2836	1.0057	0.5178	1.1858	0.2391	0.4496	1.9189	1.324	0.4066	0.4172	0.2735	0.7009	0.4256	0.7169	1	0.3989	0.5602	1.4365	0.4122	0.3352	0.3952	0.2747	0.3188	0.9484	0.3433	1.1508	0.4262	0.7027	0.9406	2.3447	1.7941	0.3548
3026	N-stearoyl-sphingosine (d18:1/18:0)*	Lipid	Ceramides	54979	LC/MS Pos Late	1547	5283565	104404-17-3		HMDB0004950	0.692	0.625	1.0424	0.4372	0.7775	0.5479	0.6665	0.9219	0.9051	0.7103	0.6484	0.3415	0.8388	0.2906	0.6268	0.8545	0.5245	1.0057	0.7153	0.6904	0.4539	0.4629	0.5064	0.4257	1	0.5522	0.7412	0.4507	0.9646	0.7663	1.3253	1.7258	0.6787
2198	N-stearoylserine*	Lipid	Endocannabinoid	61822	LC/MS Neg	100019957					2.4272	1.2875	2.4613	2.9857	2.5396	1.6197	0.3806	0.3806	0.495	0.4259	1.6523	1.7286	1.9492	2.2009	1.0999	1.1554	0.5745	0.8782	0.5626	1.8628	0.3806	0.5539	0.5316	0.3806	0.3806	0.3806	0.5333	0.3806	0.6336	0.6184	0.4516	0.3806	0.3806
2174	N-stearoyltaurine	Lipid	Endocannabinoid	39730	LC/MS Neg	100003240	168274	63155-80-6			0.7832	0.7592	0.8528	0.7258	1.7602	0.4841	1.1181	0.9744	0.3258	1.0368	0.4976	0.3258	0.5195	0.3258	0.3258	1.4235	1.6263	1.0547	1.8626	0.6517	0.3258	0.8136	1.4295	0.7537	1.2245	0.6029	0.6053	1.0176	0.3258	0.9362	2.5335	0.7652	0.3258
554	N1,N12-diacetylspermine	Amino Acid	Polyamine Metabolism	52987	LC/MS Pos Early	100002132	132680	61345-83-3	C03413	HMDB0002172	0.2941	0.2941	0.7637	0.2941	0.3863	0.5403	0.2941	0.2941	0.5412	0.2941	0.2941	0.2941	0.2941	0.5113	0.2941	0.2941	0.2941	0.2941	0.2941	0.2941	0.2941	0.2941	0.3335	0.2941	0.3934	0.2941	0.633	0.2941	0.3637	0.4849	0.2941	0.8686	0.2941
4325	N1-Methyl-2-pyridone-5-carboxamide	Cofactors and Vitamins	Nicotinate and Nicotinamide Metabolism	40469	LC/MS Neg	100001468	69698	701-44-0	C05842	HMDB0004193	0.9571	1.0788	0.5523	1.0487	1.764	2.3202	0.6032	1.4718	2.337	1.1929	0.4669	0.9104	2.5708	0.8867	1.2108	1.4036	1.0034	1.1059	1.3278	1.6037	0.6151	0.7434	0.4009	0.271	1.3213	0.8007	0.5113	1.5475	0.688	0.6488	1.4503	0.7228	1.3445
4326	N1-Methyl-4-pyridone-3-carboxamide	Cofactors and Vitamins	Nicotinate and Nicotinamide Metabolism	57584	LC/MS Pos Early	100001469	440810	769-49-3	C05843	HMDB0004194	0.8324	1.5355	0.5169	0.9203	2.0058	2.7288	0.7327	1.2002	2.6893	1	0.5493	0.9187	2.4208	0.8984	1.4787	1.4018	1.1994	1.4164	1.3068	1.6042	0.5846	0.7066	0.4012	0.2694	1.8929	1.0798	0.4595	1.405	0.9669	0.5229	1.9663	0.9147	1.9656
4154	1-methyladenosine	Nucleotide	Purine Metabolism, Adenine containing	15650	LC/MS Pos Early	1242	27476	15763-06-1	C02494	HMDB0003331	0.7933	0.8342	0.6079	1.0994	0.8052	1.0423	0.8409	1.0623	1.171	0.907	1.1063	1.1184	1.2728	1.0563	0.8398	1.155	0.8721	1.1171	0.9364	1.2869	0.9688	0.9478	0.8719	1.2225	0.8977	0.8669	1.1873	1.066	0.9133	0.9296	0.781	1.1162	0.9061
4127	N1-methylinosine	Nucleotide	Purine Metabolism, (Hypo)Xanthine/Inosine containing	48351	LC/MS Pos Early	100001409	650095	20245-33-4		HMDB0002721	0.3844	0.8876	0.6575	0.4403	1.055	0.6855	0.8173	1.263	1.3444	0.7041	0.9391	0.6549	1.4787	1.0637	0.8335	1.0079	0.717	1.3591	0.6956	1.1225	0.8411	0.7293	0.5012	0.859	0.8867	1.0146	0.8058	0.7433	0.624	0.8565	1.2054	1.5023	1.1236
4193	N2,N2-dimethylguanosine	Nucleotide	Purine Metabolism, Guanine containing	35137	LC/MS Pos Early	100001412	135501639	2140-67-2		HMDB0004824	0.678	0.9158	0.5842	0.8447	1.1314	0.953	0.8747	0.9425	1.4636	1.0017	0.9436	0.9454	1.2048	1.0056	0.9345	0.8693	0.8009	1.3214	0.7058	1.0864	0.8705	0.8809	0.661	0.908	0.8629	1.0172	1.0057	0.9141	0.6109	0.8653	1.0147	1.4265	1.0129
510	N2,N5-diacetylornithine	Amino Acid	Urea cycle; Arginine and Proline Metabolism	43591	LC/MS Neg	100004575	65977	39825-23-5		HMDB0240345	1.1302	1.6991	1.1564	1.9321	2.1133	3.1375	0.6333	4.1236	2.5755	1.2276	1.8871	2.8691	3.3937	1.0128	0.8859	1.8832	0.9229	1.6797	0.6908	3.0134	1.1734	0.8575	0.8899	1.5463	0.7217	2.0861	0.5397	0.5759	0.6808	0.6352	0.7762	0.2126	0.9686
110	N2-acetyl,N6,N6-dimethyllysine	Amino Acid	Lysine Metabolism	63254	LC/MS Pos Early	100020545					0.4984	0.705	0.9251	1.2173	1.0529	0.3281	0.2481	0.4924	3.8515	0.2481	0.5176	0.7678	0.2481	0.413	0.542	1.905	0.2481	0.8414	0.7348	0.2481	1.5883	0.5563	2.0794	0.9631	0.3549	0.3757	2.5118	0.5108	0.2481	0.2481	0.341	0.5758	0.2481
109	N2-acetyl,N6-methyllysine	Amino Acid	Lysine Metabolism	62954	LC/MS Pos Early	100020546					1.3081	1.631	1.2975	1.8806	0.71	0.352	0.2172	0.5439	8.2082	0.1768	0.9125	1.2097	0.3475	0.6935	0.9734	3.0134	0.2566	2.5386	0.8567	0.3508	3.9861	1.8934	4.8326	1.209	0.3919	0.511	3.1078	1.8305	0.517	0.2771	0.3666	1.2615	0.5072
106	N2-acetyllysine	Amino Acid	Lysine Metabolism	36751	LC/MS Polar	100001721	92907	1946-82-3	C12989	HMDB0000446	0.5867	1.6751	1.1687	0.5867	0.5867	0.647	0.5867	0.5867	2.0642	0.5867	0.5867	0.9963	0.8277	0.5867	0.6673	0.5867	0.5867	1.4021	0.5867	0.7167	0.5867	0.6926	0.5867	0.5867	0.5867	0.5867	0.5867	0.5867	0.5867	0.5867	0.5867	0.6756	0.5867
4257	N4-acetylcytidine	Nucleotide	Pyrimidine Metabolism, Cytidine containing	35130	LC/MS Pos Early	100001413	107461	3768-18-1		HMDB0005923	0.4301	1.1059	0.3641	0.4443	0.8974	1.457	0.4628	0.6414	2.0185	0.298	0.2745	0.6715	0.8987	0.6173	1.3739	0.7645	0.8574	2.4125	0.5965	0.6453	0.2614	0.5696	0.3858	0.3069	0.7532	0.6973	1.1325	0.4721	0.6314	0.6244	1.3452	3.4269	1.0634
116	N6,N6,N6-trimethyllysine	Amino Acid	Lysine Metabolism	1498	LC/MS Pos Early	189	440120	23284-33-5	C03793	HMDB0001325	0.6308	0.9415	0.6249	0.7656	1.2862	0.6406	0.8153	2.1539	0.8753	0.7409	0.7752	0.8188	1.691	0.7461	1.1575	0.7296	1.1623	0.7104	0.3495	0.8371	0.9832	1.0703	0.4479	0.7187	0.6758	0.8265	0.6639	0.8494	0.5793	0.6711	0.2133	0.2185	0.4361
115	N6,N6-dimethyllysine	Amino Acid	Lysine Metabolism	62862	LC/MS Pos Early	100020417	193344	2259-86-1	C05545	HMDB0013287	0.7638	0.7974	0.5183	1.7441	0.8204	0.8796	0.4712	1.1613	2.4869	0.4256	0.9009	0.853	1.0415	1.1517	0.6532	2.1153	1.2366	1.0818	1.5635	0.7788	2.3045	0.9145	1.5177	0.8804	0.9885	0.9084	2.0658	0.924	0.7768	0.6948	0.7464	0.8952	0.8382
107	N6-acetyllysine	Amino Acid	Lysine Metabolism	36752	LC/MS Neg	100001734	92832	692-04-6	C02727	HMDB0000206	0.9893	1.2078	0.8667	0.9343	0.9918	1.3163	0.7132	1.2559	2.5425	0.8927	1.1688	1.1785	1.4215	1.1888	0.7565	1.0028	1.5415	1.7424	1.2539	1.2268	1.3962	1.004	0.8603	1.0241	1.3531	0.9718	0.9657	0.8809	1.0029	0.9055	1	1.8812	1.0575
4165	N6-carbamoylthreonyladenosine	Nucleotide	Purine Metabolism, Adenine containing	35157	LC/MS Neg	100001415	161466	24719-82-2		HMDB0041623	0.755	0.8743	0.6379	0.9075	1.1956	1.0859	0.7428	0.7739	1.5357	0.8394	0.9744	0.9651	1.3363	0.9244	0.9811	1.0158	0.5711	0.882	0.9669	1.229	0.898	0.8519	0.6747	0.8888	0.7586	0.974	1.0172	1.0403	0.8519	0.8932	0.8801	1.4754	0.9284
1436	N6-carboxymethyllysine	Carbohydrate	Advanced Glycation End-product	36713	LC/MS Pos Early	100001768	123800	5746-04-03		HMDB0240347	1.3554	0.8955	0.1864	0.539	1.1119	1.1264	1	1.0003	2.3392	0.5594	1.0138	0.5046	2.4808	0.464	0.6808	0.6777	1.4546	2.0564	1.1333	0.8112	1.2035	0.5788	0.6048	1.0368	0.7833	1.503	1.5109	0.8936	0.7451	0.4532	1.6744	0.8843	1.4674
114	N6-methyllysine	Amino Acid	Lysine Metabolism	62860	LC/MS Pos Early	100003415	164795	1188-07-4	C02728	HMDB0002038	0.9827	0.8353	0.607	3.272	0.4881	0.6124	0.577	1.2059	3.632	0.1892	1.2192	0.5808	0.5973	1.0934	0.556	4.8106	0.8708	1.0631	2.4772	0.5439	6.5501	1.3072	4.0576	0.905	0.959	0.9212	3.4402	1.2718	1.0366	0.4695	1.2148	0.9969	0.8004
4175	N6-succinyladenosine	Nucleotide	Purine Metabolism, Adenine containing	48130	LC/MS Neg	100001664	165243	4542-23-8		HMDB0000912	0.565	0.9627	0.7088	0.9147	1.0693	1.2199	1.2193	0.7656	2.1813	0.745	1.3746	1.4317	1.1608	0.7669	0.5483	0.7415	0.7284	1.3602	0.693	1.0051	0.882	0.4859	0.364	0.8791	0.5833	1.1685	1.1332	0.757	0.5074	0.6796	1.1719	1.4268	0.9712
5391	naproxen	Xenobiotics	Drug - Analgesics, Anesthetics	12122	LC/MS Neg	1384	156391	22204-53-1	C01517	HMDB0001923	0.0349	0.0349	0.0349	0.0349	0.0349	0.0349	0.0349	0.0349	0.0349	0.0349	0.0349	0.0349	0.0349	0.0349	0.0349	0.0349	34.5332	0.0349	0.0349	0.0349	0.0349	0.0349	0.0349	0.0349	0.0349	0.0349	0.0349	1.4904	0.0349	0.0349	0.0349	167.547	0.0349
6064	neopentyl glycol adipate	Xenobiotics	Chemical	64428	LC/MS Neg	100022023					0.1214	0.1214	0.1214	0.1214	0.1214	0.1214	0.1214	0.1214	0.1214	0.1214	0.1214	0.1214	0.1214	0.1214	0.1214	0.1214	0.1214	0.1214	0.1214	0.1214	0.1214	0.1214	0.1214	0.1214	0.1214	0.1214	0.1214	0.1214	0.1214	0.1214	0.1214	0.1214	0.1214
6066	neopentyl glycol azelate	Xenobiotics	Chemical	64419	LC/MS Polar	100022017					0.0011	0.0011	0.0011	0.0011	0.0011	0.0011	0.0011	0.0011	0.0011	0.0011	0.0011	0.0011	0.0011	0.0011	0.0011	0.0011	0.0011	0.0011	0.0011	0.0011	0.0011	0.0011	0.0011	0.0011	0.0011	0.0011	0.0011	0.0011	0.0011	0.0011	0.0011	0.0011	0.0011
6069	neopentyl glycol dodecanedioate	Xenobiotics	Chemical	64425	LC/MS Neg	100022019					0.0883	0.0883	0.0883	0.0883	0.0883	0.0883	0.0883	0.0883	0.0883	0.0883	0.0883	0.0883	0.0883	0.0883	0.0883	0.0883	0.0883	0.0883	0.0883	0.0883	0.0883	0.0883	0.0883	0.0883	0.0883	0.0883	0.0883	0.0883	0.0883	0.0883	0.0883	0.0883	0.0883
6063	neopentyl glycol glutarate	Xenobiotics	Chemical	64429	LC/MS Neg	100022024					0.1152	0.1152	0.1152	0.1152	0.1152	0.1152	0.1152	0.1152	0.1152	0.1152	0.1152	0.1152	0.1152	0.1152	0.1152	0.1152	0.1152	0.1152	0.1152	0.1152	0.1152	0.1152	0.1152	0.1152	0.1152	0.1152	0.1152	0.1152	0.1152	0.1152	0.1152	0.1152	0.1152
6067	neopentyl glycol sebacate	Xenobiotics	Chemical	64420	LC/MS Neg	100022016					0.0547	0.0547	0.0547	0.0547	0.0547	0.0547	0.0547	0.0547	0.0547	0.0547	0.0547	0.0547	0.0547	0.0547	0.0547	0.0547	0.0547	0.0547	0.0547	0.0547	0.0547	0.0547	0.0547	0.0547	0.0547	0.0547	0.0547	0.0547	0.0547	0.0547	0.0547	0.0547	0.0547
6065	neopentyl glycol suberate	Xenobiotics	Chemical	64421	LC/MS Neg	100022020					0.1359	0.1359	0.1359	0.1359	0.1359	0.1359	0.1359	0.1359	0.1359	0.1359	0.1359	0.1359	0.1359	0.1359	0.1359	0.1359	0.1359	0.1359	0.1359	0.1359	0.1359	0.1359	0.1359	0.1359	0.1359	0.1359	0.1359	0.1359	0.1359	0.1359	0.1359	0.1359	0.1359
6068	neopentyl glycol undecanedioate	Xenobiotics	Chemical	64424	LC/MS Neg	100022018					0.0253	0.0253	0.0253	0.0253	0.0253	0.0253	0.0253	0.0253	0.0253	0.0253	0.0253	0.0253	0.0253	0.0253	0.0253	0.0253	0.0253	0.0253	0.0253	0.0253	0.0253	0.0253	0.0253	0.0253	0.0253	0.0253	0.0253	0.0253	0.0253	0.0253	0.0253	0.0253	0.0253
1890	nervonoylcarnitine (C24:1)*	Lipid	Fatty Acid Metabolism (Acyl Carnitine, Monounsaturated)	57531	LC/MS Pos Late	100015846				HMDB0006509	0.6702	1.4068	1.1853	0.8129	0.8979	0.6015	0.7198	1.1259	1.247	1.0178	0.745	2.1148	0.549	0.6939	0.4617	1.0523	1.0113	1.2218	0.6333	1.5105	1.2277	1.0632	1	0.7087	1.5201	0.8617	0.791	1.0924	0.8525	1.1635	0.9912	0.9999	0.5233
4305	nicotinamide	Cofactors and Vitamins	Nicotinate and Nicotinamide Metabolism	594	LC/MS Pos Early	432	936	98-92-0	C00153	HMDB0001406	0.4772	0.3368	1.2815	0.7646	0.5264	0.9282	1.3012	0.5389	0.7133	1.1669	0.1582	0.5483	0.8715	0.6915	0.9935	0.2488	0.4779	0.4972	0.5261	0.7194	0.7434	1.3596	1.1907	0.4086	1.0508	1.3344	1.3966	1.3799	1.3	0.6846	0.4403	1.0842	0.4741
1517	nonadecanoate (19:0)	Lipid	Long Chain Saturated Fatty Acid	1356	LC/MS Neg	892	12591	646-30-0	C16535	HMDB0000772	0.6694	0.8917	1.1722	1.1012	0.9275	0.9958	0.5758	0.938	0.6879	1.1696	1.5735	1.4718	1.0048	0.5894	0.515	0.9562	1.7525	1.358	1.3678	0.9816	0.6031	1.2557	1.3302	0.9285	0.692	0.5986	0.6819	0.7648	0.5006	0.9326	1.5597	2.2756	0.7414
1858	nonanoylcarnitine (C9)	Lipid	Fatty Acid Metabolism (Acyl Carnitine, Medium Chain)	61775	LC/MS Pos Late	100006620	91825642			HMDB0013288	0.4748	1.4666	3.273	1.8922	4.1701	0.5369	0.5611	1.3387	1.7522	1.9173	1.4643	1.1277	1.2306	0.5046	0.9126	1.1934	0.8347	2.2689	0.7184	2.2291	0.9922	3.0585	1.412	0.8606	1.6488	0.6231	3.1903	1.1741	0.6024	1.0078	1.684	3.355	0.6548
5447	norfentanyl	Xenobiotics	Drug - Analgesics, Anesthetics	63870	LC/MS Pos Early	100021109	259381	1609-66-1		HMDB0061006	0.5405	0.5405	0.5405	0.5405	0.5405	0.5405	0.5405	0.5405	0.5405	0.5405	0.5405	0.5405	0.5405	0.5405	0.5405	0.5405	0.5405	0.5405	0.5405	0.5405	0.5405	0.5405	0.5405	0.5405	0.5405	0.5405	0.5405	0.5405	0.5405	0.5405	0.5405	0.5405	0.5405
5861	norfluoxetine	Xenobiotics	Drug - Psychoactive	37252	LC/MS Pos Late	100003769	4541	83891-03-6		HMDB0060551	0.745	0.745	0.745	0.745	0.745	0.745	0.745	0.745	0.745	0.745	0.745	0.745	0.745	0.745	0.745	0.745	0.745	0.745	0.745	0.745	0.745	0.745	0.745	0.745	0.745	0.745	0.745	1.255	0.745	0.745	0.745	0.745	0.745
4560	o-cresol sulfate	Xenobiotics	Benzoate Metabolism	36845	LC/MS Neg	100001806	11615528			HMDB0011635	0.0728	0.2211	0.1684	0.5291	0.8356	0.7394	0.0825	0.2244	0.2306	0.0936	0.5521	2.2339	1.6285	0.8646	0.1317	0.1864	0.7298	3.5666	0.8975	0.5494	1.4651	0.1394	0.9325	0.4412	0.1386	0.1597	0.2308	0.0777	0.1933	0.0873	0.1187	0.0427	0.2784
5781	o-hydroxyatorvastatin	Xenobiotics	Drug - Metabolic	47883	LC/MS Neg	100005933	9808225	214217-86-4			0.1721	0.1721	0.1721	0.1721	0.1721	0.1721	0.1721	0.1721	0.1721	0.1721	0.1721	0.1721	1.1083	0.1721	0.1721	0.1721	0.1721	4.4474	0.1721	0.39	0.1721	0.1721	0.1721	0.1721	0.1721	0.1721	0.1721	1.7504	0.1721	0.1721	0.1721	0.8217	0.1721
5782	o-hydroxyatorvastatin lactone	Xenobiotics	Drug - Metabolic	47879	LC/MS Pos Late	100005937	10650434				0.3168	0.3168	0.3168	0.3168	0.3168	0.3168	0.3168	0.3168	0.3168	0.3168	0.3168	0.3168	1.0517	0.3168	0.3168	0.3168	0.3168	6.9967	0.3168	0.4111	0.3168	0.3168	0.3168	0.3168	0.3168	0.3168	0.3168	1.256	0.3168	0.3168	0.3168	0.5475	0.3168
6090	O-sulfo-L-tyrosine	Xenobiotics	Chemical	45413	LC/MS Neg	100005384	514186			HMDB0155722	0.9195	1.2241	0.6377	0.7719	1.1441	0.9063	1.1915	1.1259	1.7334	0.6867	1.2805	1.2066	1.7332	1.4565	0.754	1.146	0.7555	1.2734	0.9423	1.4794	1	0.9798	0.7606	1.1241	1.2968	0.8361	1.1451	0.8942	0.6387	1.1429	0.6442	1.1075	1.2402
1701	octadecadienedioate (C18:2-DC)*	Lipid	Fatty Acid, Dicarboxylate	61860	LC/MS Neg	100019982					0.8959	1.4243	0.6144	0.7245	0.8337	0.6634	0.8358	0.5414	1.8259	0.8514	1	1.3827	0.4171	1.3694	1.0626	1.1024	0.8989	0.5323	0.3855	0.5167	1.478	1.189	1.2346	1.6487	1.2411	0.3296	0.5302	1.395	1.7392	0.7824	1.6065	0.788	0.5032
1699	octadecanedioate (C18)	Lipid	Fatty Acid, Dicarboxylate	36754	LC/MS Neg	100001615	70095	871-70-5		HMDB0000782	0.5369	1.2621	0.8828	1.2163	1.0652	0.7309	0.7499	0.8313	0.7182	0.642	0.9886	0.701	0.7066	0.8365	0.2816	0.9223	1.0645	0.7486	0.615	0.5828	0.7408	1.5737	1.4342	0.7473	0.5891	0.5716	1.4725	1.9266	0.6705	0.6606	1.8961	2.9416	0.6056
1918	octadecanedioylcarnitine (C18-DC)*	Lipid	Fatty Acid Metabolism (Acyl Carnitine, Dicarboxylate)	61867	LC/MS Pos Late	100005998		123233-50-1			0.4546	0.8446	0.6011	0.5866	2.0114	0.6648	0.4921	0.6266	1.5473	0.7221	1.2539	0.6213	0.2883	0.2889	0.4594	0.8188	0.7342	0.629	0.3803	0.4602	1.1533	1.26	0.8184	0.5134	0.9375	0.6952	0.8737	2.1484	0.5633	0.4461	1.7887	1.4052	0.6063
1700	octadecenedioate (C18:1-DC)	Lipid	Fatty Acid, Dicarboxylate	61861	LC/MS Neg	100019978	9543674				0.9805	1.718	0.5435	0.9219	0.7941	0.9014	0.7143	0.556	1.42	0.7516	1.0987	0.9488	0.7279	1.1244	0.6014	0.6563	1.0144	0.6482	0.4749	0.5248	1.042	1.5534	0.9825	0.7464	1.4075	0.8839	0.8395	1.174	1.2511	0.635	1.6608	1.7612	0.7077
1919	octadecenedioylcarnitine (C18:1-DC)*	Lipid	Fatty Acid Metabolism (Acyl Carnitine, Dicarboxylate)	61865	LC/MS Pos Late	100005996		251981-06-3			0.4846	1	0.486	0.8081	1.43	0.7312	0.5212	0.6593	1.3331	1.0451	1.6853	0.9924	0.3242	0.5676	0.4651	0.7413	0.7786	0.6328	0.2804	0.5995	0.8427	1.4195	0.7981	0.4295	1.0265	0.8719	0.6573	1.3919	0.6539	0.4483	1.6331	0.9756	0.5346
1853	octanoylcarnitine (C8)	Lipid	Fatty Acid Metabolism (Acyl Carnitine, Medium Chain)	33936	LC/MS Pos Late	100001247	11953814;123701	3671-77-0	C02838	HMDB0000791	0.2718	1.4991	3.3765	1.8801	5.2896	0.5184	0.3938	1.5225	1.6991	1.9452	1.4905	1.1927	1.1051	0.3748	0.4746	1.2828	0.8855	1.9723	0.6636	2.2957	0.7974	2.9801	2.1846	0.8556	1.5022	0.7231	3.6406	1.1136	0.5982	1.0577	1.6492	2.0522	0.4492
5479	ofloxacin	Xenobiotics	Drug - Antibiotic	21320	LC/MS Pos Early	100000673	4583	82419-36-1	D00453,DG00616,C07321	HMDB0015296	1	1	1	1	1	1	1	1	1	1	1	1	1	1	1	1	1	1	1	1	1	1	1	1	1	1	1	1	1	1	1	1	1
1534	oleate/vaccenate (18:1)	Lipid	Long Chain Monounsaturated Fatty Acid	52285	LC/MS Neg	100008930	637517;445639;5281127;5282761		C01712,C08367,C00712,C21944	HMDB0000207,HMDB0000573,HMDB0003231,HMDB0240219	0.1892	0.4653	0.8397	0.8707	1	0.8569	0.2011	0.8094	0.7029	0.8988	1.3829	1.0008	1.2362	0.1927	0.2218	1.0128	1.4426	1.121	1.4334	0.8146	0.3998	0.8968	1.2537	0.7843	0.3337	0.5605	0.77	0.6109	0.2902	0.9095	1.3595	1.7278	0.5157
2160	oleoyl ethanolamide	Lipid	Endocannabinoid	38102	LC/MS Neg	1137	5283454	11-58-0;111-58-0		HMDB0002088	0.4595	0.4693	0.6772	0.9748	0.9354	0.7073	0.5591	0.762	1.1526	1.0334	1.4199	0.671	0.9572	0.3797	0.361	0.7744	1.5793	1.0537	1.3345	0.7938	0.6996	0.9604	1.0685	0.7883	0.6618	1	1.2634	0.7803	0.7261	0.9673	1.4133	1.0987	0.8301
2940	oleoyl-arachidonoyl-glycerol (18:1/20:4) [1]*	Lipid	Diacylglycerol	54960	LC/MS Pos Late	100010936	9543786			HMDB0007228	0.2953	0.9725	0.9414	0.3579	0.5626	0.6734	1.4981	1.2191	2.5406	1.3913	0.4483	0.5705	0.8195	0.5849	0.5753	0.6529	2.7125	1.5155	0.5715	0.7733	0.5079	0.2559	0.3535	0.2655	0.4007	1.1205	0.5151	0.5752	0.8702	0.5837	1	1.4139	1.1941
2941	oleoyl-arachidonoyl-glycerol (18:1/20:4) [2]*	Lipid	Diacylglycerol	54961	LC/MS Pos Late	100010937	9543786			HMDB0007228	0.4117	0.7496	0.7257	0.5007	0.4361	0.4831	1.1816	1.4234	2.901	1.7942	0.5241	0.7546	0.9575	0.7676	0.4623	0.8916	2.2775	1.1821	0.7547	0.963	0.6813	0.3984	0.4987	0.3248	0.356	0.8768	0.6606	0.7331	0.7744	0.7969	0.8149	1.1821	1.0515
2927	oleoyl-linoleoyl-glycerol (18:1/18:2) [1]	Lipid	Diacylglycerol	46798	LC/MS Pos Late	100002989	14275396	106292-55-1		HMDB0007219	0.1586	0.5578	0.988	0.3744	0.5481	0.8014	1.0317	0.5983	1.8292	1.0014	0.525	0.5629	0.7987	0.4865	0.349	0.6546	2.1206	1.2182	0.4262	0.76	0.9284	0.3816	0.5984	0.3961	1.1703	1.027	0.7595	0.5928	1.0641	1.3447	1.4027	1.6193	1.1227
2928	oleoyl-linoleoyl-glycerol (18:1/18:2) [2]	Lipid	Diacylglycerol	46799	LC/MS Pos Late	100002990	71433693	104346-53-4		HMDB0007219	0.2042	0.4863	0.8246	0.45	0.4912	0.7438	0.9184	0.8022	1.7505	1.2548	0.6124	0.7163	0.8481	0.5818	0.3578	0.9282	1.8386	1.0549	0.5906	0.912	0.9908	0.4514	0.6842	0.4626	1.0675	0.9265	0.8987	0.5947	0.9173	1.5818	1.2317	1.4937	1.0757
2924	oleoyl-oleoyl-glycerol (18:1/18:1) [1]*	Lipid	Diacylglycerol	54945	LC/MS Pos Late	100010918	9543716			HMDB0007218	0.2496	0.464	0.7216	0.48	0.3959	0.7116	0.9939	1.1583	2.4545	0.9938	0.5611	0.6328	1.096	0.5467	0.29	1.0072	1.6922	1.2421	0.6877	1.0132	1.0757	0.4875	0.6728	0.4915	0.8239	0.8414	0.9796	0.6439	0.7222	1.1767	1.741	1.596	1.1568
2925	oleoyl-oleoyl-glycerol (18:1/18:1) [2]*	Lipid	Diacylglycerol	54946	LC/MS Pos Late	100010919	9543716			HMDB0007218	0.187	0.5217	0.7045	0.4717	0.4074	0.7457	1.0599	1.1689	2.3817	0.966	0.5646	0.5908	1.0745	0.5494	0.3478	1.0631	1.828	1.3156	0.6882	1.0223	1.1249	0.471	0.6907	0.514	0.9387	0.8459	1.0455	0.689	0.7329	1.2456	1.7171	1.6562	1.17
1887	oleoylcarnitine (C18:1)	Lipid	Fatty Acid Metabolism (Acyl Carnitine, Monounsaturated)	35160	LC/MS Pos Late	100001501	6441392	38677-66-6		HMDB0005065	0.3958	1.1584	1.287	0.7897	1.1554	0.7094	0.6802	0.827	1.3741	1.1226	0.9488	0.9612	0.723	0.6188	0.485	0.9843	1.4393	1.078	0.7472	1.529	0.8074	1.0678	1.3302	0.7185	0.8023	0.9693	0.7049	1.069	0.662	0.807	1.0243	1.0501	0.6042
1945	oleoylcholine	Lipid	Fatty Acid Metabolism (Acyl Choline)	53260	LC/MS Pos Late	100009331	59040790			HMDB0240596	1.1596	1.1798	1.2902	1.1071	0.9152	1.4246	0.7148	2.3896	2.1578	0.3012	0.916	1.2214	1.6241	1.5265	1.1318	0.93	0.9057	1.8516	0.8457	2.6934	1.8794	1.6248	1.0701	1.1074	0.4153	1.5953	1.4618	0.9891	2.3981	1.1738	0.2841	0.606	2.1675
5746	omeprazole	Xenobiotics	Drug - Gastrointestinal	38600	LC/MS Neg	100002725	4594	73590-58-6	C07324	HMDB0001913	0.0637	0.0637	0.0637	0.0637	0.0637	5.3588	0.0637	0.0637	0.0637	0.0637	0.0637	0.0637	0.0637	0.0637	0.0637	0.0637	0.0637	7.4685	0.0637	0.0637	0.0637	0.0637	0.0637	0.0637	0.0637	2.5761	0.0637	21.9454	0.0637	0.0637	14.115	0.0637	0.0637
5737	ondansetron	Xenobiotics	Drug - Gastrointestinal	57794	LC/MS Pos Early	100015776	4595	99614-02-5	C07325	HMDB0005035	0.0566	0.0566	0.0566	0.0566	0.0566	0.0566	0.0566	0.0566	0.0566	0.0566	0.0566	0.0566	0.0566	0.0566	0.0566	0.0566	0.0566	0.0566	0.0566	0.0566	0.0566	0.0566	0.0566	0.0566	0.0566	0.0566	0.0566	0.0566	0.0566	0.0566	0.0566	0.0566	0.0566
487	ornithine	Amino Acid	Urea cycle; Arginine and Proline Metabolism	1493	LC/MS Pos Early	444	6262	3184-13-2	C00077	HMDB0000214	0.5888	0.7138	0.7705	1.0418	0.9161	0.9311	1.188	1.0466	1.0809	0.46	0.9383	0.8778	0.967	0.792	0.4979	0.7357	1.0134	1.3875	0.8018	1.2597	1.1943	0.7216	0.9093	0.9427	0.7877	1.1216	0.431	1.6303	0.9887	0.9995	0.7217	0.8564	1.0064
4208	orotate	Nucleotide	Pyrimidine Metabolism, Orotate containing	1505	LC/MS Polar	445	967	50887-69-9	C00295	HMDB0000226	0.5659	0.9481	0.8736	0.405	1.0301	0.6399	0.6237	0.8294	0.9792	0.6351	0.6041	0.6165	0.8114	0.809	0.6412	0.6746	0.9676	0.8086	0.4111	0.7897	0.8258	0.8828	0.6563	0.6382	0.5833	1.2493	1.1057	1	0.7257	0.8899	1.1858	0.7489	0.5183
4210	orotidine	Nucleotide	Pyrimidine Metabolism, Orotate containing	35172	LC/MS Polar	100001416	92751	314-50-1		HMDB0000788	0.6498	0.9917	0.7454	0.7964	1.5347	1.2523	1	1.2523	2.7933	0.9226	0.9129	0.9329	1.3648	0.7566	0.8392	0.9124	0.6886	1.5906	1.1361	1.0069	1.029	0.6957	0.6417	0.6932	0.7941	0.8424	0.9512	1.0054	0.5594	0.8044	0.7977	1.5913	1.3175
4357	oxalate (ethanedioate)	Cofactors and Vitamins	Ascorbate and Aldarate Metabolism	20694	LC/MS Neg	100000841	971	144-62-7	C00209	HMDB0002329	0.9397	1.8571	1.6192	1.4614	0.3472	2.3827	0.3396	0.2349	1.5128	0.6654	1.1876	2.0255	1.9503	0.3118	0.6328	1.6568	0.6636	0.1862	0.7352	1.8643	1.3263	1.0671	1.3078	1.1069	0.683	1.1028	1.2781	1.1561	1.5601	0.6846	1.4494	0.6878	0.965
263	oxindolylalanine	Amino Acid	Tryptophan Metabolism	64568	LC/MS Pos Early	100022120	20977764				3.3343	1.6404	1.4304	0.794	0.8214	0.8756	1.0413	0.9236	5.3277	2.906	2.5546	1.0819	0.9748	0.9999	0.9432	1.3188	0.9784	1.6609	1.8992	0.9701	2.7192	0.7961	0.5614	0.7328	1.6456	1.053	0.9874	0.8742	1.4508	1.289	1.1955	1.5586	0.884
225	p-cresol glucuronide*	Amino Acid	Tyrosine Metabolism	48841	LC/MS Neg	100006191	154035	17680-99-8		HMDB0011686	0.3896	0.1154	3.3613	0.2499	0.5478	3.6857	0.0403	0.375	4.9449	0.0366	0.611	0.8876	3.0577	2.117	0.0366	0.547	2.4291	0.9672	0.6549	0.5077	0.3707	1.2242	0.6864	14.3867	1.6085	0.8909	1.9616	0.2923	0.3038	0.0673	1	2.3964	0.2074
4553	p-cresol sulfate	Xenobiotics	Benzoate Metabolism	36103	LC/MS Neg	100001315	4615423	3233-57-7		HMDB0011635	0.7777	0.6674	1.6211	1.2135	1.2302	4.5416	0.2773	0.7219	5.8302	0.3424	1.706	1.1501	2.8089	1.8211	0.4593	1.7466	2.9536	1.7635	1.911	1.3599	1.4829	1.3919	1.7738	4.7066	1.9576	1.3369	1.873	1.4772	0.5477	0.2497	1.0908	1.6113	0.583
5784	p-hydroxyatorvastatin	Xenobiotics	Drug - Metabolic	47881	LC/MS Neg	100005939	9851106	265989-44-4			0.6468	0.6468	0.6468	0.6468	0.6468	0.6468	0.6468	0.6468	0.6468	0.6468	0.6468	0.6468	0.8043	0.6468	0.6468	0.6468	0.6468	5.1958	0.6468	0.6468	0.6468	0.6468	0.6468	0.6468	0.6468	0.6468	0.6468	0.6468	0.6468	0.6468	0.6468	0.8099	0.6468
5783	p-hydroxyatorvastatin lactone	Xenobiotics	Drug - Metabolic	47880	LC/MS Pos Late	100005938	9937602				0.3993	0.3993	0.3993	0.3993	0.3993	0.3993	0.3993	0.3993	0.3993	0.3993	0.3993	0.3993	0.3993	0.3993	0.3993	0.3993	0.3993	2.4813	0.3993	0.3993	0.3993	0.3993	0.3993	0.3993	0.3993	0.3993	0.3993	0.3993	0.3993	0.3993	0.3993	0.3993	0.3993
1511	palmitate (16:0)	Lipid	Long Chain Saturated Fatty Acid	1336	LC/MS Neg	424	985	57-10-3	C00249	HMDB0000220	0.5758	0.6078	1	0.9625	1.0691	0.8278	0.5116	0.983	0.8847	0.9349	1.1859	0.916	1.1686	0.5034	0.5184	1.0167	1.1255	1.0991	1.3341	0.7806	0.4998	0.9086	0.9744	0.8806	0.5494	0.6685	0.8589	0.7159	0.5363	0.9099	1.3517	1.735	0.6819
1530	palmitoleate (16:1n7)	Lipid	Long Chain Monounsaturated Fatty Acid	33447	LC/MS Neg	452	445638	373-49-9	C08362	HMDB0003229	0.0938	0.3273	0.5689	0.9369	0.6156	1.2281	0.1498	1.158	0.5561	0.3848	1.667	1.0748	2.0395	0.1253	0.1158	1.5648	0.8065	1.1279	1.7706	1.0686	0.0989	1.0625	1.4606	0.8551	0.1915	0.2666	0.8683	0.4163	0.1554	1.3313	1.8022	2.6996	0.2815
2916	palmitoleoyl-arachidonoyl-glycerol (16:1/20:4) [2]*	Lipid	Diacylglycerol	57406	LC/MS Pos Late	100015681					0.0478	2.0874	1.7107	0.0478	0.7357	1.8231	4.9668	0.3469	1.1527	0.3456	0.0478	0.0913	0.0478	0.0478	0.9758	0.3168	4.6092	3.2042	0.0478	0.2285	0.1882	0.0478	0.2239	0.0478	0.8405	3.0051	0.0478	0.0478	1.5675	0.3601	1.9786	3.8061	2.8392
2912	palmitoleoyl-linoleoyl-glycerol (16:1/18:2) [1]*	Lipid	Diacylglycerol	54967	LC/MS Pos Late	100010930	9543699			HMDB0007132	0.1848	0.6906	0.9151	0.5252	0.1976	0.8416	1.3704	1.9234	3.3138	0.5857	0.644	0.7316	1.7448	0.7968	0.2164	1.4249	1.1061	1.7237	0.614	1.1514	0.6954	0.3213	0.6072	0.8394	1.0451	0.6519	0.9352	0.4762	1.1373	2.0363	1.6403	2.0731	1.0629
1886	palmitoleoylcarnitine (C16:1)*	Lipid	Fatty Acid Metabolism (Acyl Carnitine, Monounsaturated)	53223	LC/MS Pos Late	100009406	71464547			HMDB0013207	0.2211	1.2964	0.9915	0.8462	1.0108	0.9068	0.4697	0.9365	1.0152	0.8256	1.3633	2.0619	0.8394	0.5545	0.3213	1.3131	0.9573	1.012	0.754	1.5312	0.3927	1.5301	1.1798	0.5626	0.8033	0.6497	0.7996	0.7076	0.4869	0.7753	0.9903	1.1639	0.3964
1946	palmitoloelycholine	Lipid	Fatty Acid Metabolism (Acyl Choline)	53257	LC/MS Pos Late	100009334				HMDB0013208	0.5413	0.9922	0.885	0.5895	0.4279	0.9716	0.4279	3.4668	2.1965	0.4279	0.4279	0.838	1.744	1.7681	0.4279	0.8991	0.4279	1.8283	0.5874	1.9312	0.7591	0.9546	0.4279	1.0884	0.4279	0.8541	1.1663	0.4279	2.5816	0.923	0.4279	0.5513	1.6206
3100	palmitoyl dihydrosphingomyelin (d18:0/16:0)*	Lipid	Dihydrosphingomyelins	52434	LC/MS Pos Late	100008954	9939965			HMDB0010168	0.9914	0.6756	1.1841	0.9477	1.1041	0.8772	0.7609	1.0838	0.6091	0.9508	1.0117	1.2862	0.7351	1.0712	1.206	0.9895	1.1021	0.7989	1.1674	0.9946	0.9907	1.1336	1.0955	0.866	1.1399	1.1849	1.2791	0.8687	0.9071	1.0488	1.0209	0.928	0.9586
2163	palmitoyl ethanolamide	Lipid	Endocannabinoid	38165	LC/MS Neg	1489	4671	544-31-0	C16512	HMDB0002100	0.6913	0.7373	0.8346	1.2642	0.9984	0.8565	0.8884	1.0115	1.3603	0.9554	1.0321	0.8529	0.9992	0.6527	0.6553	1.0534	1.2978	1.2454	1.1943	0.9137	0.8729	0.9162	0.9768	0.9409	0.88	1.086	1.0581	0.9054	1.084	1.0138	1.4402	1.15	1.0071
3104	palmitoyl sphingomyelin (d18:1/16:0)	Lipid	Sphingomyelins	37506	LC/MS Pos Late	100002107	9939941	6254-89-3		HMDB0010169	1.0127	0.9475	1.009	1.0066	1.0843	1.0163	0.909	0.8566	0.7531	1.018	1.0442	0.9803	0.8652	0.9964	1.1501	1	1.0575	1.0066	1.0529	1.0304	1.0755	0.9126	0.9952	0.9394	1.077	1.0501	1.1333	0.7861	1.0576	1.045	0.9297	0.9823	0.9679
2914	palmitoyl-arachidonoyl-glycerol (16:0/20:4) [1]*	Lipid	Diacylglycerol	54957	LC/MS Pos Late	100010924	9543736			HMDB0007112	0.5824	1.0864	0.3492	0.3978	0.4198	0.0568	0.5113	2.471	3.461	1.0058	0.2868	0.2469	0.8677	0.3723	0.3355	0.7597	0.0568	1.8749	0.7487	0.443	0.3465	0.3161	0.3145	0.298	0.1747	0.2814	0.6204	0.4977	0.3855	0.8361	1.8236	2.3688	0.5971
2915	palmitoyl-arachidonoyl-glycerol (16:0/20:4) [2]*	Lipid	Diacylglycerol	54958	LC/MS Pos Late	100010925	9543736			HMDB0007112	0.559	0.8941	0.5067	0.4352	0.4665	0.2227	1.393	2.5903	4.7201	1.4516	0.3221	0.2763	1.1161	0.5208	0.5163	1.1425	0.6142	1.0164	1.0397	0.504	0.4806	0.328	0.2488	0.3382	0.2545	0.6091	0.7452	0.5802	0.6472	0.8452	2.1584	1.5494	0.8757
2917	palmitoyl-docosahexaenoyl-glycerol (16:0/22:6) [1]*	Lipid	Diacylglycerol	57373	LC/MS Pos Late	100015618	9543827			HMDB0007121	0.2231	0.5917	2.3669	0.2581	0.8352	3.1937	1.249	0.505	1.5089	0.8946	0.184	2.1402	2.2989	0.3527	0.3521	0.4862	1.7984	0.7717	0.6061	0.6759	0.5606	1.172	0.2572	0.2475	0.7886	0.5458	0.4571	0.4384	0.9114	0.6515	3.1861	1.6612	1.3902
2909	palmitoyl-linolenoyl-glycerol (16:0/18:3) [2]*	Lipid	Diacylglycerol	54965	LC/MS Pos Late	100010939	348277338;348277337			HMDB0007104,HMDB0007105	0.675	0.0919	0.2969	0.6083	0.0919	0.0919	0.4742	2.8904	5.2863	1.6495	0.4734	0.5813	1.6999	0.0919	0.0919	1.6699	0.0919	0.0919	1.1492	1.0723	1.3133	0.3862	0.4745	0.8639	0.0919	0.0919	0.6235	1.251	0.1446	1.9487	0.5091	0.0919	0.0919
2907	palmitoyl-linoleoyl-glycerol (16:0/18:2) [1]*	Lipid	Diacylglycerol	52633	LC/MS Pos Late	100009052	9543695			HMDB0007103	0.2213	0.5728	1.1426	0.3894	0.5469	0.5557	1.3494	0.385	2.5939	0.8032	0.3813	0.336	0.3562	0.4255	0.3349	0.7905	1.2552	1.3524	0.5314	0.6059	0.749	0.3232	0.403	0.1589	0.9179	0.7171	0.6742	0.6286	0.9232	1.2493	2.5979	1.4775	1.1957
2908	palmitoyl-linoleoyl-glycerol (16:0/18:2) [2]*	Lipid	Diacylglycerol	52634	LC/MS Pos Late	100009055	131801744			HMDB0007103	0.2725	0.4417	0.913	0.3476	0.4726	0.5239	1.241	1.0383	2.157	0.9348	0.3364	0.316	0.7513	0.3781	0.3322	0.7904	1.0622	0.9476	0.6734	0.4987	0.8021	0.3426	0.4344	0.3291	0.7977	0.6847	0.6118	0.6318	0.7593	1.406	2.2652	1.3422	1.0747
2905	palmitoyl-oleoyl-glycerol (16:0/18:1) [1]*	Lipid	Diacylglycerol	54943	LC/MS Pos Late	100010916	5282283		C13861	HMDB0007102	0.2576	0.4152	0.8624	0.4092	0.3644	0.4076	1.1929	1.7674	3.0287	0.7166	0.3413	0.2818	1.1062	0.3286	0.2496	0.9153	1.0759	1.1607	0.7221	0.6223	0.777	0.3429	0.3807	0.3861	0.6337	0.6148	0.8057	0.6458	0.5176	1.051	2.8697	1.4388	1.1068
2906	palmitoyl-oleoyl-glycerol (16:0/18:1) [2]*	Lipid	Diacylglycerol	54942	LC/MS Pos Late	100010917	5282283		C13861	HMDB0007102	0.2711	0.4112	0.7771	0.4133	0.3943	0.4338	1.2072	1.8845	2.8941	0.7597	0.3295	0.2738	1.0333	0.3394	0.2972	1	1.1046	1.2264	0.7655	0.5811	0.8727	0.3566	0.4263	0.4361	0.6782	0.6014	0.8418	0.6164	0.5479	1.083	3.022	1.4953	1.145
2902	palmitoyl-palmitoyl-glycerol (16:0/16:0) [2]*	Lipid	Diacylglycerol	54990	LC/MS Pos Late	100010948	644078			HMDB0007098	0.2203	0.2203	0.7833	0.2203	0.2203	0.2203	1.3538	3.2445	3.844	0.2203	0.2203	0.2203	0.9945	0.2203	0.2203	0.8388	0.2203	0.6188	0.2203	0.2203	0.7649	0.2203	0.2203	0.2203	0.387	0.2203	0.5747	0.2203	0.2203	0.6041	5.8909	1.7732	0.9598
3135	palmitoyl-sphingosine-phosphoethanolamine (d18:1/16:0)	Lipid	Ceramide PEs	62984	LC/MS Pos Late	100021162					1.0063	0.8176	0.7905	1.0523	0.9364	0.9162	0.7124	0.917	0.7454	1.1448	1.0006	1.1151	0.8642	1.0671	1.0535	1.0771	1.0197	1.1609	1.2179	0.9952	1.16	0.9758	0.9717	0.9792	0.9314	0.9231	1.0166	0.7804	0.9912	0.9115	0.7556	1.097	0.8656
1865	palmitoylcarnitine (C16)	Lipid	Fatty Acid Metabolism (Acyl Carnitine, Long Chain Saturated)	44681	LC/MS Pos Late	100000776	461	6865-14-1	C02990	HMDB0000222	0.6189	1.129	1.562	0.932	1.3453	0.6401	0.923	1.2764	1.4865	1.0155	0.6749	0.7764	0.7077	0.5776	0.4898	1.1779	0.8326	1.1176	0.9025	1.1056	0.8207	0.8621	1	0.7543	1.0746	0.7377	0.748	0.8784	0.8228	0.7803	1.2041	1.5514	0.5821
1944	palmitoylcholine	Lipid	Fatty Acid Metabolism (Acyl Choline)	52944	LC/MS Pos Late	100009233	151731			HMDB0240592	1.0481	1.2003	1.3422	1.0844	1.0496	1.2718	0.6529	2.0898	1.8941	0.3001	0.765	1.0492	1.3253	1.0878	1.1741	0.9998	0.7281	1.3522	0.7783	2.2515	1.7754	1.5726	0.8568	1.0356	0.4225	1.5432	1.4915	0.9902	2.6983	1.1373	0.2976	0.5717	1.7179
4336	pantoate	Cofactors and Vitamins	Pantothenate and CoA Metabolism	63061	LC/MS Neg	100002613	5289105	470-29-1	C00522	HMDB0240389	0.9596	0.277	0.277	0.277	0.277	2.2269	0.277	0.277	0.277	0.277	0.277	0.277	1.5031	0.277	0.277	0.277	5.9141	0.277	0.277	0.277	1.3877	0.277	0.277	0.277	0.277	1.0821	0.277	0.277	0.277	0.277	1.1048	0.6415	2.3101
5748	pantoprazole	Xenobiotics	Drug - Gastrointestinal	38609	LC/MS Neg	100002808	4679	102625-70-7	C11806	HMDB0005017	0.4267	0.4267	0.4267	0.4267	0.4267	0.4267	0.4267	0.4267	0.4267	0.4267	0.4267	0.4267	0.4267	1	0.4267	0.4267	0.4267	0.4267	0.4267	0.4267	0.4267	0.4267	0.4267	0.4267	0.4267	0.4267	0.4267	0.4267	0.4267	0.4267	0.4267	0.4267	0.4267
4337	pantothenate (Vitamin B5)	Cofactors and Vitamins	Pantothenate and CoA Metabolism	1508	LC/MS Neg	1024	6613	137-08-6	C00864	HMDB0000210	0.8172	0.7725	0.5351	0.8662	0.3951	2.1724	0.5113	0.7973	1.9919	1.2976	0.8572	1.557	1.8748	0.9206	0.6101	1.567	1.2956	1.447	0.7762	2.2712	0.8381	0.8796	0.6213	0.778	0.583	1.1984	0.9779	1.4662	0.442	1.3165	2.1921	1.1756	1.8088
4592	paraxanthine	Xenobiotics	Xanthine Metabolism	18254	LC/MS Neg	100000453	4687	611-59-6	C13747	HMDB0001860	0.079	2.7419	2.1188	4.9194	0.1904	1.5864	0.3148	0.6456	0.2026	0.0433	2.1562	2.5322	0.9201	5.7041	1.9981	3.7708	5.0913	2.9605	4.0533	2.0326	1.3159	1.8941	3.7311	4.4711	5.107	3.4463	1.0594	0.4948	0.9675	1.0325	0.5071	0.2347	2.6602
1493	pelargonate (9:0)	Lipid	Medium Chain Fatty Acid	12035	LC/MS Neg	437	8158	112-05-0	C01601	HMDB0000847	0.1549	0.2498	0.158	0.1705	0.1838	0.1741	0.1734	0.1755	0.1559	0.1813	0.2522	0.1635	0.1893	0.1977	0.1639	0.1803	0.1684	0.188	0.1752	0.1868	0.1752	0.1913	0.2093	0.2004	0.2056	0.1586	0.2583	0.2152	0.207	0.1853	0.2303	0.2833	0.1925
1510	pentadecanoate (15:0)	Lipid	Long Chain Saturated Fatty Acid	1361	LC/MS Neg	980	13849	1002-84-2;10002-84-2	C16537	HMDB0000826	0.7099	0.599	1.0889	0.9909	0.9715	0.9551	0.6098	0.8313	0.8094	1.0887	1.5488	0.9803	1.2847	0.4133	0.5047	1.4181	0.9798	1.3532	1.5763	1.0018	0.4904	1.1949	1.0865	1.0593	0.6309	0.6644	0.9938	0.7722	0.395	1.2096	1.6593	4.4272	0.6159
6424	pentose acid*	Partially Characterized Molecules	Partially Characterized Molecules	63264	LC/MS Polar	100021467	7991		C00803	HMDB0000892	5.3938	3.4087	0.4985	0.6857	0.3346	3.1476	0.9193	0.7499	4.3216	1.5171	1.2808	3.4607	6.879	2.1222	0.1718	0.9518	2.1222	2.5951	0.3565	1.7787	6.1226	1.1499	0.566	3.1263	0.822	3.0435	0.2631	0.3897	2.4697	0.1558	1.0275	1.2417	0.9725
6349	perfluorohexanesulfonic acid	Xenobiotics	Chemical	64623	LC/MS Neg	100022172		355-46-4		HMDB0094700	0.5071	1.3622	0.7665	1.8778	0.9805	1.3996	1.5044	1.4135	0.9505	1.1148	1.4877	1.275	6.7977	1.8344	0.6381	2.5369	1.8716	0.3047	0.5795	3.3922	0.7258	1.0102	0.9376	0.1598	1.9431	1.6061	0.6811	2.4891	0.9411	1.0462	1.5575	1.546	2.1833
6191	perfluorooctanesulfonate (PFOS)	Xenobiotics	Chemical	57564	LC/MS Polar	100010955	74483	1763-23-1	C18142	HMDB0059586	0.6827	1.3378	1.7311	1	1.3031	0.9708	2.8137	0.6937	0.7188	0.8386	0.8101	4.5726	4.8631	1.2909	0.7155	1.3684	0.9516	0.5438	0.7217	2.1003	1.2998	1.0696	1.4561	0.2355	0.9716	0.5021	0.6696	1.5524	0.422	0.7362	2.3199	0.6478	2.2481
6242	perfluorooctanoate (PFOA)	Xenobiotics	Chemical	62071	LC/MS Neg	100020208	9554			HMDB0059587	0.8001	1.4034	0.6411	1.2456	1.1842	1.2601	0.8811	1.4143	1.0245	1.1299	1.4051	1.5007	2.4973	0.8776	0.4765	2.0921	0.7642	0.5263	0.8374	1.78	1.5812	0.8318	1.4251	0.378	1.7482	1.2013	1.2313	1.2543	0.7996	1.0193	2.5033	2.917	1.2124
191	phenol glucuronide	Amino Acid	Tyrosine Metabolism	52747	LC/MS Neg	100006679	87235	17685-05-1		HMDB0060014	0.4429	0.2099	0.2099	0.3525	0.4061	0.2099	0.2099	5.4501	0.2099	0.2099	0.2099	0.2099	0.2099	0.7674	0.2099	1.3474	0.5067	37.6091	1.5752	0.2911	1.0525	0.2099	0.2099	1.1423	0.4289	0.6954	0.2099	0.9168	5.6231	0.665	0.5429	1.4085	2.4042
190	phenol sulfate	Amino Acid	Tyrosine Metabolism	32553	LC/MS Neg	100001510	74426	937-34-8	C02180	HMDB0060015	1.3672	0.82	0.5256	1	2.3097	1.0725	0.7703	5.1204	0.9641	0.8873	0.8756	2.8213	0.7338	1.4282	0.5523	4.2527	1.3419	15.5379	3.1931	0.7538	2.0449	0.6731	0.8279	1.0154	1.3935	1.0732	0.7025	1.806	3.6792	1.0943	0.8753	1.3745	2.6948
155	phenylacetate	Amino Acid	Phenylalanine Metabolism	57745	LC/MS Neg	100000011	999	103-82-2	C07086	HMDB0000209	0.5961	0.377	1.779	0.1721	1.6692	4.806	0.4843	0.1721	2.4772	0.2854	0.5449	0.9687	1.1671	1.2464	0.1721	0.4264	1.2053	1.5371	1.0691	0.2674	0.6884	2.0994	1.2155	2.4243	0.9931	0.6837	1.4029	0.3041	1.1793	0.4774	1.6847	1.2613	0.2733
1184	phenylacetylcarnitine	Peptide	Acetylated Peptides	48425	LC/MS Pos Early	100006108	101724840	287108-21-8			0.3131	0.4878	0.8896	0.1683	0.856	1.1933	0.4487	0.4202	3.42	0.2433	0.7068	0.4873	1.6723	0.5197	0.1046	0.4206	1.7825	1.2819	0.7634	0.2846	0.6058	1.2218	0.5111	0.8572	1.1182	1.2595	0.3172	0.3674	0.9479	0.3825	1.5	1.2647	0.3927
1186	phenylacetylglutamate	Peptide	Acetylated Peptides	52925	LC/MS Neg	100009045	11579826			HMDB0059772	0.1723	0.1723	0.5573	0.1723	1	2.7884	0.1723	0.1723	5.163	0.9614	0.2506	1.0673	2.1788	0.6734	0.1723	0.9139	1.3445	1.0216	0.5317	0.475	0.1723	0.1723	0.495	2.5212	0.1723	0.5495	1.4743	0.1723	0.3929	0.6623	0.8834	1.1028	0.1723
1187	phenylacetylglutamine	Peptide	Acetylated Peptides	35126	LC/MS Neg	100001417	92258	28047-15-6	C04148	HMDB0006344	0.4509	0.5377	1.0204	0.3621	2.0756	3.6087	0.7571	0.9941	4.218	0.7283	0.8204	1.3803	1.8371	1.1062	0.1286	0.9661	2.0509	3.6564	1.2754	0.4407	0.8613	1.1795	0.6277	2.6551	1.1089	1.4024	1.1948	0.4738	0.8022	0.8612	1.7592	1.7148	0.5348
140	phenylalanine	Amino Acid	Phenylalanine Metabolism	64	LC/MS Pos Early	460	6140	63-91-2	C00079	HMDB0000159	0.7282	0.8574	0.8082	0.8326	0.9784	0.7287	0.8361	1.1115	1.1212	0.9375	0.9131	0.7896	0.8418	0.908	0.7422	0.8289	0.9138	0.9324	0.9108	0.9467	0.8427	0.7986	0.818	0.6776	1.0306	1.0142	0.7564	1.2508	0.8112	0.787	1.0807	1.0634	0.9953
5419	phenylbutazone	Xenobiotics	Drug - Analgesics, Anesthetics	64385	LC/MS Polar	100000733	4781	50-33-9	C07440	HMDB14950	1	1	1	1	1	1	1	1	1	1	1	1	1	1	1	1	1	1	1	1	1	1	1	1	1	1	1	1	1	1	1	1	1
151	phenyllactate (PLA)	Amino Acid	Phenylalanine Metabolism	22130	LC/MS Neg	100000774	3848	828-01-3	C05607	HMDB0000779,HMDB0000563	0.8614	1.3379	1.1989	1.2283	1	0.6378	1.2881	0.9086	0.9213	1.3669	1.2005	0.7701	0.8206	0.797	1.379	0.769	0.757	1.8124	0.8096	0.5281	2.2245	1.0074	1.3551	0.7686	1.1554	1.4357	0.5699	1.0035	0.7223	0.531	1.2895	0.9738	0.7733
150	phenylpyruvate	Amino Acid	Phenylalanine Metabolism	566	LC/MS Neg	241	997	156-06-9	C00166	HMDB0000205	1.3697	1.0988	0.8445	0.676	0.5801	0.6854	1.2591	1.602	1.6416	1.3166	1.3076	0.972	0.6114	0.9365	1.0059	0.7181	0.998	1.7355	1.2648	1.0343	1.1623	1.4697	0.9806	1.396	2.5721	2.2502	0.9005	1.5353	1.5172	0.9424	0.8898	0.9717	2.1052
1469	phosphate	Energy	Oxidative Phosphorylation	42109	LC/MS Pos Early	461	1061	7664-38-2	C00009	HMDB0001429	1.3003	0.9271	0.9635	1.0341	0.7819	0.9237	0.6538	0.9775	0.9933	1.0587	1.2467	1.1454	0.6299	0.6608	0.7796	1.0216	1.4071	1.7148	1.82	1.2959	0.9971	1.0152	1.5161	0.8884	1.6994	0.9018	1.0798	0.8643	0.9274	0.9116	1.3834	1.7007	1.4303
2239	phosphoethanolamine (PE)	Lipid	Phospholipid Metabolism	1600	LC/MS Pos Early	1026	1015	1071-23-4	C00346	HMDB0000224	0.7539	0.489	1.8664	1.0289	1.3158	0.7897	1.1541	0.5293	1.1212	0.8272	0.7339	0.4159	0.5902	0.4435	0.7173	0.6066	1.4879	0.7017	1.0978	0.9839	0.6775	1.5207	1.4799	0.3064	0.9009	1.1613	0.6748	0.9543	0.6787	1.3521	0.7841	1.247	0.9307
5000	phytanate	Xenobiotics	Food Component/Plant	598	LC/MS Neg	466	26840	14721-66-5	C01607	HMDB0000801	2.5413	2.3791	2.2796	3.1566	1.3871	0.8268	1.0851	1.4501	0.7373	5.2651	2.2971	1.3545	0.9759	0.4606	0.9836	2.3687	1.211	4.5229	1.7154	1.5878	1.2404	3.1651	3.2343	3.9276	2.0595	0.6059	2.5644	1.3302	0.7262	3.0814	2.651	5.1762	0.9078
282	picolinate	Amino Acid	Tryptophan Metabolism	1512	LC/MS Pos Early	1022	1018	98-98-6	C10164	HMDB0002243	0.2531	0.9977	0.6484	1.3551	0.8281	1.2132	0.727	0.6194	0.8205	0.9305	0.7844	0.7387	0.7281	0.5822	0.7575	0.2552	2.853	1.8485	1.0403	10.0447	1.1495	0.8001	0.6384	0.743	1.0197	1.6202	1.0711	0.4917	0.2531	0.2531	1.1868	2.2361	1.0731
1838	picolinoylglycine	Lipid	Fatty Acid Metabolism (Acyl Glycine)	63057	LC/MS Neg	100021198	11788622	5616-29-5		HMDB0059766	0.5295	1.5781	0.3643	1.005	0.5931	0.8409	0.7184	2.5612	3.005	0.964	0.9403	1.1118	2.3985	0.681	0.5643	0.5837	1.3426	2.449	0.8911	14.8135	1.6525	0.6184	0.1029	0.5776	0.8438	1.9367	0.5077	1.1453	0.1788	0.6948	0.995	1.9471	1.5524
1674	pimelate (C7-DC)	Lipid	Fatty Acid, Dicarboxylate	15704	LC/MS Polar	100000101	385	111-16-0	C02656	HMDB0000857	0.1233	0.2299	0.0275	0.0677	0.0275	0.0941	0.0275	0.0275	0.1435	0.0275	0.0546	0.0275	0.0275	0.544	0.0275	0.0275	0.0275	0.0275	0.0275	0.0837	0.0801	0.0275	0.0275	0.0809	0.1223	0.0502	0.0275	0.0275	0.0275	0.0522	0.1186	0.1309	0.0275
1915	pimeloylcarnitine/3-methyladipoylcarnitine (C7-DC)	Lipid	Fatty Acid Metabolism (Acyl Carnitine, Dicarboxylate)	53224	LC/MS Pos Early	100009407					0.4392	0.7584	0.7658	0.6861	0.845	1.56	0.3435	0.4056	1.6059	1.0597	1.3944	3.3849	1.6982	0.3875	0.8462	0.4798	0.4423	1.234	0.2653	0.7916	2.3126	0.9775	0.7174	1.2562	1.3752	0.5903	1.076	0.1947	0.1947	0.518	0.7492	1.0522	0.6816
131	pipecolate	Amino Acid	Lysine Metabolism	1444	LC/MS Neg	1025		4043-87-2		HMDB0000070	0.5694	1.3059	1.3744	1.2564	0.5637	0.4224	1.3711	1.3227	1	0.9878	0.7369	0.5342	1.087	4.3725	2.059	1.9615	0.8303	1.3587	2.5547	1.312	1.0187	3.5615	0.6901	0.5426	0.8146	1.1239	3.5701	0.7391	0.3232	0.7129	2.143	0.5387	1.9532
5006	piperine	Xenobiotics	Food Component/Plant	33935	LC/MS Pos Late	100001267	638024	94-62-2	C03882	HMDB0029377	3.1678	3.5998	4.0185	1.0818	3.1665	0.0059	6.1666	8.5432	1.6345	4.0878	0.1709	3.5562	1.1998	1.2774	4.9966	3.0456	13.7418	0.8654	6.9559	2.507	3.2207	2.5113	2.6998	0.7796	1.5795	0.0059	0.3929	1.1541	0.7439	3.7115	2.9239	1.1071	0.9066
3284	pregnanediol-3-glucuronide	Lipid	Progestin Steroids	40708	LC/MS Neg	100003470	123796	1852-49-9		HMDB0010318	0.4845	1.737	1.0024	1.5023	4.2802	0.8881	0.469	0.5175	1.4823	0.2303	0.8393	0.4812	0.4812	5.8711	1.2495	1.573	1.127	0.404	1.3677	0.6116	0.9125	1.7955	2.8272	1.3089	5.6878	0.374	1.1157	0.2035	3.8713	1.256	0.6352	1.6173	0.3043
3289	pregnanolone/allopregnanolone sulfate	Lipid	Progestin Steroids	48394	LC/MS Neg	100006173	31402;129699967		C05480	HMDB0240591,HMDB0062782	0.3361	0.671	0.3361	0.3361	0.5905	0.3361	1.8741	0.9349	2.3514	0.3361	0.3361	0.3361	0.3361	6.0624	2.0103	0.3361	0.3361	0.3361	0.5249	0.3361	0.3361	0.3361	0.3672	0.4857	4.6901	0.3361	0.3361	0.3361	3.0398	0.3361	0.3361	0.3361	0.3361
3261	pregnen-diol disulfate*	Lipid	Pregnenolone Steroids	32562	LC/MS Neg	100001993					0.6599	0.3284	1.0014	1.6967	1.5618	0.1383	1.4835	1.2182	1.273	0.4842	0.5754	0.43	1.0163	1.3249	1.3918	0.731	0.7404	1.3319	0.4935	0.5647	1.0404	1.3001	1.3393	1.1326	1.8717	0.8845	1.5306	0.5041	2.4889	1.2086	0.7053	0.9852	0.6353
3260	pregnenediol sulfate (C21H34O5S)*	Lipid	Pregnenolone Steroids	32619	LC/MS Neg	100002067	105074	1247-64-9	C18044	HMDB0000774	1.5454	0.693	2.5063	2.953	2.5508	0.5449	1.8473	1.4572	1.7995	1.2624	1	0.4586	1.4012	1.3428	2.1819	1.9978	1.6566	1.0017	2.0096	0.4994	2.1018	2.3079	2.5821	2.7557	2.7437	1.748	1.256	0.69	3.3266	2.0978	0.4244	0.8774	1.4402
3263	pregnenetriol disulfate*	Lipid	Pregnenolone Steroids	62921	LC/MS Neg	100021104					0.615	0.1975	0.7546	1.5055	2.4391	0.0132	0.608	1.4259	1.256	0.3853	0.6001	0.2126	1.0372	1.1162	1.3465	1.1377	0.6388	1.9526	0.6109	0.7185	0.8132	0.8543	0.9385	1.4143	2.7321	0.6128	1.649	0.669	3.1021	1.3673	0.6826	1.566	1
3262	pregnenetriol sulfate*	Lipid	Pregnenolone Steroids	62922	LC/MS Neg	100021103	129671303				1.1158	0.4161	2.0173	2.7766	3.0095	0.4047	0.7635	1.4516	1.3022	1.0269	0.7008	0.255	1.0206	0.9892	1.766	2.6065	1.4533	1.3292	1.7734	0.4557	1.3131	1.1161	1.479	2.0147	2.8965	0.95	1.3695	0.8424	3.1328	1.8915	0.4057	1.1379	1.8822
3244	pregnenolone sulfate	Lipid	Pregnenolone Steroids	38170	LC/MS Neg	100002129	105074	1247-64-9	C18044	HMDB0000774	1.4853	0.4299	1.5819	2.0559	1.3263	0.5624	2.23	1.639	1.7756	0.8842	0.8178	0.2655	0.8608	1.3134	2.9179	1.308	1.5714	0.7892	1.1508	0.309	1.4128	2.4117	2.4344	2.2111	2.4594	1.4284	1.0153	0.6477	3.1518	1.5283	0.3195	0.5326	1.7599
515	prolylhydroxyproline	Amino Acid	Urea cycle; Arginine and Proline Metabolism	35127	LC/MS Pos Early	100001167	11902893	18684-24-7		HMDB0006695	0.8465	0.5503	0.4112	0.7306	0.4632	1.0344	0.6853	1.1699	1.0461	0.3215	1.7996	1.451	0.814	0.4219	0.6155	0.6652	0.4693	1.2883	0.4976	0.6228	0.6076	0.9257	0.8409	1.0198	1.1127	0.5277	0.9571	0.8497	0.3826	0.4774	0.5824	0.4817	0.9016
495	proline	Amino Acid	Urea cycle; Arginine and Proline Metabolism	1898	LC/MS Pos Early	480	145742;614;8988	147-85-3	C00148,C000763	HMDB0000162,HMDB0003411	1.227	1.014	1.2159	1.3665	0.7832	0.7721	1.1186	0.9563	1.9259	1.0651	0.9696	0.8622	1.0076	0.8985	0.9309	1.676	1.0877	1.7774	1.18	0.7551	1.5078	0.6537	0.9485	1.332	1.1334	1.3084	0.7841	1.4012	0.984	0.9875	1.6249	2.6123	1.0481
947	prolylglycine	Peptide	Dipeptide	40703	LC/MS Pos Early	100003674	6426709	2578-57-6		HMDB0011178	0.8263	1.1138	1.4572	0.638	1.1583	0.7244	1.171	6.9978	15.5575	0.4995	1.4324	0.9949	3.3029	1.3186	0.8432	0.7789	2.8274	1.8632	2.1839	0.9223	2.8196	1.006	0.9479	0.5752	2.5257	2.138	0.2059	0.5409	0.7524	0.9064	1.1038	1.6528	1.4337
1772	propionylcarnitine (C3)	Lipid	Fatty Acid Metabolism (also BCAA Metabolism)	32452	LC/MS Pos Early	100001162	107738	17298-37-2	C03017	HMDB0000824	1.1873	0.7878	1.0278	0.6689	0.6659	0.4244	1.0645	1.044	2.4274	1.2676	0.8623	0.8462	1.5982	0.5634	0.6378	0.8406	1.3903	1.7009	0.7673	0.7665	0.9811	0.5067	0.3671	0.336	1.3383	1.9618	0.2683	0.5797	0.7775	0.6222	1.2891	2.242	0.6899
1773	propionylglycine (C3)	Lipid	Fatty Acid Metabolism (also BCAA Metabolism)	31932	LC/MS Neg	100001150	98681	21709-90-0		HMDB0000783	4.3762	0.5937	0.526	0.6883	0.2125	4.2937	0.2125	0.7167	4.0784	1.4143	1.0581	0.3882	2.5357	2.4867	0.4423	0.6706	0.2125	0.4343	0.408	1.2662	2.3639	0.6778	0.2125	0.7078	0.2125	1.3024	1.0445	0.2125	1.1613	1.1227	0.2125	1.6588	0.8311
4547	propyl 4-hydroxybenzoate sulfate	Xenobiotics	Benzoate Metabolism	48460	LC/MS Neg	100006264	131838881	162338-10-5		HMDB0135261	0.0923	1.2827	0.0594	0.0594	3.7333	1.5853	0.0594	0.0594	0.1973	0.0594	1.4476	5.6181	0.0594	0.0594	2.9629	0.0594	0.0594	0.0594	1.7672	7.5951	0.0594	0.0594	0.0594	0.0594	0.3072	4.0671	0.0594	0.0594	0.531	0.0594	25.2881	0.0594	0.0594
6074	propylene azelate (1)	Xenobiotics	Chemical	64434	LC/MS Neg	100022029					0.0014	0.0038	0.0024	0.0015	0.01	0.0019	0.0011	0.0035	0.0053	0.0033	0.0057	0.0026	0.0025	0.0029	0.0035	0.0053	0.0031	0.0075	0.0079	0.0019	0.0011	0.0064	0.0037	0.0016	0.0041	0.0011	0.0068	0.0046	0.0028	0.0019	0.0112	0.0205	0.0014
6075	propylene azelate (2)	Xenobiotics	Chemical	64435	LC/MS Neg	100022030					0.1314	0.1314	0.1314	0.1314	0.1314	0.1314	0.1314	0.1314	0.1314	0.1314	0.1314	0.1314	0.1314	0.1314	0.1314	0.1314	0.1314	0.1314	0.1314	0.1314	0.1314	0.1314	0.1314	0.1314	0.1314	0.1314	0.1314	0.1314	0.1314	0.1314	0.1314	0.1314	0.1314
6070	propylene glutarate (1)	Xenobiotics	Chemical	64430	LC/MS Neg	100022025					0.1248	0.1248	0.1248	0.1248	0.1248	0.1248	0.1248	0.1248	0.1248	0.1248	0.1248	0.1248	0.1248	0.1248	0.1248	0.1248	0.1248	0.1248	0.1248	0.1248	0.1248	0.1248	0.1248	0.1248	0.1248	0.1248	0.1248	0.1248	0.1248	0.1248	0.1248	0.1248	0.1248
6071	propylene glutarate (2)	Xenobiotics	Chemical	64431	LC/MS Neg	100022026					0.1114	0.1114	0.1114	0.1114	0.1114	0.1114	0.1114	0.1114	0.1114	0.1114	0.1114	0.1114	0.1114	0.1114	0.1114	0.1114	0.1114	0.1114	0.1114	0.1114	0.1114	0.1114	0.1114	0.1114	0.1114	0.1114	0.1114	0.1114	0.1114	0.1114	0.1114	0.1114	0.1114
6076	propylene sebacate	Xenobiotics	Chemical	64437	LC/MS Neg	100022032					0.1185	0.1185	0.1185	0.1185	0.1185	0.1185	0.1185	0.1185	0.1185	0.1185	0.1185	0.1185	0.1185	0.1185	0.1185	0.1185	0.1185	0.1185	0.1185	0.1185	0.1185	0.1185	0.1185	0.1185	0.1185	0.1185	0.1185	0.1185	0.1185	0.1185	0.1185	0.1185	0.1185
6072	propylene suberate (1)	Xenobiotics	Chemical	64432	LC/MS Neg	100022027					0.127	0.127	0.127	0.127	0.127	0.127	0.127	0.127	0.127	0.127	0.127	0.127	0.127	0.127	0.127	0.127	0.127	0.127	0.127	0.127	0.127	0.127	0.127	0.127	0.127	0.127	0.127	0.127	0.127	0.127	0.127	0.127	0.127
6073	propylene suberate (2)	Xenobiotics	Chemical	64433	LC/MS Neg	100022028					0.0121	0.0121	0.0121	0.0121	0.0121	0.0121	0.0121	0.0121	0.0121	0.0121	0.0121	0.0121	0.0121	0.0121	0.0121	0.0121	0.0121	0.0121	0.0121	0.0121	0.0121	0.0121	0.0121	0.0121	0.0121	0.0121	0.0121	0.0121	0.0121	0.0121	0.0121	0.0121	0.0121
4222	pseudouridine	Nucleotide	Pyrimidine Metabolism, Uracil containing	33442	LC/MS Neg	821	15047	1445-07-4	C02067	HMDB0000767	0.787	1.0255	0.702	0.9143	1.1544	1.2086	0.8968	0.9209	1.4869	0.8802	1.0271	1.1537	1.3128	0.9519	0.8737	1.1081	0.7768	1.2952	0.9003	1.2021	0.8823	0.8885	0.7419	0.919	1.0022	1.0382	1.0755	0.9248	0.8157	0.9265	0.9063	1.4588	1.0035
4452	pyridoxate	Cofactors and Vitamins	Vitamin B6 Metabolism	31555	LC/MS Neg	100001121	6723	82-82-6	C00847	HMDB0000017	0.6857	0.8997	0.7017	1.7482	0.6659	7.0375	0.5822	1.6838	4.0769	0.7923	1.3234	1.439	7.515	2.765	0.7735	1.7619	1.3557	1.0163	0.7571	2.1403	1.4731	0.7944	2.2001	0.5527	0.9326	1.7769	0.8664	6.6171	0.6084	0.7796	6.5588	0.9114	4.1919
5118	pyrraline	Xenobiotics	Food Component/Plant	48428	LC/MS Pos Early	100001767	14274616	74509-14-1	C21013	HMDB0033143	1.6379	2.6098	0.2849	0.4886	0.7747	2.0336	1.2731	0.2849	1.7931	0.4014	0.8231	0.9164	1.8595	0.919	1.1384	0.2849	1.0821	2.1626	0.6108	0.2849	3.5843	0.2849	0.9814	3.2924	2.488	0.7754	0.9736	0.8448	0.9516	0.2849	1.4359	1.2276	1.8197
1239	pyruvate	Carbohydrate	Glycolysis, Gluconeogenesis, and Pyruvate Metabolism	48990	LC/MS Polar	823	1060	127-17-3	C00022	HMDB0000243	0.691	1.2728	0.4435	0.3512	0.943	1.0492	2.0791	0.9973	1.2555	0.5044	0.3869	0.6726	0.788	0.9084	1.4523	0.477	1.2813	2.0727	1.6271	0.54	0.4053	1.0013	0.8069	0.9377	1.8355	2.244	0.4313	1.3547	0.318	1.3137	1.6161	3.0181	1.0585
5891	quetiapine	Xenobiotics	Drug - Psychoactive	39787	LC/MS Pos Late	100002809	5002	111974-69-7	C07397,D08456,_x000D_ DG00899	HMDB0005021	0.137	0.137	0.137	0.137	0.137	0.137	0.137	0.137	0.137	0.137	0.137	0.137	0.137	0.137	0.137	0.137	0.137	0.137	0.137	0.137	0.137	0.137	0.137	0.137	0.137	0.137	0.137	0.137	0.137	0.137	0.137	0.137	0.137
4906	quinate	Xenobiotics	Food Component/Plant	18335	LC/MS Polar	100000442	6508	77-95-2	C00296	HMDB0003072	0.42	14.2251	6.6783	7.2	0.7439	15.6401	5.2094	0.0454	2.5909	0.8522	21.8475	2.7766	13.9054	0.8281	0.9046	3.394	42.4704	38.4339	28.3789	27.8237	20.1259	11.2177	14.1626	23.3354	6.9329	6.7937	0.0459	1.8252	2.8488	4.1405	2.145	0.1547	10.002
4301	quinolinate	Cofactors and Vitamins	Nicotinate and Nicotinamide Metabolism	1899	LC/MS Polar	182	1066	89-00-9	C03722	HMDB0000232	0.7235	0.672	0.6044	0.4993	1.131	0.923	0.5253	1.0225	1.0801	0.495	0.6769	0.5949	1.4826	0.545	0.9556	0.8222	0.4336	1.1989	0.8175	1.1747	0.6371	0.4579	0.5478	0.3555	1.2074	1.0502	0.951	0.5416	0.696	0.4335	0.9783	1.27	0.7006
5568	raltegravir	Xenobiotics	Drug - Antiviral	63286	LC/MS Polar	100020936	54671008	518048-05-0	D06676,DG00666		0.4212	0.4212	0.4212	0.4212	0.4212	0.4212	0.4212	0.4212	0.4212	0.4212	0.4212	0.4212	0.4212	0.4212	0.4212	0.4212	0.4212	0.4212	0.4212	0.4212	0.4212	0.4212	0.4212	0.4212	0.4212	0.4212	0.4212	0.4212	0.4212	0.4212	0.4212	0.4212	0.4212
4430	retinol (Vitamin A)	Cofactors and Vitamins	Vitamin A Metabolism	1806	LC/MS Pos Late	498	445354	68-26-8	C00473	HMDB0000305	0.883	1.5773	0.9239	1.2451	0.7787	1.6802	0.7447	1.1026	2.2935	1.6181	1.1645	1.1873	1.3217	0.8999	0.5381	1.4181	1.2337	1.3172	0.8454	1.2055	1.2224	1.4985	1.0231	0.8834	1	1.4265	1.5689	1.2449	1.3417	1.1451	1.0305	1.5324	1.0469
1262	ribitol	Carbohydrate	Pentose Metabolism	15772	LC/MS Polar	100000406	6912	488-81-3	C00532,C01904,C00474,C00379	HMDB0002917,HMDB0000508,HMDB0001851,HMDB0000568	0.87	0.9616	0.8083	1.2382	0.8522	0.8692	0.9437	1.2214	1.3022	0.7498	0.9142	1.2081	1.1683	0.8467	0.9684	0.8039	0.7107	1.1471	1.0978	0.8401	0.8245	0.6092	0.7225	0.7259	0.7758	1.8256	0.7507	0.7782	0.804	3.6307	1.7639	1.1698	0.9927
1263	ribonate	Carbohydrate	Pentose Metabolism	27731	LC/MS Polar	100001007	5460677	5336-08-03	C01685	HMDB0000867	0.7571	1.2867	0.8119	1.147	1.0934	1.2042	1.0785	1.3029	1.8268	0.8095	1.0126	1.2092	0.9084	0.8637	0.8054	0.9724	0.5548	1.5488	0.8224	1.2693	0.8534	0.9072	0.6569	0.7558	1.0569	0.8127	0.4336	0.6332	0.7083	0.94	1.1751	1.7288	0.6954
5838	ritalinic acid	Xenobiotics	Drug - Neurological	22196	LC/MS Pos Early	100000579	86863	19395-41-6		HMDB0042008	1	1	1	1	1	1	1	1	1	1	1	1	1	1	1	1	1	1	1	1	1	1	1	1	1	1	1	1	1	1	1	1	1
5666	rivaroxaban	Xenobiotics	Drug - Cardiovascular	52958	LC/MS Neg	100008950	9875401	366789-02-8			0.4949	0.4949	0.4949	0.4949	0.4949	0.4949	0.4949	0.4949	0.4949	0.4949	0.4949	0.4949	0.4949	0.4949	0.4949	0.4949	0.4949	0.4949	0.4949	0.4949	0.4949	0.4949	0.4949	0.4949	0.4949	0.4949	0.4949	0.4949	0.4949	0.4949	0.4949	0.4949	0.4949
5835	rocuronium	Xenobiotics	Drug - Neurological	52381	LC/MS Pos Early	100006745	441290	143558-00-3	C07556	HMDB0014866	0.0891	0.0891	0.0891	0.0891	0.0891	0.0891	0.0891	0.0891	0.0891	0.0891	0.0891	0.0891	0.0891	0.0891	0.0891	0.0891	0.0891	0.0891	0.0891	0.0891	0.0891	0.0891	0.0891	0.0891	0.0891	0.0891	0.0891	0.0891	0.0891	0.0891	0.0891	0.0891	0.0891
62	S-1-pyrroline-5-carboxylate	Amino Acid	Glutamate Metabolism	42370	LC/MS Pos Early	35	11966181	2906-39-0	C04322	HMDB0001301	2.8023	1.5893	1.3234	1.1739	1.1557	1.1253	1.9366	0.8316	0.8565	1.0294	1.0781	1.8838	1.3321	1.2443	0.6368	1.4748	1.5232	1.268	0.6323	1.3715	1.1455	0.7694	1.1908	2.5419	1.7308	1.2781	1.0607	1.6109	1.648	0.992	0.8464	2.8327	1.0378
446	S-adenosylhomocysteine (SAH)	Amino Acid	Methionine, Cysteine, SAM and Taurine Metabolism	42382	LC/MS Neg	197	439155	979-92-0	C00021	HMDB00939	0.3083	0.2553	0.6189	0.8038	1.138	0.6231	0.8086	0.68	1.6551	0.5877	0.5878	0.5647	1.0404	0.4296	0.2553	0.7376	0.5944	1.3213	0.5111	1.2031	0.6414	0.5808	0.4315	0.3576	0.394	0.2553	0.7249	0.9199	0.5176	0.6014	0.9962	0.8388	0.8063
5045	S-allylcysteine	Xenobiotics	Food Component/Plant	43239	LC/MS Pos Early	100004509	98280	21593-77-1		HMDB0034323	8.7613	2.0926	4.411	2.521	3.4343	0.0619	6.6451	0.9857	0.6632	4.6355	0.0619	1.5162	0.0619	4.1427	0.188	0.4196	5.9039	1.1442	0.8631	0.56	0.0619	5.963	3.8144	0.8268	1.7602	0.0619	0.7648	0.3058	1.055	1.8942	3.1407	0.2661	0.1138
460	S-carboxyethylcysteine	Amino Acid	Methionine, Cysteine, SAM and Taurine Metabolism	64177	LC/MS Pos Early	100021530		4033-46-9			1.0989	2.0768	0.7388	0.8575	1.2577	1.0744	1.3611	1.0117	1.2734	0.5512	0.7879	1.2319	1.5783	1.9019	1.697	4.1138	3.4391	3.4652	1.6759	1.0736	0.8991	0.7312	1.2113	0.5641	1.1627	0.8698	0.5197	0.5973	0.9944	0.7364	1.5593	0.765	1.0749
5989	S-carboxymethyl-L-cysteine	Xenobiotics	Drug - Other	47897	LC/MS Pos Early	100002324	193653	638-23-3	C03727	HMDB0029415	0.429	1.3039	0.6574	0.429	0.5881	1.1926	0.8107	0.5835	2.2542	0.8806	1.067	0.429	1.0222	1.4583	0.929	1.0155	1.7606	1.1387	0.9967	0.7368	1.8828	0.429	0.429	0.9483	0.429	1.9736	1.2841	0.7098	0.8388	0.8105	1.0379	0.6168	0.8535
457	S-methylcysteine	Amino Acid	Methionine, Cysteine, SAM and Taurine Metabolism	39592	LC/MS Neg	100002749	88180;7058174;24417	1187-84-4		HMDB0002108	1.3086	1.4309	2.6767	0.7765	1.3945	0.6847	1.2781	0.6699	1.1328	1.6358	1.0162	1.9168	0.8025	2.2866	0.9611	3.196	0.8704	0.719	1.2484	2.6126	0.7946	3.0265	2.8415	2.1183	1.0439	0.9106	1.7706	0.82	0.9529	1.5997	1.1043	1.5195	1.3583
458	S-methylcysteine sulfoxide	Amino Acid	Methionine, Cysteine, SAM and Taurine Metabolism	43378	LC/MS Pos Early	100002927	82142	6853-87-8		HMDB0029432	1.2077	2.6878	3.6684	1.1271	1.8439	1.159	1.2734	0.5107	0.9827	2.9394	1.3245	3.0795	0.8043	3.5529	1.2385	6.0746	1.3535	0.6486	1.0521	6.3384	0.9125	7.0157	5.7762	2.9585	1.3313	1.9037	1.0292	0.9057	1.0304	2.7776	0.8839	2.391	1.2016
438	S-methylmethionine	Amino Acid	Methionine, Cysteine, SAM and Taurine Metabolism	38127	LC/MS Pos Early	100002183	458	3493-12-07	C05319	HMDB0038670	0.5051	1.0428	1.7638	0.6591	0.1913	0.5998	0.8274	0.1913	3.7659	0.9895	3.7644	2.9413	0.8055	1.9245	0.1913	0.4887	11.871	0.249	0.1913	2.2513	2.3478	3.0941	2.0146	2.0756	1.0346	3.6902	0.1913	1.0105	0.207	1.5816	0.1913	0.2405	0.1913
5042	saccharin	Xenobiotics	Food Component/Plant	21151	LC/MS Neg	100000870	5143	81-07-2	C12283	HMDB0029723	0.1035	47.2688	1.6701	0.0406	0.3108	3.3456	0.0406	0.0406	0.1423	0.0472	0.5442	0.0406	0.3102	0.0663	9.4578	7.6284	0.0406	0.0406	0.631	6.834	0.0406	0.3225	0.0406	0.067	0.6847	0.3185	1.0917	1.1582	0.1802	0.553	0.6309	0.0406	1.2611
5960	salicylate	Xenobiotics	Drug - Topical Agents	1515	LC/MS Polar	501	338	69-72-7	C00805	HMDB0001895	0.7754	19.5436	16.0266	42.0834	0.693	2.7267	1.0138	0.3425	2.4514	0.5359	3.9695	6.7334	33.0112	2.804	3.0394	3.5625	1.9919	350.341	2.574	6.6783	1.0701	4.606	0.3713	0.7113	1.3152	2.1109	0.3908	4.0017	0.7447	4.926	1.007	125.934	0.9803
5405	salicyluric glucuronide*	Xenobiotics	Drug - Analgesics, Anesthetics	33384	LC/MS Neg	100001332	121596205			HMDB0240252	0.0755	1.6237	0.3511	2.1887	0.0755	0.4071	0.0755	0.0755	8.9063	0.0755	0.6076	0.8879	1.2308	0.2522	0.0755	0.6294	0.1532	194.515	0.2174	1	0.0755	0.53	0.0755	0.0755	0.0755	0.2048	0.0755	0.1852	0.0755	1.0183	0.0755	39.6869	0.0755
5	sarcosine	Amino Acid	Glycine, Serine and Threonine Metabolism	1516	LC/MS Pos Early	1023	1088	107-97-1	C00213	HMDB0000271	0.627	0.7782	0.4976	1.1493	1.3069	2.1662	0.8162	1.6839	1.4028	0.6189	0.9825	1.009	1.3732	0.6456	0.6347	0.7428	1.2727	0.851	1.3599	0.6565	1.5565	0.8437	0.6509	1	0.8531	2.0124	0.5206	0.9254	0.8758	0.5972	1.5743	0.8151	1.159
1682	sebacate (C10-DC)	Lipid	Fatty Acid, Dicarboxylate	32398	LC/MS Neg	100001211	5192	111-20-6	C08277	HMDB0000792	0.0285	0.1171	0.0111	0.0138	0.0268	0.0202	0.0111	0.0176	0.0462	0.0133	1	0.0111	0.021	0.0358	0.0218	0.0321	0.0195	0.0183	0.0343	0.0111	0.0232	0.0473	0.0271	0.0275	0.066	0.1075	0.0166	0.0379	0.024	0.0111	0.0678	0.1558	0.0113
10	serine	Amino Acid	Glycine, Serine and Threonine Metabolism	1648	LC/MS Pos Early	503	5951	56-45-1	C00065	HMDB0000187	1.0906	0.6647	0.9869	0.809	0.9253	0.7331	0.7185	0.9014	0.9404	0.8457	0.761	0.8085	0.731	1.0686	0.7858	0.8163	1.089	0.9455	0.797	0.907	1.0024	1.1346	1.1513	0.8729	0.9897	0.8091	0.8928	1.1377	0.8006	0.9816	0.8974	1.398	0.7893
287	serotonin	Amino Acid	Tryptophan Metabolism	2342	LC/MS Pos Early	504	5202	153-98-0	C00780	HMDB0000259	4.3741	1.8964	2.8754	1.1345	3.096	3.9891	0.4923	1.4871	0.8449	1.9505	2.0559	1.3556	2.2202	2.2584	2.0168	1.1459	1.4387	1.3402	1.4779	0.8151	2.1076	1.7149	2.0359	4.2039	2.5286	1.4721	0.7838	0.0768	2.0105	1.5731	0.0238	0.3506	0.0481
5863	sertraline	Xenobiotics	Drug - Psychoactive	39757	LC/MS Pos Late	100002804	68617	79559-97-0	C07246	HMDB0005010	0.0454	0.0454	0.0454	0.0454	0.0454	0.0454	0.0454	0.0454	0.0454	0.0454	0.0454	0.0454	0.0454	0.0454	0.0454	0.0454	0.0454	0.0454	0.0454	0.0454	0.0454	0.0454	0.0454	0.0454	0.0454	0.0454	0.8376	0.0454	0.0454	0.0454	0.0454	0.0454	0.0454
5706	sildenafil	Xenobiotics	Drug - Cardiovascular	52961	LC/MS Pos Late	100008971	5212	139755-83-2	C07259	HMDB0005039	0.2175	0.2175	0.2175	0.2175	0.2175	0.2175	0.2175	0.2175	0.2175	0.2175	0.2175	0.2175	1	0.2175	0.2175	0.2175	0.2175	0.2175	0.2175	0.2175	0.2175	0.2175	0.2175	0.2175	0.2175	0.2175	0.2175	0.2175	0.2175	0.2175	0.2175	0.2175	0.2175
545	spermidine	Amino Acid	Polyamine Metabolism	485	LC/MS Pos Early	50	1102	124-20-9	C00315	HMDB0001257	0.9714	0.7401	2.3102	0.7783	1.1013	0.4998	0.3927	1.2055	0.7959	1.3597	0.7604	0.4903	1.5786	1.2935	0.7848	0.5777	1.5253	0.4922	0.6135	1.8403	0.2347	0.6499	0.8989	0.3483	0.485	0.9958	0.4251	1.8204	0.7763	1.1736	1.6751	0.2473	0.5274
552	spermine	Amino Acid	Polyamine Metabolism	603	LC/MS Pos Early	507	1103	71-44-3	C00750	HMDB0001256	0.4053	0.4053	0.7352	0.4053	1.3252	0.4053	0.7681	0.8246	0.4053	0.4053	0.4053	0.4053	1.4771	0.4053	0.4053	0.4053	0.4053	0.4053	0.4053	0.4053	0.4053	0.4053	0.4053	0.4053	0.4053	0.4053	0.4053	0.7509	0.7388	0.4053	0.4053	0.4053	0.4053
3001	sphinganine	Lipid	Sphingolipid Synthesis	17769	LC/MS Pos Late	313	3126	3102-56-5	C00836	HMDB0000269	0.7772	0.8404	1.0888	0.6335	0.9898	0.6648	0.9799	1.0504	1.0339	1.15	0.8412	0.7007	0.753	0.8315	0.8566	1.0114	1.1952	0.9871	0.7862	0.9793	0.8554	0.6483	0.7377	0.3637	0.5643	1.5599	0.7847	0.8476	0.9271	0.7437	1.5109	0.5311	0.9054
3002	sphinganine-1-phosphate	Lipid	Sphingolipid Synthesis	52605	LC/MS Pos Late	100001876	520	19794-97-9		HMDB0001383	0.8727	0.7607	1.156	1.0876	1.1834	1.1207	0.9058	1.341	0.7708	1.0287	1.0539	0.4709	1.1119	0.7936	0.9445	0.8753	1.4834	1.1863	1.2023	1.2071	0.7337	0.8678	0.9178	0.5737	0.9133	1.2182	0.7488	1.1494	0.8676	1.0917	1.2019	0.7229	1.0629
3113	sphingomyelin (d17:1/14:0, d16:1/15:0)*	Lipid	Sphingomyelins	62152	LC/MS Pos Late	100020276					1.3957	1.9557	1.9629	1.4017	0.9273	2.5854	1.3506	1.4109	0.8949	2.2227	2.62	2.1678	1.8221	2.2733	2.0907	2.8306	1.6709	1.5349	1.4226	3.5011	1.5969	2.0335	1.4216	1.8739	1.3592	1.1887	2.0185	1.0357	1.5359	2.3408	1.6294	2.3145	1.5427
3116	sphingomyelin (d17:1/16:0, d18:1/15:0, d16:1/17:0)*	Lipid	Sphingomyelins	52433	LC/MS Pos Late	100006314		121999-58-4		HMDB0240608,HMDB0240617	0.9802	1.0278	0.9842	1.1645	1.0041	0.897	1	1.1455	0.8044	1.7451	1.719	1.2187	1.1389	1.1764	1.3268	1.6745	1.1028	1.3389	1.3712	1.4172	1.2374	1.3017	0.9673	1.0646	1.0098	1.0003	1.4885	1.079	0.8414	1.4028	1.2176	1.2667	1.0956
3117	sphingomyelin (d17:2/16:0, d18:2/15:0)*	Lipid	Sphingomyelins	57483	LC/MS Pos Late	100015793				HMDB0240677	0.9427	1.4362	0.9004	1.0425	1.1008	1.4773	1.0871	0.8883	0.9922	1.4978	1.9686	1.9822	1.6048	1.5113	1.7292	2.4941	1.2112	0.8325	1.5152	1.9565	0.987	0.9803	0.8709	1.1678	1.0673	0.8227	1.7428	0.9391	0.9307	1.8829	1.3164	2.0505	1.1113
3102	sphingomyelin (d18:0/18:0, d19:0/17:0)*	Lipid	Dihydrosphingomyelins	57473	LC/MS Pos Late	100009027	44260130			HMDB0012087	0.586	0.3957	1.6007	0.9137	1.6217	0.3678	0.5139	1.6805	1.0521	0.4943	0.5876	0.5352	0.6507	0.7373	1.2114	1.6802	0.5546	0.7767	1.8424	0.5512	0.5117	0.7776	0.453	0.4244	0.7915	0.5662	1.5339	0.6671	0.6907	1.142	1.9767	1.5591	0.5009
3103	sphingomyelin (d18:0/20:0, d16:0/22:0)*	Lipid	Dihydrosphingomyelins	57476	LC/MS Pos Late	100015786				HMDB0012090	0.7733	0.5685	2.7232	1.5498	1.5151	0.5981	0.8219	2.0772	1.3724	0.906	1.2553	1.1683	0.856	1.2347	1.755	2.1352	1.3037	0.8893	2.1431	0.9849	0.7605	1.6936	0.7369	0.7427	0.977	1.2604	2.3055	1.5834	0.8275	1.7775	1.8347	1.5046	1.3261
3114	sphingomyelin (d18:1/14:0, d16:1/16:0)*	Lipid	Sphingomyelins	42463	LC/MS Pos Late	100004328	11433862			HMDB0012097	1.0635	1.2235	1.1507	1.1674	0.9062	1.1715	0.9286	1.228	0.9853	1.5046	1.5751	1.1027	1.1359	1.349	1.4844	1.5732	1.3505	1.4044	1.3934	1.6809	1.4427	1.2057	1.1153	1.1649	1.386	1.1137	1.5695	1	0.9913	1.5862	1.6023	1.4059	1.1511
3119	sphingomyelin (d18:1/17:0, d17:1/18:0, d19:1/16:0)	Lipid	Sphingomyelins	52615	LC/MS Pos Late	100008920	46891763	121999-64-2		HMDB0240609,HMDB0240622,HMDB0240620	0.9801	0.8194	1.264	1.0412	1.0523	0.9443	0.8785	0.8542	0.7406	1.5022	1.2583	1.2561	1.0702	0.9786	1.1344	1.7037	0.995	1.1365	1.4329	1.3026	1.0149	1.4457	0.8104	0.832	1.1373	0.8808	1.3047	0.8425	0.8952	1.1198	1.0256	1.6991	0.9164
3120	sphingomyelin (d18:1/18:1, d18:2/18:0)	Lipid	Sphingomyelins	37529	LC/MS Pos Late	100002106	6443882	108392-10-5		HMDB0012101	1.1531	1.004	1.1143	0.9416	1.313	0.8274	0.8384	0.8192	0.7863	0.9934	0.9136	0.8318	1.0553	1	1.2832	1.3901	0.5916	0.8424	1.0836	1.0163	0.7622	0.8676	0.8187	0.8449	1.0198	0.7893	1.0026	0.5861	1.2013	1.0704	0.8776	1.8215	0.7087
3121	sphingomyelin (d18:1/19:0, d19:1/18:0)*	Lipid	Sphingomyelins	57475	LC/MS Pos Late	100015787					1.2205	0.9909	1.4711	0.8491	0.9468	1.2126	0.8973	1.027	0.9022	1.5664	1.7644	1.5514	1.3081	1.03	1.3298	2.3356	0.8294	1.2658	1.7229	1.5916	1.0197	1.6311	0.8885	0.9607	1.2997	0.9062	1.708	1.0041	0.92	1.5813	1.4225	2.1529	1.1035
3122	sphingomyelin (d18:1/20:0, d16:1/22:0)*	Lipid	Sphingomyelins	48490	LC/MS Pos Late	100006290	44260124			HMDB0012102	1.1507	0.8926	1.0972	1.0769	0.8748	0.9854	0.7687	1.1157	0.9409	1.4184	1.4935	1.2761	1.1219	1.0168	1.1417	1.5994	0.9572	1.0684	1.4942	1.2646	1.271	1.4143	1.0638	0.9673	1.1929	1.1885	1.3417	1.2111	0.846	1.2712	0.9338	1.1188	1.154
3123	sphingomyelin (d18:1/20:1, d18:2/20:0)*	Lipid	Sphingomyelins	48491	LC/MS Pos Late	100006292		222403-67-0		HMDB0240610,HMDB0240632	1.4595	1	1.1707	0.8682	1.1591	1.1751	0.9428	0.6699	0.6433	1.2274	1.2284	1.3342	1.0083	1.1767	1.5349	1.4654	0.6088	0.8427	1.0136	1.1374	0.8953	1.0607	1.1192	1.0304	1.1279	1.0921	1.2139	0.8148	1.1149	1.1574	0.693	1.5121	0.8292
3124	sphingomyelin (d18:1/20:2, d18:2/20:1, d16:1/22:2)*	Lipid	Sphingomyelins	57481	LC/MS Pos Late	100006293					1.2163	0.8269	0.8328	0.6478	0.9156	0.9698	0.7373	0.4669	0.3654	1.1925	1.3197	1.0014	1.0181	1.6473	1.4598	1.0408	0.5289	0.5523	0.909	1.1643	0.6382	1.065	0.5299	0.9917	1.0594	0.7192	1.7937	0.2934	1.3378	1.4119	0.9643	1.1734	0.4594
3125	sphingomyelin (d18:1/21:0, d17:1/22:0, d16:1/23:0)*	Lipid	Sphingomyelins	52495	LC/MS Pos Late	100009025				HMDB0240621,HMDB0240611,HMDB0240619	1.4384	1.055	1.5139	1.5057	0.8958	1.423	1.0219	1.6986	1	2.1216	2.5102	2.4512	1.4306	1.6237	1.4554	3.0259	1.6012	1.2064	2.4843	2.4058	1.6673	2.1503	1.2286	1.1703	1.1865	1.3237	2.241	1.1622	0.8383	1.7965	1.4411	1.4172	1.6777
3127	sphingomyelin (d18:1/22:1, d18:2/22:0, d16:1/24:1)*	Lipid	Sphingomyelins	48493	LC/MS Pos Late	100006295				HMDB0012104	1.292	1.0434	1.143	1.2783	1.1284	1.1145	0.8402	0.6432	0.7921	1.3686	1.4419	1.4863	1.1742	1.415	1.3927	1.4082	1.2343	0.8936	1.3109	1.4371	1.2074	1.257	1.1971	1.0805	1.1165	1.1091	1.3003	0.9635	1.0344	1.1996	0.9615	1.1911	1.1113
3128	sphingomyelin (d18:1/22:2, d18:2/22:1, d16:1/24:2)*	Lipid	Sphingomyelins	57477	LC/MS Pos Late	100006296				HMDB0240672,HMDB0240670,HMDB0240669	1.215	0.8941	1.029	0.8208	0.9077	1.071	0.8527	0.6808	0.4574	1.228	1.0268	1.0633	0.8845	1.5904	1.9074	1.2202	0.7452	0.676	0.986	1.2611	0.752	0.9148	0.6117	0.9098	1.0025	0.8129	1.3352	0.43	1.1767	1.2429	1.1893	1.1205	0.4896
3130	sphingomyelin (d18:1/24:1, d18:2/24:0)*	Lipid	Sphingomyelins	47153	LC/MS Pos Late	100005986	44260126	94359-13-4		HMDB0012107	1.1458	0.7836	1.1351	1.0179	1.0053	1.0275	0.7838	1.0572	0.5959	1.0578	0.9749	1.3679	0.9577	1.1286	1.0434	1.0559	1.1247	1.0231	1.0093	1.1485	0.9346	0.9758	0.9249	0.8938	0.903	0.9067	1.1754	0.6196	1.0414	0.9169	0.8073	0.8255	0.8463
3132	sphingomyelin (d18:1/25:0, d19:0/24:1, d20:1/23:0, d19:1/24:0)*	Lipid	Sphingomyelins	57478	LC/MS Pos Late	100015792				HMDB0240671,HMDB0240675,HMDB0240673,HMDB0240674	0.525	1.1077	2.4198	3.0449	1.3072	0.9829	1	0.9298	0.7617	1.1193	2.3266	1.7954	1.3315	1.6745	1.4235	2.1447	1.4197	1.0446	1.361	1.3976	1.1688	2.1981	0.6388	1.077	1.1305	1.0295	1.8238	2.2279	0.9105	1.9362	0.8952	1.8108	1.5489
3115	sphingomyelin (d18:2/14:0, d18:1/14:1)*	Lipid	Sphingomyelins	47154	LC/MS Pos Late	100005985				HMDB0240637,HMDB0240612	1.6767	1.8018	1.4354	1.3273	1.1156	2.425	1.198	1.329	0.8444	1.6843	1.7708	2.0021	1.7604	3.0062	2.5246	2.1324	1.22	1.3497	1.3672	2.7235	0.9805	1.4374	1.5556	1.7225	1.4621	1.0874	1.6363	0.7731	2.0279	1.7341	1.3569	2.7134	1.2432
3118	sphingomyelin (d18:2/16:0, d18:1/16:1)*	Lipid	Sphingomyelins	42459	LC/MS Pos Late	100004329				HMDB0240613,HMDB0240638	1.0026	1.0182	0.9368	1.1353	1.317	0.8784	0.8318	0.9334	0.7802	1.0459	1.1026	1.0464	0.9421	1.308	1.3343	1.1052	0.9898	0.9086	1.0644	1.0463	0.9271	0.8084	0.9223	0.9484	1.0242	0.8837	1.2541	0.7572	1.1136	1.1294	1	1.3033	0.9216
3110	sphingomyelin (d18:2/18:1)*	Lipid	Sphingomyelins	57474	LC/MS Pos Late	100015788	52931155			HMDB0001348	1.0989	0.985	1.0604	1.1652	1.4121	0.8443	1.0391	0.7468	0.5458	1.1775	1.2757	1.1788	0.8461	1.4016	1.727	1.4776	0.9403	0.9809	1.276	1.1921	0.9596	1.0379	0.855	0.9338	1.1329	0.7811	1.3865	0.6443	1.3098	1.3702	0.8731	1.8974	0.7809
3126	sphingomyelin (d18:2/21:0, d16:2/23:0)*	Lipid	Sphingomyelins	57480	LC/MS Pos Late	100015790				HMDB0240676	1.7849	1.0589	1.2812	1.0084	1.0607	1.7125	1.0381	0.7881	0.8043	1.3848	1.8066	2.0365	1.3376	1.627	1.7099	2.2679	0.9524	0.923	1.7005	1.9277	0.9793	1.4206	1.2021	1.1483	1.2379	0.8627	1.5723	0.8072	1.0742	1.3879	1.2126	2.095	1.1355
3129	sphingomyelin (d18:2/23:0, d18:1/23:1, d17:1/24:1)*	Lipid	Sphingomyelins	52435	LC/MS Pos Late	100008956	134757653			HMDB0240634,HMDB0011696,HMDB0240614	1.6008	0.9748	1.4035	1.2717	1.0462	1.457	0.9472	1.3201	0.6674	1.587	1.6942	2.4028	1.188	1.765	1.3575	2.0774	1.3434	1	1.5823	1.9911	1.1251	1.4765	1.1857	1.1294	0.9083	0.9581	1.802	0.6471	1.0462	1.2936	1.0246	1.1939	1.1439
3111	sphingomyelin (d18:2/23:1)*	Lipid	Sphingomyelins	57482	LC/MS Pos Late	100015791				HMDB0240668	1.1932	0.9305	1.142	0.9171	0.9316	1.3256	0.941	0.6598	0.5464	1.4542	1.2209	1.5772	0.9844	1.7417	1.6567	1.5553	0.9661	0.8526	1.1945	1.488	0.739	1.1309	0.6583	0.8736	0.8853	0.6597	1.5402	0.4583	1.251	1.2052	1.1881	1.462	0.6858
3131	sphingomyelin (d18:2/24:1, d18:1/24:2)*	Lipid	Sphingomyelins	52437	LC/MS Pos Late	100008957	85336023			HMDB0240636,HMDB0240615	1.2984	0.9443	1.053	1.0408	1.0916	1.1135	0.8192	0.9285	0.5622	1.1693	0.9264	1.4308	0.9723	1.4972	1.3066	1	0.9619	0.7823	0.9435	1.2766	0.8317	0.9189	0.8777	0.9855	0.882	0.8402	1.2102	0.507	1.2499	0.9693	0.8329	0.8907	0.6326
3112	sphingomyelin (d18:2/24:2)*	Lipid	Sphingomyelins	57479	LC/MS Pos Late	100015789				HMDB0240644	1.6666	0.8455	1.0818	0.9215	1.1559	1.1457	0.9155	0.6212	0.4175	1.2109	0.8974	1.0863	0.725	1.7697	1.8525	0.9801	0.6949	0.5269	0.8206	1.0406	0.6816	0.6296	0.64	0.9516	0.8635	0.8273	1.1874	0.3432	1.6369	0.9802	0.8324	0.9674	0.5081
3160	sphingosine	Lipid	Sphingosines	17747	LC/MS Pos Late	297	5280335	123-78-4	C00319	HMDB0000252	0.497	0.4056	0.6209	0.6173	1.0145	0.6492	0.8929	0.8633	0.7567	1.277	0.3495	0.2436	0.6189	0.6568	0.6154	0.7882	1.0343	0.9567	0.8688	0.9526	0.5935	0.4212	0.5362	0.3684	0.3715	1.4756	0.402	0.806	0.3915	0.5951	1.5349	0.3595	0.6888
3162	sphingosine 1-phosphate	Lipid	Sphingosines	34445	LC/MS Pos Late	100000626	5283560	26993-30-6	C06124	HMDB0000277	0.9971	0.8165	1.2486	1.2487	1.1252	1.0399	1.0175	1.1769	0.733	0.9344	0.868	0.5489	0.877	0.7743	1.1298	0.8926	1.2929	1.3521	1.3291	1.1987	0.8418	0.8047	0.9902	0.7351	1.0084	1.0958	0.9024	1.0862	0.8356	1.0455	1.1963	0.6907	1.0469
5064	stachydrine	Xenobiotics	Food Component/Plant	34384	LC/MS Pos Early	100001296	115244	4136-37-2	C10172	HMDB0004827	4.2964	0.4139	0.405	8.8082	0.4301	6.653	0.7208	0.0677	1.8288	1.4329	0.0543	7.0854	0.3133	0.2113	0.1077	0.043	1.055	0.036	0.1512	0.3068	1.2753	1.339	1.3944	0.945	0.5482	0.2558	2.4467	0.843	1.0658	0.3824	0.0461	0.5333	0.4514
1515	stearate (18:0)	Lipid	Long Chain Saturated Fatty Acid	1358	LC/MS Neg	439	5281	57-11-4	C01530	HMDB0000827	0.6695	0.7995	1.0222	1.0644	1.1472	0.8524	0.5701	0.9885	0.8425	1.0987	1.2949	0.9593	1.0496	0.5909	0.6076	1.0573	1.4085	1.1601	1.3592	0.8076	0.6388	0.9852	1.1854	0.8631	0.6201	0.6645	0.8598	0.8392	0.5745	0.842	1.3971	1.9325	0.7649
1558	stearidonate (18:4n3)	Lipid	Long Chain Polyunsaturated Fatty Acid (n3 and n6)	33969	LC/MS Neg	100001229	5312508	111174-40-4	C16300	HMDB0006547	0.2202	0.7815	1.2531	0.9892	0.9	2.756	0.4455	1.5204	0.8609	1.0411	1.5126	2.0335	4.5932	0.0867	0.1964	1.4598	2.1635	0.7921	1.4172	0.4485	0.1932	0.9904	1.336	0.6971	0.0524	0.242	0.299	0.3933	0.2898	0.8636	1.4008	2.0451	0.7135
2164	stearoyl ethanolamide	Lipid	Endocannabinoid	38625	LC/MS Pos Late	100002254	27902	111-57-9		HMDB0013078	0.5966	0.8778	1.5407	0.8492	1.2702	0.9266	0.5439	1.1605	1.0761	1.5984	1.0304	0.8303	1.0056	0.4329	0.5154	1.2266	1.3132	1.0701	1.1954	0.8508	0.8495	1.2475	1.102	0.7413	0.6275	0.8352	1.3447	1.0782	0.7617	0.9927	1.5495	1.2779	1.0123
3106	stearoyl sphingomyelin (d18:1/18:0)	Lipid	Sphingomyelins	19503	LC/MS Pos Late	1538	6453725	85187-10-6;85187-10-6	C00550	HMDB0001348	1.0053	0.7882	1.1838	0.8687	1.0873	0.7921	0.7854	0.8184	0.6315	1.0397	0.959	0.8615	0.912	0.8732	1.3508	1.3687	0.5767	0.9207	1.1928	1.0125	0.8485	1.0329	0.795	0.7887	1.1044	0.9247	1	0.7432	0.9872	0.9556	0.9071	1.4003	0.6876
2938	stearoyl-arachidonoyl-glycerol (18:0/20:4) [1]*	Lipid	Diacylglycerol	57450	LC/MS Pos Late	100010949	6438587		C00165	HMDB0007170	0.6903	1.0889	0.943	0.885	1.1802	1.0091	0.9037	1.5152	1.8117	1.5017	0.878	0.666	1.0216	0.6782	0.5446	1.2417	1.72	1.207	0.9824	1.9197	0.8425	0.7837	1.0364	0.5966	0.4865	1.0897	0.8298	1	0.6584	0.7787	1.0202	1.3086	0.7461
2939	stearoyl-arachidonoyl-glycerol (18:0/20:4) [2]*	Lipid	Diacylglycerol	57449	LC/MS Pos Late	100010950	6438587			HMDB0007170	0.6654	0.8245	1.0852	0.1461	1.4235	0.902	1.1959	1.2913	1.6415	0.8446	0.7338	0.6494	0.9986	0.5596	0.6197	1.0014	1.5235	0.742	0.9231	1.2345	0.7786	0.8999	0.8838	0.484	0.5289	0.8118	0.7009	0.8715	0.8829	0.8385	1.5665	1.0903	0.8699
1867	stearoylcarnitine (C18)	Lipid	Fatty Acid Metabolism (Acyl Carnitine, Long Chain Saturated)	34409	LC/MS Pos Late	100001391	3006797	18822-91-8		HMDB0000848	0.7384	1.4431	1.8083	0.94	1.4965	0.6789	0.9076	1.0267	1.7473	1.0269	0.7576	0.6919	0.583	0.4645	0.4406	1.201	1.1654	1.0648	0.8874	1.1456	1.2516	1.1302	1.707	0.8865	1.0571	1.0994	0.8036	1.4418	0.9338	0.9303	1.2994	1.7867	0.6254
1951	stearoylcholine*	Lipid	Fatty Acid Metabolism (Acyl Choline)	57464	LC/MS Pos Late	100015759	90111			HMDB0240648	1.3371	1.3667	1.4112	1.1882	1.1483	1.5057	0.8618	2.0807	1.994	0.3515	1	1.3018	1.1782	1.2125	1.4257	1.0436	1.0257	1.5666	0.8885	2.9429	2.2682	1.6746	1.0411	0.9333	0.4573	2.0565	1.2079	1.2179	3.1606	1.5023	0.3364	0.6669	2.4159
1677	suberate (C8-DC)	Lipid	Fatty Acid, Dicarboxylate	15730	LC/MS Polar	100000016	10457	505-48-6	C08278	HMDB0000893	0.0369	0.1303	0.0505	0.0503	0.0317	0.034	0.1701	0.0342	0.0576	0.036	0.1083	0.0113	0.0536	0.1034	0.0397	0.0258	0.0317	0.0431	0.0258	0.0625	0.0642	0.0317	0.0316	0.0113	0.0611	0.0408	0.0429	0.041	0.0279	0.03	0.0905	0.1595	0.0276
1916	suberoylcarnitine (C8-DC)	Lipid	Fatty Acid Metabolism (Acyl Carnitine, Dicarboxylate)	52990	LC/MS Pos Early	100006627					0.0748	1.2386	0.2021	0.4373	1.0886	0.3757	0.0748	0.4104	1.0241	0.2643	1.1464	0.6746	0.4141	0.0748	0.3132	0.4297	0.2345	0.5252	0.2856	0.0748	0.4394	0.7048	0.2908	0.2897	1.2586	0.23	0.6466	0.3905	0.0748	0.086	1.1592	0.9611	0.3932
1449	succinate	Energy	TCA Cycle	1437	LC/MS Polar	252	1110	110-15-6	C00042	HMDB0000254	0.6869	1	0.8396	0.7317	0.9177	0.8868	0.7381	0.7208	1.2299	0.7109	0.9097	0.8088	0.8816	0.8591	0.8876	0.7973	0.7271	0.8195	0.6326	1.2692	0.9725	0.8656	1.1854	0.9997	0.7867	0.9583	0.7911	1.0402	1.0059	0.8136	1.5181	0.7598	0.9795
476	succinoyltaurine	Amino Acid	Methionine, Cysteine, SAM and Taurine Metabolism	63678	LC/MS Polar	100021220					0.4078	0.8163	1.2169	0.4163	1.0427	1.0449	0.4078	1.1063	1.7618	0.5874	3.0554	1.1027	0.5478	0.9508	0.4078	0.9808	0.4109	0.8744	0.6583	1.0616	0.6076	1.3026	0.4238	0.5961	0.8986	1.1676	0.7088	0.9607	0.7162	0.464	0.7559	0.6346	1.015
1448	succinylcarnitine (C4-DC)	Energy	TCA Cycle	37058	LC/MS Pos Early	100001948	71464481	256928-74-2		HMDB0061717	0.7976	0.6343	0.9329	0.8946	1.2178	0.8312	0.9959	1.2214	1.7898	0.8069	1.2075	1.0181	1.4068	1.2278	1.2555	1.2454	0.9904	1.4031	0.8863	1.1695	1.0025	0.2545	0.5386	0.9632	0.7403	1.2253	1.1382	1.0533	1.2211	0.7769	1.3694	1.5843	1.0394
1326	sucrose	Carbohydrate	Disaccharides and Oligosaccharides	1519	LC/MS Polar	935	5988	57-50-1	C00089	HMDB0000258	1.7145	0.8284	0.2145	0.2646	1.0184	14.0893	0.3112	0.2145	4.0108	0.2145	0.7506	0.6146	0.2145	2.812	0.4677	0.2145	0.2145	0.2998	0.2145	3.4302	0.3467	0.2145	0.9816	0.2145	0.3071	1.4427	0.3291	2.0718	0.6664	0.2145	0.573	2.8118	0.6725
5018	sulfate of piperine metabolite C16H19NO3 (2)*	Xenobiotics	Food Component/Plant	62295	LC/MS Neg	100020496					1.5409	3.5878	1.2564	1.4006	3.3261	0.0865	3.0032	4.4655	2.2665	2.7172	0.3411	0.7783	1.199	1.0075	3.4071	2.6997	7.0078	1.1344	4.5423	1.3678	3.1789	0.8496	1.1177	0.6264	1.4589	0.0865	0.2301	0.842	0.5291	2.2359	1.1887	0.7426	0.9085
5019	sulfate of piperine metabolite C16H19NO3 (3)*	Xenobiotics	Food Component/Plant	62296	LC/MS Neg	100020497					1.3939	3.1009	0.9582	1.2331	2.9955	0.1005	3.4922	4.3078	2.106	2.6278	0.3363	0.6701	1.0101	1.066	3.0177	2.3705	7.2824	1.0756	4.409	1.1355	2.8632	0.8851	1.3819	0.6097	1.3427	0.1005	0.2309	0.7084	0.4547	2.2246	1.2913	0.7705	0.9303
5024	sulfate of piperine metabolite C18H21NO3 (1)*	Xenobiotics	Food Component/Plant	62297	LC/MS Neg	100020502					1.9275	3.0576	1.3989	1.6737	2.6473	0.0831	4.5758	3.6786	1.2992	2.1812	0.0831	2.2679	0.4777	1.3143	3.7583	2.1606	6.8684	0.7945	6.1131	1.356	2.0388	0.7714	1.5879	0.5093	1.0556	0.0831	0.0831	0.3145	0.395	2.2863	1.5529	0.8621	0.5749
5026	sulfate of piperine metabolite C18H21NO3 (3)*	Xenobiotics	Food Component/Plant	62299	LC/MS Neg	100020504					1.5875	2.3575	1.0608	1.8924	2.1964	0.1946	4.4651	3.2466	1.2371	2.0095	0.1946	1.7531	0.5044	0.9335	2.777	1.9066	6.3956	0.5187	4.9241	1.1926	1.7742	0.695	1.5101	0.8568	0.8924	0.1946	0.375	0.3016	0.1946	2.1392	1.5571	1.2866	0.6536
6087	sulfate*	Xenobiotics	Chemical	46960	LC/MS Neg	100002528	5152822	14808-79-8	C00059	HMDB01448	0.9718	1.0763	0.6202	0.8599	1.1962	1.0601	0.8551	1.1992	1.4203	0.8294	1.2838	0.8569	1.3004	0.8804	0.9223	1.1063	1.0826	1.3811	1.2269	1.31	1.116	1.0183	0.796	0.9414	1.1009	1.1537	0.9608	0.7726	0.8864	0.9328	0.9608	1	0.8578
5636	tamsulosin	Xenobiotics	Drug - Antineoplastic	64100	LC/MS Pos Early	100020906	129211	106133-20-4	C07124,D08560	HMDB0014844	0.3029	0.3029	0.3029	0.3029	0.3029	0.3029	0.3029	0.3029	0.3029	0.3029	0.3029	0.3029	0.3029	0.3029	0.3029	0.3029	0.3029	0.3029	0.3029	0.3029	0.3029	0.3029	0.3029	0.3029	0.3029	0.3029	0.3029	0.3029	0.3029	0.3029	0.3029	0.3029	0.3029
5074	tartarate	Xenobiotics	Food Component/Plant	15336	LC/MS Neg	100000295	444305;875	87-69-4;6106-24-7	C00552,C00898,C02107	HMDB0062642,HMDB0000956	0.2775	2.5806	1.9186	2.3243	0.1831	4.2272	0.1831	0.1831	0.1831	0.1831	1.0241	2.5436	15.3508	26.4351	0.6822	1.5703	0.7183	8.4789	0.1831	13.1925	23.9491	0.1831	0.1831	2.0856	0.1831	0.8946	0.2843	0.5342	63.1991	0.4692	0.231	0.3115	0.1831
5207	tartronate (hydroxymalonate)	Xenobiotics	Food Component/Plant	20693	LC/MS Neg	100000840	45	80-69-3	C02287	HMDB0035227	0.5806	0.8319	2.364	2.171	0.6863	2.5232	0.2756	0.162	0.5714	0.5505	0.817	2.5849	1.6735	0.748	1.3501	2.5435	0.3662	0.1247	0.4439	0.971	0.5397	0.7396	0.7564	0.5338	0.5266	0.5928	0.7244	0.5382	0.6548	0.5473	0.6832	0.3824	0.497
471	taurine	Amino Acid	Methionine, Cysteine, SAM and Taurine Metabolism	2125	LC/MS Pos Early	512	1123	107-35-7	C00245	HMDB0000251	0.6819	0.7871	1.3533	1.1143	1.4913	1.0533	1.081	0.8557	1.0053	0.9521	0.8961	0.7125	0.9483	0.9724	0.9541	1.0399	1.1164	1.1462	1.0308	1.2928	0.8039	1.2498	1.117	0.6639	0.9021	1.2362	0.7831	1.0738	0.6807	1.1983	0.917	0.6897	1.0474
3467	tauro-beta-muricholate	Lipid	Primary Bile Acid Metabolism	33983	LC/MS Neg	100001250	121596216;168408;21124703	25696-60-0		HMDB0000932	1.495	0.3663	1.0096	0.1657	1.7971	1.9995	0.1657	0.1657	0.1657	0.7863	0.1657	0.3757	0.1657	4.4278	2.1686	0.7884	0.3424	0.1657	0.1657	0.1657	1.0539	0.1657	0.1657	3.4589	0.6746	1.6	1.4198	0.3565	0.1657	0.1657	1.8206	0.1657	0.1657
3463	taurochenodeoxycholate	Lipid	Primary Bile Acid Metabolism	18494	LC/MS Neg	1629	387316	6009-98-9	C05465	HMDB0000951	4.9441	6.0932	0.8749	0.2352	1.6455	0.2097	0.2641	0.7057	6.4906	0.131	10.9642	0.2094	0.4923	2.4679	2.4454	0.7847	1	0.6399	0.8192	0.3786	0.9002	0.3519	0.1259	0.5382	1.503	2.6529	0.1646	0.695	0.2559	0.102	1.8528	0.3436	0.4602
3542	taurochenodeoxycholic acid 3-sulfate	Lipid	Secondary Bile Acid Metabolism	62890	LC/MS Neg	100021093	52931550			HMDB0002486	0.5798	0.9314	0.879	0.3808	1.1401	0.2519	0.0759	0.141	0.1933	0.6285	2.4388	0.1231	0.3781	1	0.7701	0.0759	0.321	0.0759	0.0759	1.4699	0.3498	1.0291	0.0759	0.7001	1.5787	1.3951	0.0759	0.6689	0.0759	0.0759	0.3047	0.0759	0.0759
3456	taurocholate	Lipid	Primary Bile Acid Metabolism	18497	LC/MS Neg	1648	46783527;6675	145-42-6	C05122	HMDB0000036	1.0173	4.0911	0.8033	0.0701	0.8746	0.0701	0.1122	0.7287	14.6336	0.0701	5.0236	0.1012	0.0701	1.8812	3.9766	0.343	0.5152	0.8527	0.3897	0.329	0.6469	0.0701	0.0701	0.9256	0.5513	2.3461	0.0701	0.4732	0.0701	0.0701	3.0919	0.0701	0.3166
3537	taurocholenate sulfate*	Lipid	Secondary Bile Acid Metabolism	32807	LC/MS Neg	100001990					0.3187	0.3952	2.8558	0.9929	1.8843	0.2622	0.9276	1.478	0.6662	2.063	3.4797	0.8953	0.5546	3.1024	2.131	1.4522	2.0222	0.6624	0.7148	1.4992	0.8542	3.0188	0.6501	0.321	1.0629	0.7481	2.0212	1.3522	1.2423	0.7448	1.0325	0.5411	0.7185
3490	taurodeoxycholate	Lipid	Secondary Bile Acid Metabolism	12261	LC/MS Neg	1668	2733768	207737-97-1	C05463	HMDB0000896	0.0496	5.152	0.8526	0.2062	1.6917	0.7443	0.2458	0.8387	4.7367	0.2513	0.0496	0.3152	0.0496	6.4901	3.7388	1.0667	1.9241	0.6165	2.5354	0.5323	1	0.1114	0.2859	1.3501	0.0496	1.8281	0.2213	0.0496	0.2157	0.0685	5.2847	0.6903	0.0496
3491	taurodeoxycholic acid 3-sulfate	Lipid	Secondary Bile Acid Metabolism	62889	LC/MS Neg	100006644					0.4253	0.8543	1.0733	0.3368	0.6987	1.2732	0.0691	0.0691	0.1984	0.6635	0.0691	0.4202	0.093	2.8309	0.8397	0.3125	0.5674	0.0691	0.1602	0.8941	1.3606	0.4541	0.3257	0.9245	0.9854	0.5656	1.0905	0.5208	0.0691	0.0691	1.1257	0.0691	0.0691
3503	taurolithocholate 3-sulfate	Lipid	Secondary Bile Acid Metabolism	36850	LC/MS Neg	100001658	440071	64936-83-0	C03642	HMDB0002580	0.1697	0.3398	2.9375	0.4412	2.0055	1.2644	0.8251	0.6324	0.6411	2.5905	2.4874	1.2195	0.2828	8.7153	1.2749	0.8016	3.2396	0.4334	0.8451	2.1085	1.2968	3.1285	0.8127	2.1161	1.8904	0.9513	1.9409	0.8631	0.2171	0.1844	1.1926	0.9095	0.5836
3519	tauroursodeoxycholate	Lipid	Secondary Bile Acid Metabolism	39378	LC/MS Neg	100002912	9848818	14605-22-2		HMDB0000874	2.0466	5.4679	0.1183	0.4429	0.4056	0.1183	0.1183	0.1183	3.2339	0.1183	2.1933	0.1183	0.1183	0.2606	0.8182	0.2869	0.1183	0.1852	0.1183	0.1183	0.1183	0.1183	0.1183	0.1183	0.1183	0.8373	0.1183	0.1183	0.1183	0.1183	1.1402	0.2496	0.1183
3520	tauroursodeoxycholic acid sulfate (1)	Lipid	Secondary Bile Acid Metabolism	62784	LC/MS Neg	100020844					0.0804	0.1144	0.0804	0.1489	0.0804	0.0804	0.0804	0.0804	0.0804	0.0804	0.0804	0.0804	0.0804	0.0804	0.0804	0.0804	0.0804	0.0804	0.0804	0.0804	0.0804	0.0804	0.0804	0.0804	0.0804	0.0804	0.0804	0.0804	0.0804	0.0804	0.425	0.0804	0.0804
1695	tetradecadienedioate (C14:2-DC)*	Lipid	Fatty Acid, Dicarboxylate	62918	LC/MS Neg	100021100	86018718				0.4254	2.6087	0.3993	1.3571	1.3906	1.2822	0.2308	0.7997	0.2308	0.6282	2.6727	1.4043	0.793	3.5378	0.5931	2.1358	0.4421	1.4618	0.537	0.7931	0.2308	1.3495	1.6511	0.9844	0.2466	0.2308	0.7995	0.2308	0.2308	0.6204	1.2609	1.0775	0.2308
1551	tetradecadienoate (14:2)*	Lipid	Long Chain Polyunsaturated Fatty Acid (n3 and n6)	62850	LC/MS Neg	100020343	5312409	39039-37-7		HMDB0000560	0.3377	0.6819	2.3684	1.9514	5.0484	0.8011	0.368	0.6636	0.573	2.2895	1.7088	1.218	1.2314	0.4736	0.4611	2.1151	2.0317	1.1547	1.4305	0.8035	0.2458	2.3543	2.2244	0.785	0.4019	0.5792	1.0686	0.6403	0.537	1.0362	2.6653	2.2019	0.3106
1692	tetradecanedioate (C14)	Lipid	Fatty Acid, Dicarboxylate	35669	LC/MS Neg	100001613	13185	821-38-5		HMDB0000872	0.7038	1.9688	0.7945	1.2263	0.7009	1.1302	0.4616	1.1467	1.2829	0.7374	2.877	0.601	1.1823	0.3003	0.2176	1.648	0.8867	0.8234	0.7982	0.5191	0.6264	1.377	1.1439	0.9622	0.8053	0.409	0.6841	0.9225	0.4829	0.6949	3.5453	3.4722	0.6125
3311	tetrahydrocortisol glucuronide	Lipid	Corticosteroids	64411	LC/MS Neg	100022013					0.2993	0.4648	0.7036	1.2327	1.6894	1.3003	0.6521	1.3386	1.6587	0.5479	1.1297	1.2126	1.6845	0.8735	0.7122	2.4429	0.3129	3.451	0.8491	0.5681	0.5863	0.4644	0.3532	0.8234	1.1345	0.8724	0.4662	0.9723	1.0277	1.1533	1.1453	1.6183	1.1905
3324	tetrahydrocortisone glucuronide (5)	Lipid	Corticosteroids	64591	LC/MS Neg	100022127					0.4452	0.5342	0.911	1.608	1.5339	2.6376	1.0435	1.2888	1.2129	1.0265	1.1189	1.4923	1.5256	0.5614	0.9319	3.5932	0.3023	2.4839	1.9975	0.5614	1.055	0.2778	0.7389	1.1385	1.1286	0.7895	0.1791	1.2265	0.8496	1.6124	1.2002	1.2907	1.5917
5901	THC carboxylic acid	Xenobiotics	Drug - Psychoactive	61836	LC/MS Neg	100016048	107885				0.4421	0.4421	0.4421	0.4421	0.4421	0.4421	0.4421	0.4421	0.4421	0.4421	0.4421	0.4421	0.4421	0.4421	0.4421	0.4421	0.4421	2.0009	0.4421	0.4421	0.4421	0.4421	0.4421	0.4421	0.4421	0.4421	0.4421	0.4421	0.4421	0.4421	0.4421	0.4421	0.4421
5902	THC carboxylic acid glucuronide	Xenobiotics	Drug - Psychoactive	61848	LC/MS Neg	100016049					0.4822	0.4822	0.4822	0.4822	0.4822	0.4822	0.4822	0.4822	0.4822	0.4822	0.4822	0.4822	0.4822	0.4822	0.4822	0.4822	0.4822	3.475	0.4822	0.4822	0.4822	0.4822	0.4822	0.4822	0.4822	0.4822	0.4822	0.4822	0.6755	0.4822	0.4822	0.4822	0.4822
5075	theanine	Xenobiotics	Food Component/Plant	22206	LC/MS Pos Early	100000784	439378	3081-61-6	C01047	HMDB0034365	0.6184	0.1485	0.1485	0.1485	0.1485	5.1913	1.3025	0.1485	0.1485	0.1485	1.0163	231.786	0.1485	38.0266	0.1485	0.1485	0.1485	0.1485	0.1485	1.2423	0.4895	0.1485	0.1485	0.9837	0.1485	226.204	0.1485	0.1485	1.6407	0.1485	46.0011	0.1485	0.2092
4593	theobromine	Xenobiotics	Xanthine Metabolism	18392	LC/MS Pos Early	100000445	5429	83-67-0	C07480	HMDB0002825	0.1246	1.231	0.8975	2.013	0.6532	3.8478	1.3186	0.4268	3.3946	0.0038	3.7575	1.3673	0.4002	2.7661	1.3206	9.8506	3.2223	1.0082	2.5524	1.5015	0.9918	7.4251	12.8352	5.3459	2.47	2.3263	9.8845	2.3115	0.7119	1.2648	0.5156	7.4543	1.7579
4594	theophylline	Xenobiotics	Xanthine Metabolism	18394	LC/MS Neg	100000437	2153	58-55-9	C07130	HMDB0001889	0.1738	2.41	1.3553	3.4365	0.302	2.2324	0.3551	0.6099	0.3608	0.0536	1.8809	1.7565	0.8603	4.3918	1.4759	3.5494	2.9234	1.7019	3.9451	2.2932	0.9945	2.5763	2.9309	3.447	3.5226	2.4764	0.9051	0.5516	1.0513	0.8439	1.1175	0.4407	1.9712
6240	thioproline	Xenobiotics	Chemical	53231	LC/MS Pos Early	100009232	93176	34592-47-4		HMDB0062164	1.1475	1.0587	0.7631	0.7035	0.5538	0.818	0.9638	1.1038	1.7715	0.9013	1.4295	1.1351	0.7896	0.7931	0.5627	1.059	1.1382	1.2319	1.219	1	1.0851	0.7573	0.9883	1.3368	1.2409	1.0158	0.8372	0.9508	1.0521	0.842	1.0035	1.7128	1.1602
4354	threonate	Cofactors and Vitamins	Ascorbate and Aldarate Metabolism	27738	LC/MS Polar	100001022	5460407;151152	70753-61-6	C01620	HMDB0000943,HMDB0062620	0.7827	1.5974	1.1937	1.2038	0.2386	1.9363	0.3352	0.192	1.5819	0.6858	1.005	1.6798	1.5837	0.2758	0.4885	1.3798	0.6583	0.1878	0.6901	1.6289	1.2021	0.9966	1.3471	1.1036	0.7091	1.1245	1.1469	1.1299	1.5023	0.5824	2.0335	0.6268	0.9688
17	threonine	Amino Acid	Glycine, Serine and Threonine Metabolism	1284	LC/MS Pos Early	564	6288	72-19-5	C00188	HMDB0000167	0.9675	0.8601	1.1359	0.817	0.8974	0.5975	0.897	1.2918	1.4434	0.9672	0.7982	0.9146	0.8125	1.2403	1.345	1.0637	1.2584	1.4117	0.6888	1.1223	1.09	1.2002	0.8974	0.9746	1.2647	1	1.4954	1.2358	0.805	1.6232	0.9128	1.4285	0.8758
986	threonylphenylalanine	Peptide	Dipeptide	31530	LC/MS Neg	100001125	7010580	16875-27-7		HMDB0029068	1.7537	1.3139	0.9914	1.9862	0.282	0.371	0.5321	1.5359	0.2173	1.0516	1.5363	0.3127	1.6458	1.5516	2.1991	0.6124	0.8058	0.9754	1.8021	1.261	1.6869	1.4376	1.3807	0.6262	0.7877	0.7876	1.8488	0.3222	3.03	2.0544	0.8307	1.0578	3.0479
5078	thymol sulfate	Xenobiotics	Food Component/Plant	36095	LC/MS Neg	100001757	12456386	89-83-8	C09908	HMDB0062720	0.9843	1.1647	85.5787	15.7693	5.7217	0.2891	4.0173	1.6692	32.5112	9.6251	0.2902	7.5214	1.9106	16.7217	56.1962	49.2387	28.5488	10.9306	45.1481	0.5711	0.3294	1.9903	1.5408	1.6608	30.1394	0.3455	1.0233	1.4329	0.536	1.2239	7.2739	0.6757	1.6441
245	thyroxine	Amino Acid	Tyrosine Metabolism	2761	LC/MS Neg	1094	5819	51-48-9	C01829	HMDB0000248	0.9339	0.7817	0.8869	0.939	0.9824	0.8945	0.64	0.783	1.1142	1.4442	1.4072	1.066	1.0458	0.9817	0.9891	1.1013	1.0915	1.3014	1.4051	1.1293	0.8343	1.0187	0.7495	0.7911	1.1012	1.1017	1.32	0.7956	0.7476	1.0838	1.5404	1.5265	0.8673
402	tigloylglycine	Amino Acid	Leucine, Isoleucine and Valine Metabolism	1598	LC/MS Pos Early	1161	6441567	35842-45-6		HMDB0000959	0.3151	0.225	0.6768	0.5947	0.6052	1.4476	0.6996	2.0036	2.3786	0.225	0.225	0.7129	1.5367	1.8081	0.225	0.5523	0.225	0.225	0.225	0.378	1.8293	1.327	0.7527	0.6088	0.3158	0.9506	0.225	0.225	0.9579	0.225	0.6173	1.4938	0.225
[truncated: 41 more rows]

## Sheet: CohortDescription
Subject ID	Date of enrollment	Date metabolomics	Diabetes	PreDiabetes	Did complete OGTT	Age	Gender	BMI	A1c	LDL	HDL	Triglycerides	WBC	Lymphocyte	Platelet	Neutrophil	Hemoglobin	Sodium	Potassium	CO2	Creatinine	Chloride	Glucose	GFR	Albumin	ALT	AST	HIV	HepB	HepC	Metformin	Sulfonylureas	Insulin	HyperTension	Bariatric Surgery	Cancer Hx
[truncated: 33 more rows]

[truncated: 2 more sheets: Legend, Subject_Weight_T2D_status]
