# Supplementary material for: Metformin and feeding increase levels of the appetite-suppressing metabolite Lac-Phe in humans
Source: Nat Metab. 2024 Mar 18;6(4):651–8. doi: 10.1038/s42255-024-01018-7 (PMC11052712; doi:10.1038/s42255-024-01018-7)
Supplement: Supplementary file 3 — Statistical source data. [file 42255_2024_1018_MOESM3_ESM.xlsx]

## Sheet: Sheet1
	Figure 1b
	metabolite	Log_2_FC	minus_Log_10_pvalue
	metformin	10.5545	5.28454
	1-stearoyl-2-oleoyl-GPE (18:0/18:1)	1.04378	3.9752
	N-lactoyl valine	2.63795	3.87607
	phosphate	0.67821	3.75406
	N-lactoyl leucine	2.59893	3.66811
	N-lactoyl phenylalanine	2.50725	3.48331
	3-methyl-2-oxobutyrate	0.628294	3.47666
	3-methyl-2-oxovalerate	0.88252	3.40021
	mannonate*	0.828949	3.38291
	4-methyl-2-oxopentanoate	0.792739	3.32014
	adrenate (22:4n6)	0.993635	3.28112
	N-lactoyl tyrosine	3.07538	3.27053
	thioproline	0.646931	3.20593
	oleoyl-arachidonoyl-glycerol (18:1/20:4) [1]*	1.2999	3.10167
	N,N,N-trimethyl-5-aminovalerate	1.39505	3.08088
	1-(1-enyl-palmitoyl)-2-palmitoleoyl-GPC (P-16:0/16:1)*	-0.723109	3.03482
	cysteine	0.449005	3.02103
	N-palmitoyl-sphinganine (d18:0/16:0)	0.496856	3.01362
	4-hydroxyphenylpyruvate	1.30003	2.96951
	4-hydroxyphenylacetate	1.22327	2.93551
	4-hydroxyphenylacetoylcarnitine	1.29004	2.92185
	N-lactoyl isoleucine	3.09763	2.89587
	2-hydroxynervonate*	0.792898	2.85056
	1-stearoyl-2-arachidonoyl-GPE (18:0/20:4)	0.818163	2.80908
	(S)-3-hydroxybutyrylcarnitine	1.90146	2.79287
	1-(1-enyl-palmitoyl)-2-oleoyl-GPC (P-16:0/18:1)*	-0.590608	2.79265
	valine	0.602696	2.7477
	1-oleoyl-2-linoleoyl-GPE (18:1/18:2)*	1.04883	2.73159
	oleoyl-oleoyl-glycerol (18:1/18:1) [1]*	0.980985	2.71963
	oleoyl-oleoyl-glycerol (18:1/18:1) [2]*	0.952049	2.7118
	4-hydroxyglutamate	1.22656	2.69231
	1-stearoyl-2-linoleoyl-GPE (18:0/18:2)*	0.867851	2.69205
	2-aminoadipate	1.10724	2.65457
	leucine	0.542314	2.63423
	palmitoyl-linoleoyl-glycerol (16:0/18:2) [1]*	1.27906	2.59719
	propionylcarnitine (C3)	1.0962	2.59251
	1-oleoyl-2-arachidonoyl-GPE (18:1/20:4)*	1.13928	2.58905
	linoleoyl-arachidonoyl-glycerol (18:2/20:4) [1]*	1.28238	2.56438
	ADSGEGDFXAEGGGVR*	0.763422	2.55313
	6-oxopiperidine-2-carboxylate	1.10114	2.54724
	carnitine of C10H14O2 (5)*	0.999534	2.54227
	2-stearoyl-GPE (18:0)*	0.729882	2.52683
	2-hydroxybutyrate/2-hydroxyisobutyrate	1.30121	2.48034
	oleoyl-arachidonoyl-glycerol (18:1/20:4) [2]*	1.12567	2.47324
	palmitoyl-linoleoyl-glycerol (16:0/18:2) [2]*	1.09882	2.452
	alpha-ketoglutarate	0.67115	2.40704
	palmitoyl-oleoyl-glycerol (16:0/18:1) [2]*	1.37475	2.40701
	isoleucine	0.584243	2.3996
	2-keto-3-deoxy-gluconate	0.837937	2.38916
	oleoyl-linoleoyl-glycerol (18:1/18:2) [1]	0.906345	2.37993
	aconitate [cis or trans]	0.490617	2.37233
	3-hydroxyoleoylcarnitine	1.19087	2.35911
	formiminoglutamate	1.07624	2.35769
	1-palmitoyl-2-arachidonoyl-GPE (16:0/20:4)*	0.855189	2.32129
	thyroxine	0.375266	2.3123
	oleoyl ethanolamide	0.561617	2.30944
	palmitoyl ethanolamide	0.351343	2.29216
	malate	0.818838	2.26908
	10-nonadecenoate (19:1n9)	1.13849	2.25986
	docosadienoate (22:2n6)	0.911144	2.24739
	linoleoyl-arachidonoyl-glycerol (18:2/20:4) [2]*	1.18031	2.24495
	2-hydroxy-3-methylvalerate	0.910734	2.24347
	palmitoyl-oleoyl-glycerol (16:0/18:1) [1]*	1.35645	2.24317
	nonadecanoate (19:0)	0.738186	2.23384
	palmitoleoyl-arachidonoyl-glycerol (16:1/20:4) [2]*	2.06007	2.22719
	(16 or 17)-methylstearate (a19:0 or i19:0)	1.04892	2.22134
	stearate (18:0)	0.568941	2.20428
	1-linoleoyl-GPG (18:2)*	0.843741	2.18845
	proline	0.666943	2.18275
	2-oxoarginine*	1.26288	2.17557
	oleoyl-linoleoyl-glycerol (18:1/18:2) [2]	0.756205	2.16596
	3-hydroxyisobutyrate	1.23562	2.11744
	N-stearoylserine*	-1.52551	2.11405
	glycoursodeoxycholic acid sulfate (2)	3.27765	2.10428
	3-hydroxymyristate	1.52779	2.10072
	alpha-ketoglutaramate*	0.46163	2.09359
	palmitoyl-arachidonoyl-glycerol (16:0/20:4) [1]*	1.64924	2.08733
	isovalerylcarnitine (C5)	0.953919	2.08593
	alpha-ketobutyrate	1.90759	2.08317
	margarate (17:0)	1.38285	2.08065
	1-palmitoyl-2-oleoyl-GPE (16:0/18:1)	1.05284	2.07345
	3-hydroxydecanoate	2.15269	2.05047
	dihomolinoleate (20:2n6)	0.994297	2.04832
	diacylglycerol (14:0/18:1, 16:0/16:1) [2]*	1.66816	2.04446
	stearoyl ethanolamide	0.468738	2.04229
	gamma-glutamylleucine	0.723891	2.02736
	alanine	0.476196	2.02473
	N-formylanthranilic acid	0.610506	2.01431
	2-hydroxyarachidate*	0.589555	1.9979
	gamma-glutamylisoleucine*	0.836145	1.99157
	argininate*	0.952778	1.99068
	1-oleoylglycerol (18:1)	1.25956	1.98675
	lactate	0.46422	1.95059
	lactosyl-N-palmitoyl-sphingosine (d18:1/16:0)	-0.357529	1.93803
	glucose	0.536898	1.93774
	erucate (22:1n9)	0.969858	1.93668
	mannose	0.653386	1.92759
	glucuronide of piperine metabolite C17H21NO3 (5)*	1.35633	1.92636
	glutamate	0.599904	1.90884
	indoxyl glucuronide	1.6965	1.90872
	4-hydroxyphenylacetylglutamine	1.62438	1.88389
	eicosenoate (20:1n9 or 1n11)	1.02831	1.88369
	1-(1-enyl-palmitoyl)-2-palmitoyl-GPC (P-16:0/16:0)*	-0.417453	1.88309
	N-acetylglutamate	0.773719	1.88261
	1-arachidonoyl-GPE (20:4n6)*	0.534905	1.87406
	fumarate	0.679732	1.87302
	1,2-dipalmitoyl-GPE (16:0/16:0)*	1.4439	1.85716
	tartronate (hydroxymalonate)	-1.33881	1.85716
	N-behenoyl-sphingadienine (d18:2/22:0)*	0.869601	1.85194
	2-methoxyhydroquinone sulfate (1)	1.85672	1.84377
	1-stearoyl-GPG (18:0)	0.875011	1.83201
	cytosine	1.0246	1.82825
	palmitate (16:0)	0.506809	1.80761
	urea	0.479269	1.80249
	palmitoyl-arachidonoyl-glycerol (16:0/20:4) [2]*	1.484	1.80186
	linoleoyl-linoleoyl-glycerol (18:2/18:2) [1]*	0.963417	1.8014
	diacylglycerol (14:0/18:1, 16:0/16:1) [1]*	1.68467	1.78448
	linoleoyl ethanolamide	0.627151	1.78081
	glucuronide of piperine metabolite C17H21NO3 (3)*	1.12019	1.77857
	indolebutyrate	-1.13525	1.7755
	glucuronide of piperine metabolite C17H21NO3 (4)*	1.2378	1.76161
	hydroquinone sulfate	1.80088	1.74495
	1-palmitoyl-2-arachidonoyl-GPI (16:0/20:4)*	0.682612	1.73754
	isovalerate (C5)	0.664392	1.73652
	3-methoxytyramine sulfate	0.817101	1.73272
	pyruvate	0.855332	1.72974
	linoleate (18:2n6)	0.736077	1.7017
	oleate/vaccenate (18:1)	0.702768	1.69228
	gamma-CEHC sulfate	1.34575	1.68788
	3-formylindole	0.42284	1.68627
	phosphocholine	0.571993	1.68328
	tyrosine	0.388873	1.66394
	(R)-3-hydroxybutyrylcarnitine	1.40777	1.65978
	3-hydroxyoctanoate	2.52673	1.65612
	methionine sulfoxide	0.52859	1.65163
	dopamine 4-sulfate	1.70057	1.6387
	N-acetylleucine	0.883388	1.61718
	sphingomyelin (d18:2/24:1, d18:1/24:2)*	-0.393204	1.60728
	1-palmitoyl-GPG (16:0)*	0.807135	1.60362
	1-stearoyl-2-arachidonoyl-GPI (18:0/20:4)	0.304742	1.60166
	3-hydroxysebacate	3.34096	1.58668
	glycerophosphorylcholine (GPC)	-0.374511	1.58201
	N-palmitoyl-heptadecasphingosine (d17:1/16:0)*	0.345119	1.58067
	cystathionine	1.46146	1.58029
	1-stearoyl-2-oleoyl-GPC (18:0/18:1)	0.307305	1.579
	cysteine s-sulfate	0.78486	1.5772
	3-hydroxydodecanedioate*	3.32817	1.56927
	acetoacetate	0.743592	1.56473
	ceramide (d18:1/20:0, d16:1/22:0, d20:1/18:0)*	0.523154	1.56161
	phenylpyruvate	0.52678	1.56055
	N6-acetyllysine	0.498806	1.55154
	2-docosahexaenoylglycerol (22:6)*	-1.15875	1.52854
	oxindolylalanine	1.0391	1.5258
	1-heptadecenoylglycerol (17:1)*	0.886128	1.52526
	1,5-anhydroglucitol (1,5-AG)	-0.885293	1.5228
	hydantoin-5-propionate	1.03012	1.51405
	3-hydroxyadipate	1.26681	1.51211
	1-(1-enyl-palmitoyl)-GPC (P-16:0)*	-0.448622	1.50889
	3-hydroxyoleate*	1.06769	1.50478
	N-acetyl-cadaverine	1.96313	1.4974
	hydroxyproline	0.56215	1.49586
	1-ribosyl-imidazoleacetate*	0.529025	1.4941
	hyocholate	-0.727686	1.48653
	1-oleoyl-GPE (18:1)	0.60916	1.48385
	deoxycholic acid 12-sulfate*	2.66845	1.4814
	2,3-dihydroxy-5-methylthio-4-pentenoate (DMTPA)*	0.442715	1.47795
	2-hydroxyheptanoate*	0.762578	1.46587
	docosahexaenoylcholine	-1.02794	1.46448
	sphingomyelin (d18:2/24:2)*	-0.634135	1.46369
	3-hydroxylaurate	1.331	1.44945
	gamma-glutamyltyrosine	0.522099	1.44556
	arachidonoyl ethanolamide	0.488476	1.44264
	acetylcarnitine (C2)	0.552829	1.42526
	methionine	0.385013	1.42423
	erythronate*	0.433683	1.42072
	4-vinylguaiacol sulfate	1.63359	1.41875
	diacylglycerol (16:1/18:2 [2], 16:0/18:3 [1])*	0.765214	1.41744
	glutamine conjugate of C6H10O2 (1)*	1.84465	1.41655
	creatine	0.784698	1.41394
	gamma-glutamylvaline	0.547234	1.41064
	N-acetylisoleucine	0.737687	1.40902
	bilirubin degradation product, C17H18N2O4 (1)	-0.875278	1.40048
	3-hydroxyhexanoylcarnitine (1)	1.08027	1.39695
	gamma-glutamylglutamine	-0.340979	1.3886
	alpha-hydroxyisovalerate	0.686981	1.38814
	indolin-2-one	0.707234	1.38786
	1,2-dilinoleoyl-GPE (18:2/18:2)*	0.835704	1.38614
	glycolithocholate sulfate*	1.00267	1.38335
	1-linoleoyl-GPE (18:2)*	0.489483	1.37824
	valerate (5:0)	0.723	1.37685
	glycodeoxycholate	1.40299	1.37632
	2,3-dihydroxy-2-methylbutyrate	0.840683	1.37534
	1-palmitoyl-2-linoleoyl-GPE (16:0/18:2)	0.691935	1.371
	methylmalonate (MMA)	0.707726	1.36567
	alpha-hydroxyisocaproate	0.566699	1.35834
	bilirubin degradation product, C17H18N2O4 (2)	-0.865069	1.35328
	N-stearoyl-sphingosine (d18:1/18:0)*	0.549358	1.34901
	palmitoyl-palmitoyl-glycerol (16:0/16:0) [2]*	2.26392	1.34733
	glucuronate	0.453857	1.33946
	N-palmitoylglycine	0.484984	1.33751
	3-(4-hydroxyphenyl)lactate (HPLA)	0.627541	1.33377
	dopamine 3-O-sulfate	1.25023	1.32888
	1-linolenoylglycerol (18:3)	0.85057	1.32675
	2-methoxyhydroquinone sulfate (2)	1.4333	1.32419
	cystine	0.30912	1.31735
	1-palmitoyl-2-dihomo-linolenoyl-GPC (16:0/20:3n3 or 6)*	0.216162	1.31477
	3-hydroxy-3-methylglutarate	0.561653	1.3123
	4-imidazoleacetate	0.648109	1.31066
	3-ureidopropionate	0.42832	1.30842
	sphingosine	0.490128	1.29134
	2-oleoylglycerol (18:1)	0.878887	1.29056
	6-hydroxyindole sulfate	0.66442	1.2888
	butyrylcarnitine (C4)	0.641608	1.28772
	phenylalanine	0.190714	1.27999
	vanillactate	0.400626	1.27971
	5-methylthioadenosine (MTA)	0.467853	1.27597
	bilirubin degradation product, C17H18N2O4 (3)	-0.8345	1.27089
	N-alpha-acetylornithine	0.708932	1.27064
	methyl-4-hydroxybenzoate sulfate	-3.01168	1.26991
	linolenate (18:3n3 or 3n6)	0.914268	1.26679
	N-acetyl-aspartyl-glutamate (NAAG)	-0.451627	1.26284
	sphingomyelin (d18:1/20:2, d18:2/20:1, d16:1/22:2)*	-0.583257	1.25964
	phenylacetylcarnitine	1.10355	1.25962
	2-methylserine	-1.13018	1.24321
	N-acetylglucosaminylasparagine	0.285277	1.24107
	palmitoylcarnitine (C16)	0.404827	1.23972
	lanthionine	1.37152	1.23913
	arachidate (20:0)	1.03386	1.23525
	1-stearoyl-GPE (18:0)	0.415624	1.22889
	10-heptadecenoate (17:1n7)	0.955989	1.22465
	tetradecanedioate (C14)	1.05236	1.22139
	fructosyllysine	0.396939	1.21843
	lactosyl-N-nervonoyl-sphingosine (d18:1/24:1)*	-0.370607	1.21355
	gamma-glutamyltryptophan	0.368934	1.21272
	homovanillate (HVA)	0.723724	1.21118
	sphinganine	0.305535	1.20998
	3-hydroxyhexanoate	1.07389	1.19797
	vanillate glucuronide	0.576204	1.19663
	histidylalanine	-0.728068	1.19386
	gamma-glutamylmethionine	0.496693	1.19342
	N4-acetylcytidine	0.845865	1.19206
	2-hydroxy-4-(methylthio)butanoic acid	0.576672	1.18939
	homostachydrine*	0.716774	1.18391
	taurochenodeoxycholic acid 3-sulfate	-1.38479	1.17841
	N6,N6,N6-trimethyllysine	-0.611625	1.17737
	1-methyl-4-imidazoleacetate	0.67104	1.1766
	3-hydroxy-2-ethylpropionate	0.502571	1.17583
	alpha-hydroxycaproate	0.545189	1.17566
	lisinopril	2.35198	1.16825
	alpha-tocopherol	0.427022	1.16811
	serotonin	-0.958626	1.16668
	cholesterol	0.240777	1.16643
	dimethylmalonic acid	-0.703708	1.15655
	stearoyl-arachidonoyl-glycerol (18:0/20:4) [2]*	0.463137	1.15393
	stearoyl-arachidonoyl-glycerol (18:0/20:4) [1]*	0.430636	1.14693
	isoursodeoxycholate	1.7725	1.14688
	2,8-quinolinediol sulfate	2.53104	1.14669
	glycerol 3-phosphate	0.338666	1.1396
	gamma-glutamylcitrulline*	-0.660424	1.13303
	imidazole propionate	0.952743	1.13125
	aspartate	0.32112	1.13117
	daidzein sulfate (2)	1.67169	1.12929
	homocitrulline	0.714839	1.12891
	leucylglycine	-0.718501	1.12049
	1-stearoyl-GPI (18:0)	-0.523141	1.11704
	choline	0.237425	1.11549
	gluconate	0.418956	1.11343
	isoursodeoxycholate sulfate (1)	1.91426	1.10863
	gamma-glutamylphenylalanine	0.3138	1.1084
	nicotinamide	-0.471387	1.10626
	3-hydroxybutyrate (BHBA)	0.926887	1.105
	indole-3-carboxylate	-0.822659	1.10454
	N('1)-acetylspermidine	-0.431744	1.10007
	N-formylmethionine	0.242795	1.10004
	N-acetylphenylalanine	0.522949	1.09873
	glutamine conjugate of C6H10O2 (2)*	1.52603	1.0981
	pentadecanoate (15:0)	0.857615	1.09275
	glycosyl ceramide (d18:2/24:1, d18:1/24:2)*	-0.448503	1.09111
	cys-gly, oxidized	-0.392816	1.08826
	myristate (14:0)	1.09852	1.0879
	bilirubin degradation product, C17H20N2O5 (2)	-1.79958	1.08402
	lithocholate sulfate (1)	1.65095	1.08153
	linoleoylcholine*	-0.652868	1.07556
	2-methylbutyrylcarnitine (C5)	0.557351	1.07447
	phytanate	0.836768	1.06542
	5-hydroxyindole sulfate	0.741543	1.0631
	bilirubin degradation product, C17H20N2O5 (1)	-1.97328	1.06181
	caffeic acid sulfate	2.5692	1.06158
	4-acetamidobenzoate	-0.833575	1.05725
	beta-cryptoxanthin	-0.798029	1.05555
	2-aminobutyrate	0.310521	1.04507
	glycoursodeoxycholate	1.32511	1.04484
	ferulic acid 4-sulfate	1.32802	1.04327
	N-stearoyltaurine	0.771321	1.04268
	N-oleoyltaurine	1.49305	1.04167
	2-hydroxyadipate	0.552472	1.03824
	gamma-glutamyl-alpha-lysine	0.375539	1.03373
	N-acetylputrescine	0.312169	1.03323
	glutamine_degradant*	-0.739547	1.02954
	1-myristoylglycerol (14:0)	0.498267	1.02912
	glycolithocholate	1.3861	1.02573
	linoleoyl-linolenoyl-glycerol (18:2/18:3) [1]*	0.811268	1.02356
	palmitoleoyl-linoleoyl-glycerol (16:1/18:2) [1]*	0.728315	1.02319
	glycodeoxycholate 3-sulfate	0.913067	1.02084
	hydroxypalmitoyl sphingomyelin (d18:1/16:0(OH))	-0.237423	1.02075
	erythritol	0.608659	1.01947
	ursodeoxycholate	2.36948	1.01422
	sphingomyelin (d18:1/20:1, d18:2/20:0)*	-0.286573	1.00898
	stearoylcarnitine (C18)	0.421579	1.00106
	cysteine-glutathione disulfide	-0.629723	0.999654
	1-palmitoyl-2-oleoyl-GPI (16:0/18:1)*	0.502685	0.994492
	fructose	-0.755514	0.991653
	1-palmitoyl-2-linoleoyl-GPI (16:0/18:2)	0.501789	0.991234
	(12 or 13)-methylmyristate (a15:0 or i15:0)	1.16327	0.988659
	N-acetylproline	0.902357	0.987319
	spermine	-0.677226	0.981239
	umbelliferone sulfate	1.85008	0.981196
	etiocholanolone glucuronide	-0.709819	0.980797
	1-(1-enyl-palmitoyl)-2-linoleoyl-GPC (P-16:0/18:2)*	-0.417693	0.979572
	galactonate	1.39018	0.977729
	margaroylcarnitine (C17)*	0.4696	0.971803
	palmitoylcholine	-0.566933	0.969052
	glutarate (C5-DC)	1.58716	0.965605
	sphingomyelin (d18:1/22:2, d18:2/22:1, d16:1/24:2)*	-0.414166	0.962251
	N6-carboxymethyllysine	0.556409	0.960302
	myristoylcarnitine (C14)	0.58241	0.953286
	4-vinylcatechol sulfate	2.03858	0.941957
	sulfate of piperine metabolite C16H19NO3 (3)*	0.991004	0.94102
	phenyllactate (PLA)	0.376702	0.938298
	methyl vanillate sulfate	1.88885	0.936826
	glutamine conjugate of C7H12O2*	2.4622	0.935142
	1-palmitoyl-GPE (16:0)	0.353663	0.933981
	N-acetylkynurenine (2)	1.07377	0.932433
	3-indoxyl sulfate	0.547501	0.930252
	hexadecanedioate (C16)	0.903005	0.929952
	2-butenoylglycine	1.12291	0.929571
	N-palmitoyl-sphingosine (d18:1/16:0)	0.284002	0.927819
	hydroxy-CMPF*	-2.08964	0.927637
	9-hydroxystearate	0.793551	0.926741
	sphingomyelin (d18:1/25:0, d19:0/24:1, d20:1/23:0, d19:1/24:0)*	-0.399015	0.925993
	3-methylglutaconate	0.878714	0.917361
	S-carboxyethylcysteine	0.627244	0.915685
	21-hydroxypregnenolone disulfate	-0.503704	0.911332
	orotidine	0.454966	0.910077
	sebacate (C10-DC)	1.06961	0.909319
	arabinose	0.732795	0.908615
	arachidonoylcholine	-0.686014	0.906543
	sulfate of piperine metabolite C18H21NO3 (3)*	1.00838	0.903726
	trans-urocanate	0.596015	0.901444
	N-acetylneuraminate	0.278177	0.896424
	N-stearoyl-sphinganine (d18:0/18:0)*	0.675939	0.894936
	2-O-methylascorbic acid	0.608402	0.888211
	arachidoylcarnitine (C20)*	0.611947	0.886655
	3b-hydroxy-5-cholenoic acid	-0.777654	0.886619
	dihomo-linolenoylcarnitine (C20:3n3 or 6)*	0.57084	0.884005
	Fibrinopeptide B (1-13)	0.576665	0.879206
	oleoylcarnitine (C18:1)	0.326688	0.878486
	adrenoylcarnitine (C22:4)*	0.743938	0.878323
	3-hydroxy-2-methylpyridine sulfate	1.72006	0.877374
	metabolonic lactone sulfate	0.885055	0.873836
	linolenoylcarnitine (C18:3)*	0.402865	0.87267
	1-palmitoyl-2-docosahexaenoyl-GPE (16:0/22:6)*	0.494702	0.8696
	anthranilate	0.410602	0.868589
	3-hydroxybutyroylglycine	1.26013	0.86817
	prolylglycine	1.72086	0.866986
	3-methoxytyrosine	-0.343577	0.866314
	N6-succinyladenosine	0.386008	0.86366
	cytidine	-0.494619	0.863179
	saccharin	-2.58283	0.856424
	suberoylcarnitine (C8-DC)	0.74512	0.854426
	pregnen-diol disulfate*	-0.554507	0.85074
	phenylacetylglutamine	0.76552	0.848983
	docosapentaenoate (DPA; 22:5n3)	0.667946	0.848316
	androstenediol (3beta,17beta) monosulfate (2)	-0.789406	0.846624
	GlcNAc sulfate conjugate of C21H34O2 steroid	-0.885778	0.842393
	genistein sulfate*	2.47567	0.83922
	N-methylproline	-2.04417	0.838961
	pregnanediol-3-glucuronide	-1.11382	0.838319
	lysine	0.184074	0.837836
	7-HOCA	0.221529	0.836765
	piperine	1.1305	0.836131
	3-indoleglyoxylic acid	-0.467378	0.829768
	2-hydroxyhippurate (salicylurate)	4.02027	0.823646
	12-HHTrE	-2.03464	0.820472
	N2-acetyllysine	0.481996	0.818285
	dodecanedioate (C12)	1.00973	0.814946
	undecenoylcarnitine (C11:1)	0.454142	0.811477
	tartarate	-3.13943	0.808901
	sulfate of piperine metabolite C16H19NO3 (2)*	0.851144	0.807786
	gentisate	0.937479	0.806096
	glycosyl-N-tricosanoyl-sphingadienine (d18:2/23:0)*	-0.318455	0.804785
	salicyluric glucuronide*	5.6694	0.803455
	sphingomyelin (d18:2/14:0, d18:1/14:1)*	-0.378433	0.800857
	N-acetylglycine	-0.482489	0.797701
	AMP	-0.365251	0.796945
	laurate (12:0)	0.787671	0.791711
	gamma-tocopherol/beta-tocopherol	0.455279	0.789319
	glycochenodeoxycholate	1.01722	0.789094
	inosine	-1.11219	0.788902
	2-aminoheptanoate	0.498843	0.788603
	eicosapentaenoylcholine	-0.879878	0.781108
	S-carboxymethyl-L-cysteine	0.391457	0.780916
	ectoine	-0.777282	0.779237
	1-stearoyl-2-arachidonoyl-GPC (18:0/20:4)	0.119005	0.777551
	hypotaurine	-0.325952	0.777238
	desmethylnaproxen sulfate	7.64005	0.773137
	naproxen	7.24047	0.770461
	glycocholate glucuronide (1)	1.58367	0.770246
	cis-3,4-methyleneheptanoylcarnitine	0.417583	0.765169
	sulfate of piperine metabolite C18H21NO3 (1)*	0.952093	0.761145
	bilirubin degradation product, C16H18N2O5 (2)	-0.955258	0.755078
	adipate	1.6992	0.754048
	quinate	1.17939	0.753362
	N1-methylinosine	0.293089	0.751719
	biliverdin	-0.31507	0.747565
	bilirubin degradation product, C16H18N2O5 (4)	-0.958205	0.746952
	4-acetamidobutanoate	0.341146	0.745472
	linoleoylcarnitine (C18:2)*	0.31679	0.745462
	mannitol/sorbitol	1.30598	0.744098
	taurodeoxycholic acid 3-sulfate	-1.11702	0.74398
	N,N-dimethylalanine	-1.0118	0.739523
	ibuprofen acyl glucuronide	2.46921	0.739219
	1-stearoyl-2-oleoyl-GPS (18:0/18:1)	-0.472507	0.737457
	glycocholate	1.5371	0.736076
	ceramide (d18:1/14:0, d16:1/16:0)*	0.219146	0.73266
	tauro-beta-muricholate	-1.32322	0.730451
	dodecenedioate (C12:1-DC)*	0.507832	0.7294
	butyrylglycine (C4)	0.86428	0.727681
	oxalate (ethanedioate)	-0.529875	0.726987
	5-acetylamino-6-formylamino-3-methyluracil	1.39281	0.726486
	dehydroepiandrosterone sulfate (DHEA-S)	-0.582125	0.726278
	salicylate	2.72407	0.725805
	hexanoylglutamine	0.716191	0.724951
	gamma-glutamylglutamate	0.424415	0.724282
	2'-O-methylcytidine	0.172595	0.723792
	3-carboxy-4-methyl-5-propyl-2-furanpropanoate (CMPF)	-1.96917	0.721705
	sphingomyelin (d18:1/22:1, d18:2/22:0, d16:1/24:1)*	-0.140955	0.721285
	eicosenedioate (C20:1-DC)*	-0.545163	0.718919
	2-hydroxyphenylacetate	0.5413	0.716983
	ceramide (d18:1/17:0, d17:1/18:0)*	0.551694	0.716239
	N-acetylvaline	0.223478	0.714786
	bilirubin degradation product, C16H18N2O5 (3)	-0.701561	0.713797
	2-piperidinone	1.1431	0.712544
	2-palmitoyl-GPC* (16:0)*	0.228422	0.711608
	ribonate	0.332166	0.709797
	N-oleoylserine	-0.327497	0.708803
	11beta-hydroxyandrosterone glucuronide	0.73925	0.707377
	tridecenedioate (C13:1-DC)*	0.45634	0.701299
	gamma-glutamylalanine	0.339402	0.700374
	1-methylhistamine	0.671567	0.697879
	sphingomyelin (d18:2/16:0, d18:1/16:1)*	-0.148747	0.697665
	glycoursodeoxycholic acid sulfate (1)	1.19193	0.695732
	(14 or 15)-methylpalmitate (a17:0 or i17:0)	0.705499	0.693677
	pyrraline	0.45664	0.688165
	2-hydroxyglutarate	0.217551	0.688052
	1-(1-enyl-stearoyl)-2-oleoyl-GPE (P-18:0/18:1)	0.366108	0.687279
	N2,N2-dimethylguanosine	0.188256	0.687016
	stearoylcholine*	-0.476695	0.68281
	desmethylnaproxen	1.67071	0.681606
	betaine	-0.241338	0.679162
	tiglyl carnitine (C5)	0.403035	0.675579
	phenol sulfate	1.28774	0.675259
	pantoate	1.29151	0.675218
	hexadecadienoate (16:2n6)	0.582257	0.674217
	gulonate*	0.299692	0.673849
	tryptophan	0.180002	0.671009
	sphingomyelin (d18:1/24:1, d18:2/24:0)*	-0.144842	0.669302
	xylose	0.268417	0.668886
	1-myristoyl-2-palmitoyl-GPC (14:0/16:0)	0.357002	0.66865
	cholate	-1.21385	0.664724
	palmitoyl-docosahexaenoyl-glycerol (16:0/22:6) [1]*	0.640272	0.66461
	3-(2-hydroxyphenyl)propionate	-1.29242	0.660741
	1-palmitoleoylglycerol (16:1)*	0.471903	0.657699
	N-acetyl-2-aminooctanoate*	0.426313	0.656167
	carboxyibuprofen glucuronide*	0.298835	0.655127
	indolepropionate	-2.06388	0.653502
	delta-CEHC	0.500641	0.65293
	3-(3-hydroxyphenyl)propionate sulfate	-1.1089	0.652128
	L-urobilin	-1.57828	0.652117
	N-methylhydroxyproline	-1.10187	0.651424
	N-acetylhistidine	0.320495	0.649313
	guanidinosuccinate	0.449901	0.641691
	arachidonate (20:4n6)	-0.304564	0.641543
	5alpha-pregnan-diol disulfate	-1.77608	0.640733
	cotinine	-1.6215	0.638584
	ascorbic acid 3-sulfate*	0.775641	0.635841
	2,6-dihydroxybenzoic acid	0.607027	0.634564
	carboxyibuprofen	3.4793	0.634428
	4-methoxyphenol sulfate	0.837832	0.634114
	ximenoylcarnitine (C26:1)*	0.270969	0.630851
	androstenediol (3beta,17beta) disulfate (1)	-0.58885	0.626385
	N-acetylarginine	0.42386	0.623807
	beta-hydroxyisovalerate	0.429262	0.622341
	glutarylcarnitine (C5-DC)	0.36235	0.620742
	phosphoethanolamine (PE)	0.242278	0.620699
	16-hydroxypalmitate	0.299314	0.620003
	tauroursodeoxycholate	1.39828	0.619259
	3-hydroxystachydrine*	-2.89273	0.616814
	4-acetylcatechol sulfate (1)	1.11711	0.616527
	hexadecenedioate (C16:1-DC)*	0.33251	0.612762
	cholic acid glucuronide	-1.82806	0.6103
	p-hydroxyatorvastatin	0.90248	0.610053
	1-(1-enyl-palmitoyl)-2-arachidonoyl-GPC (P-16:0/20:4)*	-0.269611	0.60978
	3-phenylpropionate (hydrocinnamate)	-1.82035	0.60773
	2-aminooctanoate	0.373574	0.606827
	Fibrinopeptide B (1-9)	0.375349	0.606097
	eicosanedioate (C20-DC)	-0.501355	0.605877
	8-hydroxyoctanoate	-0.0493101	0.605524
	2-hydroxyibuprofen	2.79892	0.604699
	1-oleoylglycerophosphate (18:1)	-0.146273	0.603985
	phenol glucuronide	2.63225	0.602995
	glycosyl-N-behenoyl-sphingadienine (d18:2/22:0)*	-0.193231	0.601857
	4-methylhexanoylglutamine	1.06866	0.601739
	glycochenodeoxycholate glucuronide (1)	0.744075	0.600847
	1-methylguanidine	0.0119433	0.59855
	(15:2)-anacardic acid	0.697053	0.59855
	glipizide	1.25208	0.59855
	p-hydroxyatorvastatin lactone	0.724009	0.59855
	THC carboxylic acid	0.526807	0.59855
	zolpidem	1.94984	0.59855
	isoursodeoxycholate sulfate (2)	0.716603	0.59855
	citalopram/escitalopram	1.58286	0.59855
	androsterone sulfate	-0.62465	0.598202
	carboxyethyl-GABA	0.273927	0.595277
	stachydrine	-1.5029	0.594247
	linoleoyl-linoleoyl-glycerol (18:2/18:2) [2]*	0.480002	0.590883
	Fibrinopeptide A (7-16)*	0.321679	0.590702
	heptenedioate (C7:1-DC)*	0.522795	0.587277
	De(carboxymethoxy) cetirizine acetic acid	5.22257	0.586619
	acesulfame	-1.48837	0.581809
	N-acetylmethionine sulfoxide	0.406267	0.581482
	N-acetyl-beta-alanine	-0.221517	0.578752
	indolelactate	0.362306	0.576274
	N-delta-acetylornithine	-0.426858	0.569189
	N-(2-furoyl)glycine	1.42841	0.568411
	3-hydroxypyridine sulfate	1.09675	0.567913
	taurocholate	1.78512	0.567846
	caffeine	0.820608	0.566985
	catechol glucuronide	0.824862	0.566344
	N-stearoyl-sphingadienine (d18:2/18:0)*	0.449229	0.565874
	12-HETE	-0.811801	0.565345
	myristoyl dihydrosphingomyelin (d18:0/14:0)*	-0.188065	0.565087
	oleoylcholine	-0.391219	0.564889
	(15:3)-anacardic acid	1.26546	0.564541
	N-acetylglutamine	0.314378	0.56374
	dihomo-linoleoylcarnitine (C20:2)*	0.329358	0.562587
	I-urobilinogen	1.52903	0.560559
	THC carboxylic acid glucuronide	0.776844	0.560436
	octadecenedioate (C18:1-DC)	0.289226	0.557176
	1-stearoyl-2-linoleoyl-GPI (18:0/18:2)	0.268251	0.556849
	palmitoleate (16:1n7)	0.542583	0.552779
	1-linolenoyl-GPC (18:3)*	0.250744	0.551012
	perfluorohexanesulfonic acid	-0.667682	0.550906
	behenoyl sphingomyelin (d18:1/22:0)*	0.124198	0.548921
	estrone 3-sulfate	-0.695464	0.548229
	indoleacetate	-0.758877	0.548185
	5alpha-pregnan-3beta,20alpha-diol disulfate	-1.21206	0.547263
	5alpha-pregnan-3beta,20beta-diol monosulfate (1)	-0.871235	0.54669
	Fibrinopeptide A (4-15)	0.319736	0.546485
	taurocholenate sulfate*	-0.447302	0.546157
	2-arachidonoylglycerol (20:4)	-0.333066	0.543982
	1-stearoyl-2-oleoyl-GPI (18:0/18:1)*	0.311149	0.543535
	7-methylguanine	0.103011	0.542756
	eicosenoylcarnitine (C20:1)*	0.298971	0.5395
	4-acetylphenyl sulfate	2.47	0.53799
	N2,N5-diacetylornithine	-0.525552	0.536604
	N-acetyltyrosine	0.378214	0.536309
	3-methyl catechol sulfate (2)	0.933071	0.535844
	5alpha-androstan-3beta,17alpha-diol disulfate	-0.734197	0.535262
	cholesterol sulfate	0.204832	0.533265
	imidazole lactate	0.250768	0.532477
	ethyl alpha-glucopyranoside	-1.66374	0.532406
	sphingomyelin (d18:2/23:1)*	-0.23371	0.531276
	diphenhydramine	1.42672	0.530171
	heneicosapentaenoate (21:5n3)	-2.99453	0.529812
	delta 9-trans-tetrahydrocannabinol (THC)	0.583236	0.528501
	1-docosahexaenoylglycerol (22:6)	-0.343565	0.527825
	3-methyl catechol sulfate (1)	0.809721	0.527609
	S-methylmethionine	1.33926	0.524334
	undecanoate (11:0)	0.260906	0.522694
	N-acetylglucosamine/N-acetylgalactosamine	0.136054	0.519544
	1,3,7-trimethylurate	0.729892	0.519342
	sphingomyelin (d18:1/17:0, d17:1/18:0, d19:1/16:0)	0.152802	0.518761
	(2 or 3)-decenoate (10:1n7 or n8)	0.672489	0.517669
	gamma-glutamylhistidine	0.250714	0.517179
	vanillylmandelate (VMA)	0.426883	0.516842
	pregnenediol sulfate (C21H34O5S)*	-0.388195	0.51638
	atorvastatin lactone	1.7134	0.513637
	2-hydroxypalmitate	-0.260963	0.513554
	glutamine conjugate of C8H12O4 (1)*	-0.761456	0.513484
	indoleacetoylcarnitine*	-0.687654	0.511655
	glucuronide of C10H18O2 (1)*	2.54624	0.50785
	pantothenate (Vitamin B5)	0.307802	0.507796
	N-acetylcitrulline	0.75986	0.503173
	glucuronide of C10H18O2 (8)*	2.51429	0.501776
	heme	-0.792647	0.501656
	4-ethylcatechol sulfate	0.791439	0.501055
	glycine conjugate of C10H14O2 (1)*	0.281322	0.500563
	Fibrinopeptide B (1-11)	-0.502328	0.498733
	lignoceroylcarnitine (C24)*	0.331659	0.498511
	retinol (Vitamin A)	0.210944	0.497256
	biotin	1.4761	0.496647
	allantoin	0.296299	0.496293
	sphingomyelin (d17:1/14:0, d16:1/15:0)*	-0.242988	0.496227
	acisoga	0.337499	0.495859
	tyramine O-sulfate	1.06098	0.495214
	2-hydroxysebacate	0.36831	0.492213
	pregnenetriol disulfate*	-0.427422	0.491554
	thymol sulfate	0.886828	0.491319
	S-adenosylhomocysteine (SAH)	0.283845	0.491148
	1-(1-enyl-palmitoyl)-GPE (P-16:0)*	-0.199578	0.490827
	glycosyl ceramide (d18:1/23:1, d17:1/24:1)*	-0.426295	0.484875
	glucuronide of C10H18O2 (7)*	2.26182	0.483831
	beta-hydroxyisovaleroylcarnitine	0.295351	0.483509
	trans-2-hexenoylglycine	0.857389	0.482928
	isobutyrylcarnitine (C4)	0.354366	0.482596
	3-sulfo-L-alanine	-0.494553	0.481438
	ibuprofen	2.26844	0.47756
	7-ketodeoxycholate	0.568027	0.476968
	1-palmitoyl-GPI* (16:0)	-0.363514	0.476235
	tauroursodeoxycholic acid sulfate (1)	0.511326	0.476124
	1-linoleoyl-2-linolenoyl-GPC (18:2/18:3)*	0.465213	0.474664
	behenoylcarnitine (C22)*	0.576382	0.4745
	methyl glucopyranoside (alpha + beta)	1.48726	0.473569
	o-hydroxyatorvastatin lactone	1.30579	0.472504
	3,4-dihydroxybutyrate	0.251389	0.472443
	decadienedioic acid (C10:2-DC)	-0.477155	0.472216
	11-ketoetiocholanolone glucuronide	-1.06626	0.471959
	succinylcarnitine (C4-DC)	0.154478	0.471658
	14-HDoHE/17-HDoHE	-0.834265	0.471578
	corticosterone	-0.745737	0.470447
	methylphosphate	0.179503	0.468954
	4-hydroxycoumarin	-2.32502	0.465272
	vanillic alcohol sulfate	0.754111	0.465171
	pregnanolone/allopregnanolone sulfate	-1.06296	0.464854
	1-palmitoyl-2-arachidonoyl-GPC (16:0/20:4n6)	0.0880123	0.463231
	serine	0.115993	0.463141
	1-methyladenosine	-0.0992425	0.462853
	N-carbamoylalanine	0.41437	0.462833
	homoarginine	0.248859	0.458604
	hypoxanthine	-0.222716	0.458234
	8-methoxykynurenate	0.511165	0.457378
	5,6-dihydrouridine	0.208035	0.456543
	guanosine	-1.19017	0.456117
	3-carboxy-4-methyl-5-pentyl-2-furanpropionate (3-CMPFP)	0.289795	0.455539
	12,13-DiHOME	-0.374286	0.453065
	cerotoylcarnitine (C26)*	0.283248	0.452512
	cyclo(leu-pro)	0.635512	0.452354
	3-hydroxypyridine glucuronide	1.1356	0.451291
	sphingomyelin (d18:2/23:0, d18:1/23:1, d17:1/24:1)*	-0.180087	0.450202
	trimethylamine N-oxide	0.44317	0.44974
	N,N,N-trimethyl-alanylproline betaine (TMAP)	-0.440609	0.444704
	1-myristoyl-2-arachidonoyl-GPC (14:0/20:4)*	0.204407	0.439475
	eicosapentaenoate (EPA; 20:5n3)	-0.735412	0.438762
	carotene diol (1)	0.469732	0.43871
	N-acetylaspartate (NAA)	0.175378	0.437353
	sulfate*	0.120048	0.436498
	palmitoyl sphingomyelin (d18:1/16:0)	-0.0647504	0.43514
	glycohyocholate	-0.715936	0.433713
	1-palmitoylglycerol (16:0)	0.488492	0.432726
	5-hydroxy-2-methylpyridine sulfate	1.22119	0.432703
	hydroxyasparagine	0.168985	0.432437
	xanthurenate	0.500387	0.428466
	octadecenedioylcarnitine (C18:1-DC)*	0.296254	0.425929
	tetradecadienedioate (C14:2-DC)*	-0.52701	0.425333
	behenoyl dihydrosphingomyelin (d18:0/22:0)*	0.282242	0.425216
	taurochenodeoxycholate	0.827847	0.424769
	sphingomyelin (d18:2/18:1)*	-0.19115	0.422911
	citrulline	-0.255551	0.422694
	2-ketocaprylate	0.186793	0.4217
	4-hydroxyhippurate	0.602866	0.421565
	17alpha-hydroxypregnenolone 3-sulfate	-0.649711	0.41396
	N,N-dimethyl-pro-pro	0.170877	0.413682
	2-methylcitrate/homocitrate	-0.223441	0.41152
	1-(1-enyl-stearoyl)-2-linoleoyl-GPE (P-18:0/18:2)*	0.219084	0.410949
	adenine	0.127296	0.410128
	androstenediol (3alpha, 17alpha) monosulfate (2)	-0.32712	0.409067
	N2-acetyl,N6-methyllysine	0.819729	0.409031
	pregnenolone sulfate	-0.377485	0.408854
	bilirubin degradation product, C16H18N2O5 (1)	-0.445266	0.40854
	isovalerylglycine	0.619405	0.407412
	tetrahydrocortisol glucuronide	0.34288	0.407409
	Fibrinopeptide A (2-15)	0.253486	0.406211
	S-allylcysteine	0.61795	0.405593
	3-methoxycatechol sulfate (2)	0.657112	0.405182
	N-acetylalliin	0.632328	0.400695
	1-stearoyl-GPS (18:0)*	-0.482317	0.400442
	N-acetylserine	0.139504	0.398338
	gamma-CEHC glucuronide*	0.418485	0.396596
	4-acetaminophen sulfate	-4.96437	0.395958
	tricosanoyl sphingomyelin (d18:1/23:0)*	0.126557	0.394497
	4-acetamidophenylglucuronide	-5.71436	0.392832
	hydroxybupropion	-0.0479651	0.392773
	sphingomyelin (d18:1/19:0, d19:1/18:0)*	0.161446	0.391549
	S-methylcysteine sulfoxide	-0.469659	0.391294
	atorvastatin (lipitor)	1.39177	0.390797
	1,2-dipalmitoyl-GPC (16:0/16:0)	-0.0946839	0.390788
	2-hydroxyacetaminophen sulfate*	-6.01486	0.390425
	pantoprazole	-0.166256	0.38798
	norfluoxetine	-0.0871003	0.38798
	3-(cystein-S-yl)acetaminophen*	-0.565383	0.38798
	4-acetamidophenol	-1.91202	0.38798
	2-methoxyacetaminophen sulfate*	-3.05272	0.38798
	sertraline	-1.37089	0.38798
	trazadone	-2.44487	0.38798
	3-(N-acetyl-L-cystein-S-yl) acetaminophen	-2.05657	0.38798
	2-methoxyacetaminophen glucuronide*	-2.52372	0.38798
	famotidine	-1.18699	0.38798
	4-aminophenol sulfate (2)	-0.0687461	0.38798
	losartan	-1.25103	0.38798
	1-hydroxy-2-naphthalenecarboxylate	-5.04513	0.38798
	sildenafil	-0.408238	0.38798
	montelukast	-0.0693716	0.38798
	topiramate	-0.0323323	0.38798
	alpha-CEHC sulfate	1.01764	0.387754
	phenylacetylglutamate	0.597258	0.387055
	1-palmitoyl-2-palmitoleoyl-GPC (16:0/16:1)*	0.262036	0.384649
	arachidonoylcarnitine (C20:4)	0.420417	0.384406
	malonylcarnitine	-0.284355	0.383905
	3-amino-2-piperidone	0.232043	0.38228
	maleate	0.59577	0.381319
	pregnenetriol sulfate*	-0.316775	0.379879
	1-(1-enyl-oleoyl)-GPE (P-18:1)*	-0.234732	0.379866
	triclosan sulfate	-2.52821	0.378299
	1-eicosapentaenoylglycerol (20:5)*	-0.371835	0.37802
	docosapentaenoate (n6 DPA; 22:5n6)	-0.341378	0.374803
	5-hydroxyhexanoate	0.319138	0.373758
	17alpha-hydroxypregnanolone glucuronide	0.5384	0.371738
	1-arachidonylglycerol (20:4)	-0.214095	0.370811
	chiro-inositol	-1.14107	0.370557
	C-glycosyltryptophan	0.150637	0.368533
	4-cholesten-3-one	0.245851	0.367204
	spermidine	-0.278889	0.366207
	beta-alanine	0.256706	0.363645
	palmitoyl dihydrosphingomyelin (d18:0/16:0)*	-0.0914237	0.361923
	sucrose	-1.04568	0.358012
	caprate (10:0)	0.605827	0.357593
	methyl indole-3-acetate	-0.566886	0.354881
	N-acetylalanine	0.0996276	0.351883
	deoxycarnitine	-0.141447	0.351808
	cinnamoylglycine	-1.278	0.351449
	1-methylnicotinamide	-0.241662	0.350503
	4-ethylphenyl sulfate	0.395629	0.3504
	N,N-dimethyl-5-aminovalerate	0.380892	0.350065
	taurodeoxycholate	0.659209	0.348232
	3-(methylthio)acetaminophen sulfate*	-2.81746	0.347596
	uridine	0.101883	0.346058
	octadecanedioate (C18)	0.32259	0.344123
	glycerol	0.308674	0.343294
	5-(galactosylhydroxy)-L-lysine	-0.175496	0.342907
	maltol sulfate	-2.37101	0.342697
	suberate (C8-DC)	0.327443	0.341613
	11beta-hydroxyetiocholanolone glucuronide*	-0.453641	0.340523
	cortolone glucuronide (1)	0.19613	0.340266
	1-methylhistidine	0.310189	0.34018
	o-hydroxyatorvastatin	0.905563	0.33919
	N-carbamoylvaline	0.252635	0.33849
	sphingomyelin (d18:0/18:0, d19:0/17:0)*	0.255339	0.338011
	3-hydroxydecanoylcarnitine	0.281012	0.337905
	glycerate	0.192089	0.337653
	methylsuccinoylcarnitine	-0.486864	0.336947
	4-allylphenol sulfate	-0.568947	0.336886
	3-(4-hydroxyphenyl)propionate	-1.58461	0.333354
	nervonoylcarnitine (C24:1)*	0.157293	0.33095
	sphingomyelin (d17:2/16:0, d18:2/15:0)*	-0.13711	0.329809
	myo-inositol	0.148241	0.329775
	2-pyrrolidinone	-0.164289	0.328678
	2-palmitoleoylglycerol (16:1)*	0.309711	0.327605
	5-hydroxyindoleacetate	0.243814	0.327008
	dihomo-linolenoyl-choline	-0.333265	0.325633
	3-acetylphenol sulfate	0.497923	0.325617
	vanillic acid glycine	0.772432	0.324983
	2-naphthol sulfate	-1.05725	0.324392
	laurylcarnitine (C12)	0.26836	0.323391
	citraconate/glutaconate	0.735669	0.323027
	benzoate	-0.187291	0.32051
	13-HODE + 9-HODE	0.340403	0.318624
	sarcosine	0.19813	0.318505
	glucuronide of C14H26O4 (1)*	-0.58476	0.318091
	docosahexaenoate (DHA; 22:6n3)	-0.367983	0.317948
	trigonelline (N'-methylnicotinate)	0.484074	0.317361
	3-(3-hydroxyphenyl)propionate	-0.72929	0.315983
	tryptophan betaine	0.508126	0.31575
	palmitoyl-linolenoyl-glycerol (16:0/18:3) [2]*	0.67537	0.314628
	1-linoleoylglycerol (18:2)	0.208613	0.31339
	ceramide (d16:1/24:1, d18:1/22:1)*	0.225477	0.312208
	cortisone	-0.162367	0.31174
	glu-gly-asn-val	0.324716	0.311449
	1-palmitoyl-2-oleoyl-GPC (16:0/18:1)	0.0774227	0.305914
	3-bromo-5-chloro-2,6-dihydroxybenzoic acid*	0.172711	0.305744
	threonylphenylalanine	-0.298408	0.304733
	2,3-dihydroxyisovalerate	-1.72628	0.304306
	propyl 4-hydroxybenzoate sulfate	1.1761	0.302672
	1-stearoyl-2-docosahexaenoyl-GPE (18:0/22:6)*	0.243007	0.30251
	4-hydroxychlorothalonil	0.256347	0.301891
	taurine	-0.0891902	0.301639
	palmitoleoylcarnitine (C16:1)*	0.156079	0.301204
	3-hydroxyoctanoylcarnitine (2)	0.234299	0.299814
	5-methyluridine (ribothymidine)	-0.0698792	0.299492
	glutamine	-0.0620013	0.298455
	alliin	0.588674	0.293198
	3-(3-amino-3-carboxypropyl)uridine*	0.135213	0.29117
	Fibrinopeptide A (8-16)	0.20314	0.289963
	guanidinoacetate	-0.17515	0.285787
	androstenediol (3beta,17beta) monosulfate (1)	-0.290445	0.285022
	3-hydroxyoctanoylcarnitine (1)	0.213386	0.280099
	sphingomyelin (d18:1/14:0, d16:1/16:0)*	0.0803497	0.279803
	glycosyl-N-(2-hydroxynervonoyl)-sphingosine (d18:1/24:1(2OH))*	0.218262	0.278847
	3-ethylcatechol sulfate (1)	0.599132	0.278548
	1-linoleoyl-GPC (18:2)	-0.100678	0.278321
	ginkgolic acid C15:1	0.729623	0.277755
	arabonate/xylonate	0.228163	0.27321
	N-acetylthreonine	-0.123771	0.273128
	delta-CEHC glucuronide	0.268236	0.272469
	N-acetyltaurine	-0.147802	0.271829
	octadecanedioylcarnitine (C18-DC)*	0.289283	0.271273
	gabapentin	-1.6982	0.271164
	guaiacol sulfate	0.372344	0.269301
	kynurenine	0.0947621	0.268327
	bilirubin	-0.147847	0.268146
	1-oleoyl-2-docosahexaenoyl-GPC (18:1/22:6)*	-0.153804	0.268032
	1-palmitoyl-2-linoleoyl-GPC (16:0/18:2)	0.0430325	0.267771
	5alpha-androstan-3alpha,17beta-diol monosulfate (2)	0.622149	0.265605
	diglycerol	-0.262038	0.264938
	1-pentadecanoylglycerol (15:0)	0.10806	0.264582
	p-cresol glucuronide*	0.4378	0.261942
	1-(1-enyl-stearoyl)-GPE (P-18:0)*	-0.124792	0.259703
	hexanoylcarnitine (C6)	0.224632	0.259191
	p-cresol sulfate	0.331112	0.258723
	3beta,7alpha-dihydroxy-5-cholestenoate	-0.202499	0.257531
	1-arachidonoyl-GPA (20:4)	-0.160533	0.256814
	perfluorooctanesulfonate (PFOS)	-0.337882	0.256804
	dihomolinolenate (20:3n3 or 3n6)	0.134034	0.256478
	eugenol sulfate	0.473897	0.255215
	sphingomyelin (d17:1/16:0, d18:1/15:0, d16:1/17:0)*	0.0796247	0.254757
	palmitoyl-sphingosine-phosphoethanolamine (d18:1/16:0)	0.0567806	0.254232
	lyxonate	0.20649	0.253386
	hydroxy-N6,N6,N6-trimethyllysine*	0.134042	0.252427
	tetrahydrocortisone glucuronide (5)	0.207202	0.252032
	myristoleate (14:1n5)	0.32318	0.251664
	sphingomyelin (d18:2/21:0, d16:2/23:0)*	-0.117334	0.25094
	alpha-CEHC glucuronide*	0.569094	0.249051
	bilirubin (E,E)*	-0.166657	0.248086
	N-acetylcarnosine	-0.165396	0.247813
	3-decenoylcarnitine	0.141433	0.246557
	sphinganine-1-phosphate	0.0746104	0.245955
	campesterol	0.360662	0.244577
	docosapentaenoylcarnitine (C22:5n3)*	0.310077	0.244464
	1,2-dilinoleoyl-GPC (18:2/18:2)	0.112102	0.243165
	1-methylurate	-0.394562	0.242455
	3,7-dimethylurate	0.43539	0.241192
	cis-3,4-methyleneheptanoylglycine	0.225156	0.240882
	bilirubin (E,Z or Z,E)*	-0.157829	0.240345
	tetradecadienoate (14:2)*	0.308553	0.238805
	myristoleoylcarnitine (C14:1)*	0.184677	0.236287
	N-acetylasparagine	0.195808	0.2342
	delta-tocopherol	-0.441456	0.233816
	branched-chain, straight-chain, or cyclopropyl 12:1 fatty acid*	0.370004	0.233786
	1-oleoyl-GPI (18:1)	-0.248833	0.232923
	5-hydroxylysine	0.21166	0.23189
	3-hydroxyhippurate sulfate	-0.330689	0.229266
	3-methyladipate	0.231652	0.229242
	epiandrosterone sulfate	-0.236989	0.229144
	dihydroorotate	0.119322	0.228715
	pseudouridine	0.075844	0.226781
	N-acetyl-isoputreanine	-0.0759651	0.22563
	betonicine	0.651695	0.22558
	linoleoyl-docosahexaenoyl-glycerol (18:2/22:6) [1]*	0.264407	0.225562
	o-cresol sulfate	0.481514	0.225322
	ADpSGEGDFXAEGGGVR*	0.294875	0.223378
	S-methylcysteine	-0.153244	0.220055
	5alpha-pregnan-3beta,20alpha-diol monosulfate (2)	-0.417223	0.218587
	4-methylguaiacol sulfate	-1.00195	0.217678
	gamma-glutamyl-2-aminobutyrate	-0.199232	0.21623
	lignoceroyl sphingomyelin (d18:1/24:0)	0.0873745	0.215439
	heptanoate (7:0)	0.126059	0.215375
	2-aminophenol sulfate	0.531432	0.214927
	N-acetyltryptophan	0.22755	0.213953
	3-aminoisobutyrate	0.373437	0.213944
	5alpha-androstan-3alpha,17beta-diol disulfate	0.47908	0.213804
	succinoyltaurine	0.146366	0.213543
	2-methoxyresorcinol sulfate	-0.891273	0.21291
	androstenediol (3beta,17beta) disulfate (2)	-0.142404	0.212788
	1-palmitoleoyl-GPC* (16:1)*	-0.144671	0.211174
	benzoylcarnitine*	0.423033	0.209598
	cis-4-decenoylcarnitine (C10:1)	-0.194977	0.207897
	5-oxoproline	-0.0894311	0.207502
	hexanoylglycine (C6)	-0.210381	0.206765
	ceramide (d18:2/24:1, d18:1/24:2)*	0.0949938	0.205657
	sphingosine 1-phosphate	0.0660779	0.204408
	caprylate (8:0)	-0.475206	0.203951
	isobutyrylglycine (C4)	-0.38797	0.203486
	threonate	-0.197167	0.20343
	palmitoloelycholine	-0.224276	0.203305
	dimethyl sulfone	-0.493337	0.202116
	taurolithocholate 3-sulfate	-0.427541	0.2008
	Fibrinopeptide A (5-16)*	0.168941	0.200137
	(2,4 or 2,5)-dimethylphenol sulfate	-0.571923	0.199456
	N1-Methyl-4-pyridone-3-carboxamide	0.152573	0.199146
	glycylvaline	0.326844	0.199058
	glucuronide of C12H22O4 (1)*	-0.580198	0.198433
	Fibrinopeptide B (1-12)	-0.253632	0.19795
	1-palmitoleoyl-2-linolenoyl-GPC (16:1/18:3)*	-0.272024	0.197899
	N-acetyl-3-methylhistidine*	0.357085	0.197148
	xanthine	-0.0814868	0.196178
	undecanedioate (C11-DC)	0.136115	0.194838
	4-guanidinobutanoate	-0.244896	0.194036
	glycochenodeoxycholate 3-sulfate	-0.244644	0.193586
	sphingomyelin (d18:1/18:1, d18:2/18:0)	-0.092648	0.192662
	1-lignoceroyl-GPC (24:0)	-0.165359	0.189175
	citrate	-0.075099	0.187364
	2-hydroxystearate	-0.088529	0.183639
	N2-acetyl,N6,N6-dimethyllysine	0.365004	0.181859
	dimethylarginine (ADMA + SDMA)	0.0527157	0.181642
	branched chain 14:0 dicarboxylic acid	0.319284	0.18136
	N6,N6-dimethyllysine	0.145246	0.179792
	pimelate (C7-DC)	-0.464778	0.179475
	stearidonate (18:4n3)	0.280047	0.17801
	leucylalanine	-0.155893	0.176294
	octanoylcarnitine (C8)	-0.23782	0.17389
	1-cerotoyl-GPC (26:0)*	-0.139528	0.172568
	gamma-glutamylglycine	-0.109483	0.17245
	arginine	0.0438081	0.171821
	ethyl beta-glucopyranoside	-0.413787	0.171604
	propionylglycine (C3)	-0.282196	0.169976
	glycerophosphoserine*	0.0650481	0.168422
	2-hydroxydecanoate	-0.135228	0.167119
	isoleucylglycine	0.0961898	0.165613
	sphingomyelin (d18:1/21:0, d17:1/22:0, d16:1/23:0)*	0.0857573	0.164497
	stearoyl sphingomyelin (d18:1/18:0)	-0.0651907	0.163549
	1-methyl-5-imidazoleacetate	-0.225287	0.161353
	5,6-dihydrothymine	0.0551356	0.158559
	3,5-dichloro-2,6-dihydroxybenzoic acid	-0.119508	0.15784
	5alpha-androstan-3alpha,17beta-diol monosulfate (1)	-0.25273	0.156629
	pimeloylcarnitine/3-methyladipoylcarnitine (C7-DC)	0.148082	0.155643
	glycosyl-N-stearoyl-sphingosine (d18:1/18:0)	0.0985259	0.155514
	perfluorooctanoate (PFOA)	0.139403	0.155131
	kynurenate	0.11725	0.153703
	DSGEGDFXAEGGGVR*	0.184047	0.152842
	docosadioate (C22-DC)	-0.147022	0.152809
	4-allylcatechol sulfate	-0.413445	0.149883
	methionine sulfone	0.105061	0.147653
	N6-methyllysine	0.208431	0.145346
	1,7-dimethylurate	-0.189558	0.144304
	glutamate, gamma-methyl ester	0.0339934	0.143657
	3-methylxanthine	0.297065	0.141277
	5-methylthioribose	-0.0537582	0.140537
	sphingomyelin (d18:1/20:0, d16:1/22:0)*	0.0398955	0.139859
	indoleacetylglutamine	-0.217533	0.139334
	androsterone glucuronide	-0.120594	0.13744
	1-stearoyl-GPC (18:0)	0.0498424	0.136936
	cortisol	-0.123922	0.136685
	cysteinylglycine disulfide*	-0.038802	0.135702
	1-dihomo-linolenylglycerol (20:3)	-0.0950014	0.134004
	4-methylcatechol sulfate	-0.315725	0.133673
	1-(1-enyl-stearoyl)-2-arachidonoyl-GPE (P-18:0/20:4)*	0.0720132	0.133381
	pyridoxate	-0.221401	0.133147
	ascorbic acid 2-sulfate	0.125592	0.131877
	N-methylpipecolate	0.22906	0.131615
	1-oleoyl-GPC (18:1)	-0.0524373	0.13051
	gamma-glutamylthreonine	-0.070725	0.127882
	chenodeoxycholic acid sulfate (1)	0.294891	0.127221
	dihydrocaffeate sulfate (2)	-0.343329	0.125866
	alpha-CMBHC glucuronide	0.314826	0.125032
	andro steroid monosulfate C19H28O6S (1)*	-0.169131	0.122806
	picolinoylglycine	-0.373842	0.122264
	2R,3R-dihydroxybutyrate	0.115967	0.120718
	dihydroferulic acid sulfate	0.264447	0.118953
	gamma-glutamylserine	0.06393	0.117539
	uracil	0.110832	0.116988
	5-dodecenoylcarnitine (C12:1)	0.0956318	0.115797
	asparagine	0.0371506	0.115471
	O-sulfo-L-tyrosine	-0.0659788	0.113392
	1-linoleoyl-GPI* (18:2)*	0.0918023	0.113235
	methylsuccinate	0.0806449	0.11262
	hippurate	-0.204613	0.11027
	cis-3,4-methyleneheptanoate	0.105511	0.110103
	valylglycine	-0.110667	0.108902
	N6-carbamoylthreonyladenosine	-0.0452289	0.108688
	creatinine	0.0277574	0.107713
	maltose	-0.0988519	0.10671
	1-methylxanthine	-0.173421	0.105929
	1-palmitoyl-GPC (16:0)	0.0340439	0.102525
	1-(1-enyl-palmitoyl)-2-oleoyl-GPE (P-16:0/18:1)*	0.0773803	0.102351
	cysteine sulfinic acid	0.0388021	0.101358
	1-(1-enyl-palmitoyl)-2-arachidonoyl-GPE (P-16:0/20:4)*	-0.0596566	0.100366
	linoleoyl-linolenoyl-glycerol (18:2/18:3) [2]*	0.202528	0.0994198
	xanthosine	0.103044	0.0981898
	glycine	-0.0500206	0.0975992
	ergothioneine	0.0906444	0.0967151
	deoxycholic acid glucuronide	-0.189825	0.096358
	2,4-di-tert-butylphenol	-0.0395327	0.0962107
	theanine	0.458234	0.0958414
	N-palmitoyl-sphingadienine (d18:2/16:0)*	-0.0469444	0.0957801
	N-acetyl-2-aminoadipate	0.0603613	0.0949221
	androstenediol (3alpha, 17alpha) monosulfate (3)	-0.114156	0.0944951
	histidine	0.0282411	0.0933314
	carnitine	0.0466912	0.0927414
	N-acetyl-1-methylhistidine*	0.102561	0.0919606
	1-(1-enyl-palmitoyl)-2-linoleoyl-GPE (P-16:0/18:2)*	-0.0732882	0.0906168
	3-methylhistidine	0.155575	0.0904627
	ornithine	-0.0532641	0.0904528
	5-acetylamino-6-amino-3-methyluracil	-0.153721	0.0892012
	cetirizine	-0.508356	0.0886262
	gamma-glutamyl-epsilon-lysine	0.0538022	0.088112
	1-linoleoyl-2-arachidonoyl-GPC (18:2/20:4n6)*	0.0324594	0.0877141
	glyco-beta-muricholate	-0.186549	0.0868268
	glycine conjugate of C10H12O2*	-0.176441	0.0863139
	arabitol/xylitol	-0.0956687	0.0858959
	1,3-dimethylurate	-0.12751	0.0846698
	threonine	0.0432788	0.0844567
	carotene diol (3)	-0.079239	0.0844209
	carotene diol (2)	0.0816657	0.0831747
	prolylhydroxyproline	0.0603847	0.0826335
	branched-chain, straight-chain, or cyclopropyl 10:1 fatty acid (2)*	-0.089244	0.0822163
	3-methoxycatechol sulfate (1)	-0.154603	0.0815949
	sphingomyelin (d18:0/20:0, d16:0/22:0)*	0.0494261	0.0792711
	orotate	-0.0409369	0.0791451
	histidine betaine (hercynine)*	-0.0793945	0.0790978
	hydrochlorothiazide	0.153976	0.0783012
	cysteinylglycine	0.0369295	0.0760058
	16a-hydroxy DHEA 3-sulfate	0.0995317	0.0746399
	pelargonate (9:0)	0.0225521	0.0728661
	branched-chain, straight-chain, or cyclopropyl 10:1 fatty acid (1)*	-0.105174	0.0726967
	2-myristoylglycerol (14:0)	-0.0644516	0.0721344
	Fibrinopeptide A (3-16)	-0.0929656	0.0687623
	5,6-dihydrouracil	0.048836	0.066693
	dimethylglycine	0.0622922	0.0654627
	adipoylcarnitine (C6-DC)	0.0716054	0.0650877
	1-palmitoyl-GPA (16:0)	-0.0446966	0.0644916
	S-1-pyrroline-5-carboxylate	0.0462515	0.0626225
	glycocholenate sulfate*	0.0428875	0.0623627
	theophylline	-0.0923106	0.0614304
	urate	0.0331655	0.0594062
	10-undecenoate (11:1n1)	0.0492228	0.0582677
	glycosyl-N-palmitoyl-sphingosine (d18:1/16:0)	-0.0373513	0.0572644
	quinolinate	0.0390307	0.0556611
	decanoylcarnitine (C10)	0.0842925	0.0541309
	gamma-CEHC	-0.0425231	0.0531755
	3beta-hydroxy-5-cholestenoate	0.0311539	0.0530297
	5alpha-androstan-3beta,17beta-diol disulfate	-0.117824	0.052686
	tigloylglycine	-0.0919363	0.0518497
	2-acetamidophenol sulfate	0.217047	0.0508146
	5-dodecenoate (12:1n7)	0.0668311	0.0504538
	pipecolate	-0.0710977	0.0496743
	beta-citrylglutamate	0.039605	0.0489899
	1,2,3-benzenetriol sulfate (2)	0.123882	0.048339
	ribitol	-0.053314	0.0482242
	cis-4-decenoate (10:1n6)*	-0.0830683	0.0468134
	3-methylglutarylcarnitine (2)	-0.0749698	0.0446928
	N1-Methyl-2-pyridone-5-carboxamide	-0.0379425	0.0444665
	N-acetylmethionine	0.0249541	0.0443139
	nonanoylcarnitine (C9)	0.0550771	0.0438851
	pentose acid*	0.0811207	0.0425973
	6-bromotryptophan	-0.0308387	0.0423083
	1-palmitoyl-2-docosahexaenoyl-GPC (16:0/22:6)	-0.0193846	0.042287
	2-hydroxyoctanoate	0.0282127	0.0408068
	7-methylxanthine	0.0756329	0.0385603
	2-linoleoylglycerol (18:2)	0.0262249	0.0380622
	dodecadienoate (12:2)*	-0.0710391	0.037979
	beta-sitosterol	-0.034077	0.0376995
	phenylacetate	0.065974	0.0374607
	1-linoleoyl-GPA (18:2)*	-0.0292413	0.0355547
	2S,3R-dihydroxybutyrate	-0.0427575	0.0349904
	picolinate	-0.0926438	0.0342081
	Fibrinopeptide A (3-15)	0.0246908	0.0321517
	1-stearoyl-2-linoleoyl-GPC (18:0/18:2)*	-0.00499693	0.029157
	azelate (C9-DC)	0.043698	0.0288638
	2-palmitoylglycerol (16:0)	0.0457894	0.028842
	2'-deoxyuridine	-0.0170288	0.0287958
	3-hydroxyhippurate	0.0492556	0.0286146
	lactosyl-N-behenoyl-sphingosine (d18:1/22:0)*	0.0183478	0.0284454
	paraxanthine	0.0511895	0.0278224
	1-arachidonoyl-GPI* (20:4)*	0.0163752	0.0265743
	4-vinylphenol sulfate	0.0645376	0.0262392
	omeprazole	0.115583	0.0261777
	1-methyl-5-imidazolelactate	0.0305184	0.0258495
	N-acetyltheanine	0.0771126	0.0247312
	1-palmitoyl-2-stearoyl-GPC (16:0/18:0)	0.0081364	0.0242579
	catechol sulfate	0.0337635	0.02347
	1-oleoyl-2-docosahexaenoyl-GPE (18:1/22:6)*	0.0318095	0.0214136
	1-arachidonoyl-GPC* (20:4)*	-0.0122405	0.0206054
	malonate	-0.0175985	0.0192871
	octadecadienedioate (C18:2-DC)*	0.0184841	0.0188202
	theobromine	0.0373659	0.0187397
	2-palmitoleoyl-GPC* (16:1)*	0.0195665	0.0180107
	succinate	0.00847643	0.0178947
	3-methylcytidine	-0.00933821	0.0171844
	dihydroferulate	0.043376	0.0130455
	9,10-DiHOME	-0.0142507	0.0115782
	docosahexaenoylcarnitine (C22:6)*	0.00604088	0.0109306
	5alpha-androstan-3beta,17beta-diol monosulfate (2)	-0.0183182	0.010669
	N1,N12-diacetylspermine	-0.00830539	0.0103795
	glycosyl ceramide (d18:1/20:0, d16:1/22:0)*	-0.00537914	0.0102229
	ferulylglycine (2)	-0.031892	0.00982525
	butyrate/isobutyrate (4:0)	-0.00606267	0.00856529
	ethylmalonate	-0.00970914	0.0070252
	glycerophosphoethanolamine	0.00221096	0.00603493
	1-stearoyl-2-docosahexaenoyl-GPC (18:0/22:6)	0.00223537	0.00379738
	ferulylglycine (1)	-0.0120952	0.00371565
	2'-O-methyluridine	0.00249908	0.00363375
	ascorbate (Vitamin C)	-0.00489078	0.00257544
	caproate (6:0)	0.000642732	0.000931178
	Figure 1c
	Non T2D	PreT2D	T2D
	1.5285	0.8953	6.5603
	1.4906	1.2084	0.5646
	0.4664	0.712	2.2719
	0.5588	3.0095	4.195
	0.5698		2.5882
	0.5766		5.6656
	2.4695		5.6226
	0.5249		1.4386
	0.8975
	1.0236
	0.7448
	0.3529
	1.7293
	0.2954
	0.3732
	0.5681
	1.0738
	0.2855
	0.9422
	0.68
	0.3594
	Figure 1d
	N-lactoyl phenylalanine	N-lactoyl tyrosine
	1.5285	1.2862
	1.4906	1.535
	0.4664	0.5872
	0.5588	0.5008
	0.5698	0.3
	0.5766	0.5281
	0.8953	0.7815
	1.2084	1.204
	6.5603	9.0731
	0.5646	0.6166
	2.4695	3.0864
	0.5249	0.48
	0.8975	0.9672
	1.0236	0.9262
	0.7448	0.8787
	0.712	0.7309
	2.2719	2.6605
	4.195	6.4415
	2.5882	3.115
	0.3529	0.3
	1.7293	1.9403
	0.2954	0.3
	0.3732	0.3
	0.5681	0.4716
	1.0738	0.8355
	3.0095	3.8953
	0.2855	0.3
	0.9422	0.8317
	0.68	0.5269
	0.3594	0.4274
	5.6656	8.9437
	5.6226	7.6057
	1.4386	1.311
	Figure 1e
	Non T2D	T2D
	0.54748	1.36363
	0.730555	1.02303
	0.421948	1.24125
	1.50411	1.34842
	0.542331	1.62638
	0.634665	8.22655
	0.282817	9.20707
	1.4082	11.4775
	1.14014	5.18236
	0.416851	8.14615
	1.65622	2.70596
	0.705743	0.756146
	0.808319	2.01342
	1.21518	2.49833
	0.352654	1.73667
	0.666957	8.79232
	1.26135	6.81559
	1.65687	1.92119
	1.86399	2.70456
	1.47678	2.92345
	0.417905	1.91808
	1.78845	0.602884
	1.07801	0.486453
	2.83409	7.94459
	0.605797	7.17334
	0.803074	6.43354
	2.11178	3.16929
	0.710693	1.84463
	0.750744	10.4642
	1.43648	8.81509
	1.24081	3.38389
	1.14204	1.5436
	1.60138	0.863923
	1.97801	1.27522
	1.25165	7.80078
	1.99175	4.78688
	0.891093	1.6901
	0.480293	2.43317
	2.26261	3.72157
	1.12495	3.98379
	1.0558	1.80085
	0.910329	1.8928
	0.746489	3.94797
	0.885497	4.77236
	0.558014	1.13342
	1.37548	1.99178
	1.42845	7.5944
	0.869044	13.0848
	0.744545	7.35763
	0.993681	20.1256
	1.87727	2.49595
	0.426802	3.36373
	0.987319	3.35135
	0.752744	4.45867
	0.802823	2.21708
	0.634872	1.04314
	1.18275	6.01063
	0.51979	1.92303
	1.96566	3.73724
	1.55008	2.35049
	0.792333	4.04563
	0.952368	2.09482
	0.780598	2.79714
	1.72547	1.62312
	0.824757	2.22983
	4.85274	2.31583
	0.947259	4.12886
	1.7342	3.15536
	1.44073	1.52996
	3.17458	8.9223
	1.5549	1.52094
	3.64636	2.85063
	1.53126	18.6768
	0.950576	3.95079
	0.485303	1.17051
	1.70336	2.97715
	0.817528	1.9257
	0.818087	1.24619
	0.922786	1.48493
	1.55771	7.6539
	1.4845	1.01981
	0.846762	0.557155
	1.71028	10.9632
	1.89601	0.632493
	1.07244	0.968076
	1.34936	2.24706
	1.26821	3.30579
	0.663616	0.512206
	1.32007	0.553111
	1.89928	0.928336
	1.32631	3.32925
	1.15205	2.1743
	1.16219	5.07116
	0.970873	9.36365
	0.877282	3.79586
	1.2932	3.18875
	0.569366	1.98344
	0.763661	0.83737
	0.549029	1.3121
	0.694846	2.27664
	0.481363	4.19012
	1.11754	1.82715
	2.87605	1.18382
	0.551468	1.88852
	0.987738	2.23716
	6.00641	1.64615
	0.431265	2.20371
	0.92851	2.7511
	1.96283	2.14904
	1.18597	1.59701
	0.758859	2.90555
	1.98683	5.58731
	0.711639	3.70713
	0.417146	7.08923
	1.06009	2.38274
	0.703799	19.7517
	0.686759	5.81193
	1.20317	3.37957
	1.66042	1.23564
	1.52067	1.90843
	0.496088	2.33919
	0.613006	1.49875
	0.59682	6.38491
	0.644763	1.57285
	0.606376	5.2152
	0.328892	3.16806
	0.359488	6.02949
	1.18297	6.03334
	1.8554	2.14101
	1.38323	3.50334
	0.517982	2.65782
	0.635359	1.67773
	1.40109	2.19555
	0.276327	2.21574
	1.21544	3.13743
	1.94488	2.31134
	0.746593	1.98984
	0.875035	1.7917
	1.34811	8.24128
	3.45536	2.14021
	1.24712	2.14047
	1.09456	3.8854
	1.03916	3.38734
	1.2186	1.25673
	2.60317	0.980906
	3.4064	3.72929
	2.83135	7.32279
	0.680528	2.93003
	0.563227	2.10823
	0.866707	1.62435
	0.817878	2.28309
	3.21896	2.26405
	0.699144	2.1455
	3.91671	2.2414
	3.89932	1.29737
	0.92593	2.54456
	1.80441	6.04696
	0.79546	5.34271
	0.673524	3.87741
	1.12403	1.74784
	0.594482	3.35672
	1.27505	10.6417
	0.952881
	1.06055
	0.980492
	0.905379
	1.01934
	0.946484
	0.388349
	0.680165
	0.441599
	1.05505
	1.30243
	0.812876
	4.00064
	3.4595
	1.58228
	5.1404
	2.22521
	0.771419
	2.34668
	2.68889
	0.252866
	1.19242
	1.23179
	1.44778
	0.845245
	2.32522
	3.20142
	0.888109
	0.261558
	0.759345
	0
	0.780687
	0.751768
	0.810942
	3.65895
	1.27254
	1.25724
	5.00059
	0.820971
	0.808928
	1.11634
	0.375432
	0.678579
	1.24613
	0.327001
	1.2669
	0.609514
	0.844518
	0.564007
	0.948723
	0.780076
	0.94101
	2.34186
	0.382961
	0.290841
	3.78325
	0.853678
	0.476034
	0.514653
	0.38397
	2.55954
	0.92062
	1.70314
	3.01875
	0.551075
	0.286776
	0
	0.614718
	0.482918
	0.946743
	0.488857
	0.403227
	0.763189
	0.760853
	2.37217
	1.21602
	1
	1.55602
	2.32645
	1.24034
	0.902001
	0.598258
	1.57165
	0.761783
	2.51591
	0.528136
	0.946938
	1.66962
	1.07137
	0.84237
	1.40684
	1.0143
	1.23703
	2.18944
	1.24286
	0.999726
	0.717074
	1.12088
	1.37563
	1.83482
	1.82149
	0
	0.38827
	0.617583
	0.395844
	0.455764
	0.693603
	0.473926
	3.54179
	0.691916
	0.828794
	2.18968
	1.67573
	2.92522
	0.910744
	0.724823
	1.58816
	1.53501
	1.47919
	1.75339
	0.537517
	0.600255
	0.85344
	0.701669
	0.621135
	0.629503
	1.83042
	2.05101
	0.470105
	0.749616
	1.76195
	1.05469
	0.907527
	0.729745
	0.53194
	0.619791
	0.439167
	0.656807
	0.791265
	0.764701
	0.678505
	0.60028
	0.443409
	0.661968
	0.443359
	2.30976
	0.561685
	0.495994
	1.71585
	0.320277
	0.338326
	0
	0.642219
	0.557047
	1.1452
	0.924038
	1.16377
	2.77139
	0.62109
	1.06688
	2.81557
	2.43725
	0.770669
	1
	0.662536
	0.987974
	1.16594
	0.723377
	2.01166
	0.993657
	1.51643
	1.03547
	1.00329
	1.31266
	0.89169
	1.44926
	1.06603
	3.08188
	1.62701
	0.483902
	4.76217
	0.67267
	0.537887
	3.54844
	0.802921
	3.68156
	0.905867
	0.798943
	2.9207
	1.28349
	0.77554
	3.67993
	1.51595
	0.755766
	1.36487
	0.625301
	0.914275
	2.70495
	0.791042
	1.00947
	1.47084
	0.908075
	1.21786
	1.57994
	1.47003
	0.736991
	0.780767
	1.15037
	0.667423
	0.628731
	1.91778
	3.76104
	1.61223
	1.18725
	2.19547
	0.887372
	0.903376
	1.24719
	2.015
	0.810421
	1.11188
	1.14215
	0.503692
	0.914428
	0.632918
	0.866811
	1.04087
	1.39566
	2.15383
	0.716871
	1.81309
	0.726208
	0.876158
	1.04551
	1.02179
	0.994605
	0.575272
	1.52816
	1.59431
	1.75732
	3.66037
	0.957037
	1.03287
	0.990049
	0.703122
	1.00937
	1.34633
	1.23545
	1.1036
	1.49509
	1.09322
	2.86502
	1.51806
	0.708217
	2.14615
	0.735784
	0.659986
	2.00826
	1.10277
	1.68132
	0.929064
	0.987846
	0.951814
	2.16475
	0.503863
	0.823758
	0.829242
	1.48186
	1.34904
	0.672752
	0.40185
	0.928997
	0.623959
	0.444736
	1.13891
	1.05191
	3.26788
	0.675683
	1.04364
	2.82885
	0.65572
	0.793198
	0.817483
	1.38827
	1.18118
	1.95241
	2.18306
	0.659703
	0.809529
	0.737575
	0.408575
	1.01433
	1.62391
	1.42145
	1.51236
	1.59372
	1.18539
	0.626446
	0.777368
	0.720666
	0.756988
	0.744645
	0.694439
	0.420228
	0
	0.918134
	1.23323
	1.53698
	1.53141
	1.46557
	0.552522
	0.327287
	0.674777
	1.42882
	1.65524
	1.14954
	1.13045
	1.01248
	1.52225
	2.03227
	1.56686
	2.375
	0.795768
	1.49575
	0.728559
	0.578343
	0.980187
	0.633827
	1.8202
	1.61603
	1.20485
	1.16471
	2.29776
	1.98368
	1.38136
	1.5129
	0.816549
	0.367631
	0.424333
	0.729037
	0.575133
	0
	0.732319
	1.56652
	1.69976
	0.635189
	0.854428
	1.94034
	0.533583
	0.633816
	0.328222
	0.933397
	1.28615
	0.356189
	0.571807
	0.354181
	0.444396
	0.619459
	0.475701
	0.479856
	0.475234
	0.26084
	1.0054
	0.936128
	0.605737
	5.67026
	0.351794
	0.957558
	0.621338
	0.593139
	0.687169
	0
	0.632812
	0.403078
	0
	1.03436
	0.804847
	1.17397
	0.529191
	0
	0.426444
	0.849026
	0.331078
	0.654572
	1.23514
	1.26083
	0
	1.02352
	0.880574
	2.86016
	0.772211
	1.15267
	1.4636
	1.4615
	2.09437
	0
	0
	2.41413
	0.729825
	0.90703
	1.19319
	0.418995
	1.17319
	0
	0.798233
	1.10117
	0.559014
	0
	1.15016
	0
	1.66312
	5.1125
	0
	0.852787
	3.65499
	0.958167
	0
	1.00298
	0.906122
	0.978336
	2.20218
	1.5117
	0.73018
	1.02351
	0
	0.910943
	0.593032
	2.86273
	1.43046
	0.788506
	2.69732
	2.59239
	2.3071
	0.706724
	0.937248
	0.925299
	0.560412
	0.548769
	0.76717
	0.970346
	0.890802
	0
	0.576606
	2.04475
	0.640537
	0.407611
	0
	0.791145
	0.823173
	0.374118
	1.72333
	0.581619
	1.02064
	1.62635
	0.628589
	1.14199
	0.881842
	0
	0.662246
	1.10965
	0.638225
	0.502317
	0.537717
	1.21012
	1.57101
	1.47399
	1.12984
	1.00673
	1.67054
	1.66153
	0.847898
	1.40786
	1.55503
	2.14602
	1.42623
	1.1948
	0.517733
	1.0689
	1.63483
	1.15365
	0.997017
	0.929906
	0.671268
	0.821182
	2.01053
	1.47881
	0.531204
	1.18662
	1.06566
	1.38143
	1.20139
	0.922238
	1.92721
	1.15101
	0.863066
	0.504712
	0.629932
	0.8375
	0.572031
	0.452499
	0.812244
	1
	0.875431
	0.724868
	3.48643
	0.54983
	0.831315
	1.2144
	0.751695
	0.973498
	0.635646
	1.52877
	0.731839
	1.82328
	1.05651
	0.473081
	0.306199
	0.91615
	1.80817
	0.668003
	0.878615
	1.15596
	1.35328
	2.05857
	1.04704
	0.874234
	0.736329
	0.772445
	0.3533
	0
	0.383441
	0.283971
	0.243175
	0.564427
	0.544804
	0.743945
	0.803784
	0.564508
	1.3051
	1.01593
	1.01026
	0.570899
	0.603413
	1.25506
	0.927562
	0.569805
	0.809785
	1.24814
	0.513714
	0.354708
	0.955608
	3.14378
	0.42695
	0.468466
	2.68803
	0.364798
	0.522126
	1.4544
	3.63049
	1.02332
	1.47244
	5.27227
	1.30093
	1.69033
	1.14649
	1.61119
	1.63156
	1.55018
	1.34393
	2.03899
	3.51192
	1.19587
	0.362675
	0
	0.492146
	1.19872
	0.764597
	1.20312
	1.25509
	0.648596
	2.31107
	0.964247
	1.50226
	0.914818
	0.655356
	2.35776
	0.847585
	0.633566
	0.926235
	1.96589
	1.93648
	1.39308
	2.49406
	0.507875
	0.676777
	2.30898
	0.414672
	1.23981
	1.75804
	0.809444
	0.904754
	2.21873
	0.874244
	0.66439
	4.31812
	1.08192
	1.50895
	3.32836
	0.621553
	1.7056
	2.86707
	1.64343
	2.30367
	3.3318
	1.82045
	2.41243
	2.27502
	0.808176
	2.02196
	1.38521
	0.634882
	2.33226
	1.66052
	0
	0.420462
	2.51709
	0.126021
	0.309265
	1.53496
	0.685248
	0.65431
	1.12684
	0.732392
	0.422422
	2.28162
	0.662763
	0.866308
	2.65817
	0.620887
	1.12975
	1.18895
	1.18003
	1.92782
	0.42388
	1.29983
	1.18437
	2.37571
	0.888603
	0.685044
	1.21412
	0.973851
	1.82732
	0.869999
	0.956402
	0.962027
	0.273427
	0.933236
	0.635672
	1.22466
	0.838615
	0.411313
	0
	0.39059
	0.49158
	0.705412
	0.754897
	0.585018
	1.47778
	0.302657
	0.515526
	3.55539
	0.829249
	1.02677
[truncated: 5,041 more rows]
