# Supplementary material for: Metformin and feeding increase levels of the appetite-suppressing metabolite Lac-Phe in humans
Source: Nat Metab. 2024 Mar 18;6(4):651–8. doi: 10.1038/s42255-024-01018-7 (PMC11052712; doi:10.1038/s42255-024-01018-7)
Supplement: Supplementary file 4 — Statistical source data. [file 42255_2024_1018_MOESM4_ESM.xlsx]

## Sheet: Sheet1
	Figure 2a
	metformin	Lac-Phe
	1.5212	6.5603
	0.0009	0.5646
	0.787	2.2719
	1.9189	4.195
	1.4314	2.5882
	1.7777	5.6656
	2.1779	5.6226
	1.213	1.4386
	Figure 2b
	Db- met-	Db+ met-	Db- met-	Db+ met+	Db+ met-	Db+ met-	Db+ met-	Db+ met+
	PreVisit	PostVisit	PreVisit	PostVisit	PreVisit	PostVisit	PreVisit	PostVisit
	0.403227	5.18236	0.841712	2.31583	0.512206	0.553111	0.557155	10.9632
	0.420228	0.602884	0.998146	7.35763	0.553111	0.928336	0.980906	3.72929
	0.488857	9.20707	0.99822	7.5944	0.756146	2.01342	1.48493	7.6539
	0.619016	2.10823	0.998279	3.37957	0.863923	1.27522	1.49875	6.38491
	0.620348	0.863923	1.04225	1.18382	0.968076	2.24706	1.52094	2.85063
	0.728482	0.632493	1.24564	6.04696	1.01981	0.557155	1.52996	8.9223
	0.851255	1.62312	1.26353	3.15536	1.23564	1.90843	1.57285	5.2152
	0.905867	1.92119	1.26691	3.95079	1.24125	1.34842	1.62312	2.22983
	0.912039	2.35049	1.32741	3.70713	1.24619	1.48493	1.62638	8.22655
	1.02163	1.57285	1.37354	1.9257	1.29737	2.54456	1.73667	8.79232
	1.03546	1.49875	1.38868	1.92303	1.3121	2.27664	1.7917	8.24128
	1.0599	2.28309	1.46232	4.45867	1.59701	2.90555	1.80085	1.8928
	1.1254	1.5436	1.55267	7.08923	1.64615	2.20371	2.1743	5.07116
	1.1893	1.7917	1.5926	1.99178	1.67773	2.19555	2.21708	1.04314
	1.23696	1.6901	1.72403	1.82715	1.74784	3.35672	2.24706	3.30579
	1.24274	1.13342	1.77039	2.97715	1.88852	2.23716	2.27664	4.19012
	1.31221	1.25673	2.82856	7.80078	1.90843	2.33919	2.31134	1.98984
	1.34474	3.32925	2.99674	3.94797	2.01342	2.49833	2.38274	19.7517
	1.39029	2.1455	3.20386	2.14047	2.10823	1.62435	2.49595	3.36373
	1.43907	1.29737	3.51192	3.16929	2.1455	2.2414	3.8854	3.38734
	1.52897	3.8854			2.19555	2.21574
	1.5549	1.02303			2.28309	2.26405
	1.59416	1.52996			2.7511	2.14904
	1.65622	1.36363			2.90555	5.58731
	1.69039	2.7511			2.92345	1.91808
	1.81587	1.17051			3.13743	2.31134
	1.82356	4.04563			3.18875	1.98344
	1.83042	2.70596			3.79586	3.18875
	2.02839	1.80085			3.87741	1.74784
	2.28476	1.88852			4.04563	2.09482
	2.29776	0.486453			5.18236	8.14615
	2.58737	2.14021			9.20707	11.4775
	3.64636	1.24125
	3.78325	1.62638
	3.9615	2.79714
	4.46854	1.64615
	Figure 2c
	metabolite	Log_2_FC	Minus_Log_10_pvalue
	metformin	10.3073	20.0477
	citrulline	-0.64853	15.8337
	3-hydroxyoctanoate	1.46996	11.6981
	N-lactoyl phenylalanine	1.27988	10.1943
	3-hydroxydecanoate	1.18159	10.0297
	arginine	-0.2787	10.0166
	3-hydroxysebacate	2.23194	8.61049
	N-lactoyl valine	0.979414	7.99633
	guanidinoacetate	-0.35523	7.05034
	1-(1-enyl-palmitoyl)-2-docosahexaenoyl-GPC (P-16:0/22:6)	-0.48722	6.72694
	phenol sulfate	1.21257	6.14518
	3-hydroxyhexanoate	0.521346	5.94994
	N,N,N-trimethyl-5-aminovalerate	0.419812	5.52601
	cholesterol sulfate	0.289885	5.36065
	fumarate	0.413909	5.27872
	propyl 4-hydroxybenzoate sulfate	1.40699	5.26404
	X - 18888	1.30757	5.06183
	malate	0.606834	5.03113
	2-pyrrolidinone	1.03926	4.81586
	(S)-3-hydroxybutyrylcarnitine	0.738997	4.6512
	X - 14056	0.671457	4.64828
	docosahexaenoate (DHA; 22:6n3)	-0.39004	4.34049
	pyruvate	0.625768	3.99377
	1-palmityl-GPE (O-16:0)	-0.99423	3.97083
	cholate	-2.48663	3.87343
	4-hydroxybenzoate	1.00396	3.86123
	sulfate of piperine metabolite C16H19NO3 (2)	-1.07944	3.82997
	caffeic acid sulfate	1.36	3.82092
	hydroxy-CMPF	-1.12184	3.77951
	glycolithocholate sulfate	0.669243	3.73363
	tartronate (hydroxymalonate)	-0.45475	3.69491
	1-(1-enyl-stearoyl)-2-docosahexaenoyl-GPC (P-18:0/22:6)	-0.35697	3.61237
	1-(1-enyl-palmitoyl)-2-docosahexaenoyl-GPE (P-16:0/22:6)	-0.2603	3.54944
	2-oleoyl-GPE (18:1)	0.496973	3.52012
	1-(1-enyl-palmitoyl)-2-palmitoyl-GPC (P-16:0/16:0)	-0.22939	3.47778
	lactate	0.242685	3.45557
	X - 15245	0.734947	3.44737
	1-(1-enyl-oleoyl)-GPE (P-18:1)	-0.53318	3.42725
	alanine	0.157887	3.30802
	X - 23782	-0.5243	3.25998
	N6,N6,N6-trimethyllysine	-0.36561	3.25036
	4-methyl-2-oxopentanoate	0.382089	3.23773
	N-acetylcitrulline	-1.05087	3.15224
	homoarginine	-0.30975	3.14202
	1-docosahexaenoyl-GPC (22:6)	-0.35635	3.13635
	cysteine	0.380858	3.12249
	dihydroorotate	-0.30695	3.11061
	deoxycholic acid glucuronide	-0.81064	3.09883
	N-acetyl-beta-alanine	0.356767	3.06629
	3-methyl-2-oxovalerate	0.342515	3.00511
	glycolithocholate	1.22061	3.00482
	alpha-ketoglutarate	0.382132	2.91249
	propionylglycine	0.476813	2.88747
	1-dihomo-linolenoyl-GPE (20:3n3 or 6)	0.3972	2.86458
	6-hydroxyindole sulfate	0.455814	2.84507
	eicosapentaenoate (EPA; 20:5n3)	-0.46472	2.83517
	1-(1-enyl-stearoyl)-GPC (P-18:0)	-0.30538	2.7649
	thioproline	0.754889	2.75409
	sulfate of piperine metabolite C16H19NO3 (3)	-0.94157	2.75371
	proline	0.224944	2.74005
	5-acetylamino-6-amino-3-methyluracil	0.496268	2.71429
	1-palmitoyl-2-docosahexaenoyl-GPC (16:0/22:6)	-0.22536	2.71415
	2-piperidinone	1.1407	2.70769
	3-indoxyl sulfate	0.400375	2.70256
	X - 24425	-0.50487	2.70018
	X - 21736	0.57853	2.68965
	1-stearoyl-2-docosahexaenoyl-GPC (18:0/22:6)	-0.25332	2.67942
	glycohyocholate	-1.68745	2.67939
	X - 12730	1.71505	2.62993
	X - 12101	0.46573	2.62642
	N-formylmethionine	0.20451	2.62554
	2-hydroxystearate	0.188722	2.59948
	X - 24061	-0.16695	2.55038
	5-acetylamino-6-formylamino-3-methyluracil	0.913327	2.53588
	1-(1-enyl-palmitoyl)-GPC (P-16:0)	-0.24967	2.52288
	1-methylurate	0.582015	2.51603
	X - 23705	-0.2496	2.48862
	3-carboxy-4-methyl-5-propyl-2-furanpropanoate (CMPF)	-0.86423	2.48688
	piperine	-0.97904	2.42583
	tryptophan	-0.13914	2.41792
	hydroquinone sulfate	0.594666	2.40716
	3-hydroxypyridine glucuronide	1.59282	2.36612
	2-arachidonoyl-GPE (20:4)	0.411163	2.35491
	cortisone	-0.28022	2.30669
	escitalopram	6.5257	2.29011
	X - 16580	0.400763	2.26712
	3-phenylpropionate (hydrocinnamate)	-0.60333	2.23421
	1-methylxanthine	0.379996	2.20833
	3-hydroxy-2-methylpyridine sulfate	1.44386	2.17491
	N-acetylvaline	0.146215	2.17437
	1-palmityl-GPC (O-16:0)	-0.35336	2.1593
	N-(2-furoyl)glycine	1.16722	2.14181
	N6-acetyllysine	0.213844	2.1254
	indoleacetylglutamine	0.849564	2.1086
	indolepropionate	-0.44107	2.10733
	1-oleoyl-GPE (18:1)	0.265143	2.09821
	dodecanedioate	0.449494	2.08931
	palmitoyl dihydrosphingomyelin (d18:0/16:0)	-0.19794	2.07594
	5,6-dihydrothymine	-0.20969	2.0622
	3-methyl-2-oxobutyrate	0.297899	2.0592
	1-eicosapentaenoyl-GPC (20:5)	-0.37606	2.03365
	cysteine s-sulfate	0.562487	2.03038
	hypotaurine	0.291573	2.02319
	carnitine	-0.09844	2.02053
	butyrate/isobutyrate (4:0)	-0.47799	2.00899
	imidazole propionate	0.880321	2.00673
	5-methyluridine (ribothymidine)	-0.12031	1.97258
	X - 14939	-0.41659	1.94995
	branched chain 14:0 dicarboxylic acid*	-0.52981	1.92879
	3-hydroxy-3-methylglutarate	0.251354	1.92721
	10-undecenoate (11:1n1)	-0.25967	1.9092
	4-vinylguaiacol sulfate	1.17662	1.89778
	cys-gly, oxidized	0.565682	1.8974
	X - 17438	0.59604	1.89415
	X - 17146	0.685127	1.88236
	bilirubin degradation product, C16H18N2O5 (1)*	-0.38147	1.87249
	cis-3,4-methyleneheptanoate	-0.32622	1.86872
	isovalerylglycine	0.251745	1.85912
	2-hydroxyacetaminophen sulfate	2.43269	1.84488
	bilirubin degradation product, C16H18N2O5 (2)*	-0.34367	1.82173
	ornithine	-0.1147	1.81093
	hexadecanedioate	0.337163	1.80943
	oleoyl ethanolamide	0.239769	1.80289
	cysteinylglycine	0.454786	1.7973
	leucine	0.108633	1.78656
	beta-citrylglutamate	0.246866	1.78365
	7-methylxanthine	0.422501	1.76933
	2-docosahexaenoyl-GPC (22:6)	-0.29679	1.768
	1-(1-enyl-oleoyl)-GPC (P-18:1)	-0.31804	1.75142
	1,2-dipalmitoyl-GPC (16:0/16:0)	-0.1174	1.74291
	3-carboxy-4-methyl-5-pentyl-2-furanpropionate (3-CMPFP)*	-0.27521	1.74257
	X - 22771	0.385576	1.74113
	3-methylxanthine	0.459979	1.73511
	quinolinate	-0.40505	1.70983
	X - 21286	0.306577	1.66692
	methyl-4-hydroxybenzoate sulfate	-0.70583	1.65016
	methyl glucopyranoside (alpha + beta)	-0.74601	1.64469
	X - 12798	-0.34446	1.63822
	sphingomyelin (d18:1/24:1, d18:2/24:0)	-0.14924	1.62765
	1-(1-enyl-stearoyl)-2-docosahexaenoyl-GPE (P-18:0/22:6)	-0.19982	1.62597
	1-arachidonoyl-GPE (20:4)	0.162331	1.62345
	N-acetylmethionine	0.212531	1.61855
	sphinganine-1-phosphate	0.26347	1.61382
	X - 12738	1.2372	1.58011
	3-hydroxypyridine sulfate	0.717426	1.57162
	1-(1-enyl-palmitoyl)-2-arachidonoyl-GPC (P-16:0/20:4)	-0.1703	1.56312
	X - 11444	0.272704	1.56058
	beta-hydroxyisovalerate	0.199632	1.55816
	1-docosahexaenoylglycerol (22:6)	-0.3581	1.55525
	1-oleoyl-3-linoleoyl-glycerol (18:1/18:2)	0.257087	1.54984
	stearidonate (18:4n3)	-0.51674	1.5475
	leucylleucine	-0.70677	1.54671
	X - 12462	0.597456	1.54123
	pro-hydroxy-pro	-0.28858	1.53834
	1-stearyl-GPC (O-18:0)	-0.21764	1.53374
	2,3-dihydroxyisovalerate	-1.11973	1.5309
	dimethylmalonic acid	-0.60656	1.52954
	1-palmitoyl-2-linoleoyl-GPI (16:0/18:2)	-0.27067	1.52472
	cholesterol	-0.1268	1.52259
	13-HODE + 9-HODE	-0.77493	1.51272
	2-linoleoyl-GPE (18:2)	0.311376	1.50846
	X - 17010	-0.8393	1.48415
	phenylpyruvate	0.209839	1.47382
	hydroxybutyrylcarnitine	0.340342	1.47186
	isoleucine	0.104205	1.47012
	1,7-dimethylurate	0.282935	1.46499
	X - 12007	0.679241	1.45687
	citrate	0.1474	1.4554
	cis-4-decenoate (10:1n6)	-0.37523	1.45435
	palmitoyl ethanolamide	0.221289	1.44944
	1-margaroyl-2-oleoyl-GPC (17:0/18:1)	0.124424	1.4492
	ethyl alpha-glucopyranoside	-0.95554	1.44646
	X - 23639	0.171167	1.44313
	X - 13431	-0.31375	1.4259
	leukotriene B4	-0.91546	1.39705
	1-(1-enyl-palmitoyl)-2-arachidonoyl-GPE (P-16:0/20:4)	-0.1946	1.39542
	1-(1-enyl-stearoyl)-GPE (P-18:0)	-0.26497	1.39444
	butyrylcarnitine	-0.28381	1.38724
	3-methylglutaconate	0.243002	1.38663
	1-(1-enyl-palmitoyl)-GPE (P-16:0)	-0.23008	1.38424
	3-hydroxylaurate	0.278279	1.36786
	X - 23997	-0.4699	1.36517
	asparagine	0.081901	1.35816
	X - 21319	-0.23858	1.35076
	3-methyladipate	-0.30736	1.34508
	1-eicosenoyl-GPC (20:1)	-0.15992	1.33004
	ribitol	0.1436	1.32582
	2-hydroxybutyrate/2-hydroxyisobutyrate	0.193856	1.32146
	1-linoleoyl-GPC (18:2)	-0.12776	1.31141
	tiglylcarnitine	-0.19803	1.31085
	1-oleoyl-2-docosahexaenoyl-GPC (18:1/22:6)	-0.14116	1.31037
	N-acetyl-1-methylhistidine	-0.89927	1.30191
	5-KETE	-0.68132	1.29605
	glycerate	-0.11484	1.28449
	N-acetyltryptophan	-0.1972	1.28216
	X - 11478	-0.27438	1.275
	dodecadienoate (12:2)	-0.21859	1.27049
	glucuronide of piperine metabolite C17H21NO3 (4)	-0.57204	1.2679
	1,3-dimethylurate	0.2751	1.26661
	hypoxanthine	0.183849	1.25924
	X - 11849	-1.94884	1.25697
	1-palmitoyl-2-eicosapentaenoyl-GPC (16:0/20:5)	-0.22868	1.24919
	4-ethylcatechol sulfate	0.556627	1.24331
	succinimide	0.146934	1.24314
	1-(1-enyl-stearoyl)-2-oleoyl-GPE (P-18:0/18:1)	0.222557	1.23655
	palmitoylcarnitine	0.116789	1.23003
	1-stearoyl-2-arachidonoyl-GPE (18:0/20:4)	0.183296	1.22645
	methionine sulfone	0.205372	1.22522
	1-oleoyl-2-eicosapentaenoyl-GPC (18:1/20:5)	-0.23319	1.21724
	taurocholenate sulfate	-0.31138	1.2168
	1-(1-enyl-palmitoyl)-2-linoleoyl-GPC (P-16:0/18:2)	-0.14857	1.21309
	ferulic acid 4-sulfate	0.618619	1.20838
	isovalerate	-0.60581	1.19798
	4-allylphenol sulfate	-0.53938	1.19311
	glutarylcarnitine (C5)	-0.22413	1.19023
	cystine	0.507641	1.18729
	2-hydroxyglutarate	0.128468	1.17521
	oxindolylalanine	-0.35932	1.17478
	octadecenedioate (C18:1-DC)	0.276727	1.17249
	myo-inositol	-0.15064	1.17109
	3-methyl catechol sulfate (2)	0.843947	1.16036
	N6-carboxymethyllysine	0.224234	1.1543
	1-oleoyl-2-linoleoyl-glycerol (18:1/18:2)	0.2052	1.15378
	tricosanoyl sphingomyelin (d18:1/23:0)	-0.3205	1.14554
	3-methoxytyrosine	-0.13137	1.13713
	methionine	0.125488	1.13699
	2-hydroxy-3-methylvalerate	0.327566	1.13461
	X - 23593	0.156704	1.13331
	X - 11315	-0.37392	1.12908
	xanthurenate	-0.36505	1.11776
	mannitol/sorbitol	0.618006	1.11521
	X - 15503	0.173544	1.11317
	1-pentadecanoyl-2-oleoyl-GPC (15:0/18:1)	0.139667	1.11095
	N-acetyl-2-aminooctanoate	-0.23465	1.10729
	2-stearoyl-GPE (18:0)	0.332705	1.09934
	alpha-hydroxyisovalerate	0.296581	1.09576
	gamma-glutamylglutamine	-0.14557	1.08718
	N-acetyltyrosine	-0.1494	1.0845
	cis-aconitate	0.368358	1.08174
	N-acetylisoleucine	0.142696	1.08156
	X - 21341	-1.0643	1.07826
	1-(1-enyl-stearoyl)-2-arachidonoyl-GPC (P-18:0/20:4)	-0.16219	1.07729
	ascorbate (Vitamin C)	1.28875	1.07539
	1-palmitoyl-2-stearoyl-GPC (16:0/18:0)	-0.10417	1.07436
	2'-deoxyuridine	-0.17293	1.07325
	X - 12816	-0.73443	1.06417
	phosphocholine (18:0/20:5, 16:0/22:5n6)	-0.18471	1.05673
	citraconate/glutaconate	0.413868	1.05149
	N-acetylglutamate	0.182783	1.05042
	2-hydroxyoctanoate	-0.18892	1.04792
	malonate	0.176095	1.04498
	HWESASXX	-0.39734	1.03961
	4-acetamidophenylglucuronide	1.38522	1.03179
	phenylacetylglutamine	0.2856	1.02993
	glycerophosphoinositol	-0.50444	1.02839
	tetradecadienoate (14:2)	-0.26866	1.02044
	X - 07765	-1.01689	1.02027
	X - 14568	-0.03564	1.01746
	5-hydroxyindoleacetate	0.25983	1.01646
	behenoyl sphingomyelin (d18:1/22:0)	-0.11184	1.00599
	palmitoyl sphingomyelin (d18:1/16:0)	-0.06508	1.00372
	octadecanedioate	0.197062	1.00114
	isoursodeoxycholate	0.507899	0.991909
	paraxanthine	0.23513	0.985851
	hexadecadienoate (16:2n6)	-0.22567	0.985792
	X - 21353	0.217615	0.985672
	1-linoleoyl-GPE (18:2)	0.150402	0.981825
	1-oleoyl-2-dihomo-linolenoyl-GPC (18:1/20:3)	0.135884	0.981786
	1-margaroyl-GPE (17:0)	0.274518	0.980247
	hexanoylcarnitine	-0.21291	0.979325
	X - 12306	-0.548	0.976806
	1-dihomo-linoleoyl-GPC (20:2)	-0.1437	0.97676
	heptanoate (7:0)	-0.35198	0.975763
	beta-alanine	0.130966	0.97434
	X - 16124	1.43693	0.972916
	isobutyrylglycine	0.171258	0.971675
	X - 17185	0.674438	0.962315
	choline phosphate	0.184392	0.956517
	leucylalanine	-0.26724	0.956038
	lactosyl-N-palmitoyl-sphingosine (d18:1/16:0)	-0.09787	0.955264
	4-acetaminophen sulfate	1.32678	0.954728
	3-acetylphenol sulfate	0.569051	0.950702
	1-palmitoyl-2-arachidonoyl-GPI (16:0/20:4)	-0.18651	0.947149
	N-acetylleucine	0.124825	0.946147
	1-stearoyl-2-linoleoyl-GPI (18:0/18:2)	-0.12668	0.941847
	tyrosine	-0.07331	0.938101
	X - 21815	-0.6415	0.934419
	serotonin	-0.20836	0.933633
	2,2'-methylenebis(6-tert-butyl-p-cresol)	-1.11465	0.932242
	N-acetylserine	0.101468	0.931541
	hippurate	-0.29542	0.93083
	X - 12221	0.559403	0.930283
	12-HETE	-0.46123	0.929751
	sphingomyelin (d18:2/24:1, d18:1/24:2)	-0.08835	0.926304
	sebacate (decanedioate)	0.382771	0.924065
	X - 23765	-0.40906	0.923396
	kynurenate	-0.1642	0.918181
	ergothioneine	-0.33748	0.91785
	argininate	-0.161	0.917177
	2-palmitoyl-GPE (16:0)	0.154804	0.91708
	3-methyl catechol sulfate (1)	0.40854	0.916991
	glycodeoxycholate	0.418541	0.911026
	6-oxopiperidine-2-carboxylic acid	0.170857	0.9043
	4-hydroxyphenylpyruvate	0.232638	0.901397
	bilirubin degradation product, C17H20N2O5 (2)*	-0.27644	0.895343
	X - 23974	-0.19918	0.893391
	erucate (22:1n9)	-0.89562	0.888755
	1-stearoyl-GPC (18:0)	-0.08762	0.885895
	X - 23587	0.437239	0.885455
	alliin	-1.06245	0.874524
	gamma-CEHC glucuronide	0.433297	0.873437
	estrone 3-sulfate	-2.52438	0.872867
	cis-4-decenoyl carnitine	-0.17052	0.866333
	2-hydroxydecanoate	-0.21822	0.864159
	gamma-glutamylthreonine	-0.17034	0.863397
	X - 10358	-0.17918	0.862597
	X - 12407	1.22415	0.860575
	pregnenetriol disulfate	0.27956	0.860176
	chiro-inositol	-0.79245	0.85729
	stearoylcarnitine	0.096333	0.855698
	tetradecanedioate	0.217621	0.855425
	bilirubin degradation product, C17H20N2O5 (1)*	-0.28476	0.849949
	5-HETE	-0.47367	0.849203
	theanine	0.587005	0.843642
	1-palmitoyl-GPA (16:0)	-0.72767	0.84104
	5-dodecenoylcarnitine (C12:1)	-0.26041	0.835351
	1-palmitoyl-2-arachidonoyl-GPE (16:0/20:4)	0.15094	0.833842
	gamma-tocopherol/beta-tocopherol	-0.18183	0.830077
	phosphocholine (16:0/22:5n3, 18:1/20:4)	0.083744	0.829841
	gamma-glutamyl-2-aminobutyrate	-0.32721	0.828559
	tryptophan betaine	-0.36957	0.82776
	O-methylcatechol sulfate	0.230785	0.825228
	X - 11372	0.130908	0.823864
	X - 21442	-0.6273	0.820905
	hexanoylglycine	-0.32151	0.817589
	2-methoxyacetaminophen glucuronide	0.983193	0.804423
	X - 11847	-1.02496	0.802707
	margarate (17:0)	0.138255	0.80128
	chenodeoxycholate	-0.28413	0.799497
	trans-4-hydroxyproline	0.148903	0.796404
	betaine	-0.07328	0.796354
	1-methylimidazoleacetate	0.17137	0.792469
	1-stearoyl-2-oleoyl-GPE (18:0/18:1)	0.194419	0.791927
	1-linoleoyl-GPI (18:2)	-0.17889	0.789779
	sphingosine 1-phosphate	0.072261	0.789524
	2-aminoheptanoate	0.140131	0.789089
	alpha-glutamyltyrosine	-0.31435	0.786628
	4-guanidinobutanoate	-0.2635	0.783908
	undecenoylcarnitine (C11:1)	-0.15094	0.782203
	deoxycholate	0.244716	0.776438
	X - 12216	0.319483	0.772526
	oxalate (ethanedioate)	0.178315	0.770387
	pipecolate	-0.11981	0.768085
	ethyl beta-glucopyranoside	-0.60977	0.766069
	2-methoxyacetaminophen sulfate	1.41059	0.763523
	2-ketocaprylate	0.274814	0.759136
	benzoate	-0.22336	0.757609
	riboflavin (Vitamin B2)	1.77931	0.754076
	1-palmitoyl-GPI (16:0)	-0.18532	0.750541
	acesulfame	0.737402	0.741245
	tartarate	0.488887	0.737987
	5-dodecenoate (12:1n7)	-0.23669	0.737678
	X - 16935	0.231613	0.737579
	pantothenate	0.143171	0.736891
	3-methylglutarylcarnitine (2)	-0.40797	0.734266
	X - 15728	-0.46827	0.733946
	X - 11858	-2.75736	0.726067
	bradykinin, des-arg(9)	0.681791	0.723261
	X - 21258	-0.74918	0.718958
	1-methyl-5-imidazoleacetate	-0.33921	0.715811
	X - 13866	-0.24688	0.713867
	1-linoleoyl-GPA (18:2)	-0.3865	0.712398
	1,3,7-trimethylurate	0.260124	0.712025
	11beta-hydroxyandrosterone glucuronide	0.215597	0.711751
	adenosine	1.0957	0.711692
	dehydroisoandrosterone sulfate (DHEA-S)	-0.23113	0.708462
	X - 11308	0.132875	0.706515
	diphenhydramine	7.93687	0.705489
	myristoleate (14:1n5)	-0.20955	0.696964
	4-acetamidobutanoate	0.365946	0.694046
	7-hydroxycholesterol (alpha or beta)	-0.38009	0.692716
	succinate	-0.11361	0.692485
	spermidine	-0.28417	0.685925
	4-acetamidophenol	3.66341	0.683904
	ethylmalonate	-0.15255	0.682446
	arachidonate (20:4n6)	-0.08745	0.679133
	cotinine	1.16657	0.676591
	gabapentin	-4.66665	0.675315
	threonate	0.1701	0.672718
	thyroxine	0.093176	0.6727
	1,2,3-benzenetriol sulfate (2)	0.593942	0.670743
	1-stearoyl-GPE (18:0)	0.096405	0.664958
	X - 17685	0.430316	0.658253
	5-HEPE	-0.38223	0.654586
	glycerophosphoethanolamine	-0.18259	0.651457
	N1-methyladenosine	0.046241	0.649934
	caprate (10:0)	0.2017	0.648671
	1-nonadecanoyl-GPC (19:0)	-0.14689	0.64798
	1-linolenoyl-GPC (18:3)	-0.10555	0.644895
	N-acetylalliin	-0.86749	0.644815
	N-acetylneuraminate	0.133323	0.643968
	1-dihomo-linolenylglycerol (20:3)	0.177281	0.643744
	cis-3,4-methyleneheptanoylcarnitine	0.384842	0.641349
	N-acetyl-3-methylhistidine	-0.49382	0.6339
	2-methylcitrate/homocitrate	0.161269	0.630958
	glutamine conjugate of C6H10O2 (2)	0.371885	0.629737
	imidazole lactate	0.095677	0.629675
	phosphate	-0.02332	0.628414
	erythritol	0.124492	0.62801
	X - 11787	0.056994	0.625305
	2-oxoarginine	-0.17529	0.621748
	diltiazem	-6.64342	0.620784
	3-hydroxy-2-ethylpropionate	0.092206	0.620026
	etiocholanolone glucuronide	-0.29673	0.617668
	phenylalanylphenylalanine	-0.17475	0.613762
	5alpha-androstan-3beta,17beta-diol disulfate	0.299362	0.613374
	4-hydroxyphenylacetate	0.273885	0.613128
	glycerophosphorylcholine (GPC)	-0.14184	0.610358
	hexadecenedioate (C16:1-DC)	0.161743	0.609386
	glycylphenylalanine	-0.24523	0.607701
	1-arachidoyl-GPC (20:0)	-0.12137	0.607501
	fluoxetine	3.12032	0.602412
	isobutyrylcarnitine	-0.1576	0.60057
	quinate	0.281353	0.597794
	3-(cystein-S-yl)acetaminophen	0.818442	0.596363
	X - 12543	0.425233	0.590229
	2-aminoadipate	-0.15037	0.580267
	1-palmitoyl-GPE (16:0)	0.087789	0.578551
	anthranilate	-0.27038	0.578283
	propionylcarnitine	0.120127	0.575718
	X - 11381	-0.08437	0.573382
	1-palmitoyl-2-oleoyl-GPI (16:0/18:1)	-0.13474	0.572433
	1-arachidonoyl-GPA (20:4)	0.212603	0.5716
	carboxyibuprofen	-1.03189	0.569492
	1-stearoyl-2-linoleoyl-GPE (18:0/18:2)	0.146456	0.565294
	1-oleoyl-GPC (18:1)	0.059339	0.560731
	1-docosahexaenoyl-GPE (22:6)	-0.08503	0.557311
	X - 21441	0.334984	0.556598
	tyramine O-sulfate	0.527444	0.553419
	serine	0.04459	0.552699
	branched-chain, straight-chain, or cyclopropyl 12:1 fatty acid	-0.18505	0.551393
	2-oleoyl-GPC (18:1)	0.103661	0.551381
	saccharin	-0.55738	0.551092
	salicyluric glucuronide	0.823655	0.549893
	N-acetyltaurine	0.162186	0.54936
	linoleoylcholine	0.279034	0.549233
	creatine	0.089243	0.548433
	5-hydroxylysine	0.121587	0.544564
	hydantoin-5-propionic acid	0.184752	0.538386
	cinnamoylglycine	-0.28742	0.535123
	deoxycarnitine	-0.06461	0.530076
	X - 11880	0.105032	0.528716
	2-methylbutyrylglycine	0.166908	0.526449
	10-nonadecenoate (19:1n9)	0.124181	0.526129
	phenylalanylserine	-0.18851	0.526071
	trigonelline (N'-methylnicotinate)	0.21045	0.52087
	dopamine sulfate (2)	0.300423	0.51482
	5-hydroxyhexanoate	0.1852	0.514083
	taurocholate	-0.4791	0.511404
	1-palmitoyl-2-linoleoyl-GPE (16:0/18:2)	0.132023	0.50846
	S-allylcysteine	-0.66873	0.508251
	N-palmitoyl glycine	0.085274	0.508092
	taurolithocholate 3-sulfate	0.197234	0.504765
	alpha-ketoglutaramate	-0.07385	0.503034
	glucuronide of C10H18O2 (7)	0.819756	0.502563
	aspartylphenylalanine	0.196749	0.502448
	C-glycosyltryptophan	0.111814	0.502342
	tetrahydrocortisol glucuronide	0.13615	0.50021
	sphingomyelin (d18:1/20:0, d16:1/22:0)	-0.05311	0.497888
	pyroglutamylglycine	-0.19727	0.496368
	acetylcarnitine	-0.12203	0.493661
	1-stearoyl-2-linoleoyl-GPC (18:0/18:2)	-0.04963	0.490898
	valylarginine	-0.12974	0.489036
	3-methoxycatechol sulfate (1)	0.331878	0.483703
	1,2-dilinoleoyl-GPC (18:2/18:2)	-0.08508	0.482623
	N-methylproline	-0.3591	0.481259
	nicotinamide	0.163296	0.479914
	homocitrulline	0.174265	0.479533
	caproate (6:0)	-0.21486	0.477987
	pregnanolone/allopregnanolone sulfate	1.08987	0.475917
	N-acetylalanine	0.046082	0.471154
	X - 15469	-0.134	0.465291
	3-indoleglyoxylic acid	-0.12464	0.464414
	X - 21737	-0.46113	0.460256
	gamma-glutamyl-epsilon-lysine	-0.06169	0.459983
	1-palmitoleoyl-3-oleoyl-glycerol (16:1/18:1)	0.184968	0.458139
	pseudouridine	0.069238	0.455216
	1-palmitoyl-2-oleoyl-GPC (16:0/18:1)	0.05311	0.45513
	gamma-glutamylglycine	-0.20967	0.454669
	norfluoxetine	1.54423	0.454127
	prolylproline	-0.20439	0.453246
	myristoylcarnitine	0.070551	0.452057
	thymol sulfate	-0.60905	0.452002
	stearoyl sphingomyelin (d18:1/18:0)	-0.04914	0.451515
	1-docosapentaenoyl-GPC (22:5n3)	0.108632	0.448537
	3-(N-acetyl-L-cystein-S-yl) acetaminophen	0.7425	0.447593
	nonadecanoate (19:0)	0.068115	0.44397
	X - 11850	-0.42923	0.440363
	1-palmitoyl-2-oleoyl-GPE (16:0/18:1)	0.152072	0.437981
	1,5-anhydroglucitol (1,5-AG)	-0.12548	0.43711
	methionine sulfoxide	-0.20618	0.436392
	fibrinopeptide A (3-15)*	-0.09808	0.435842
	N1-Methyl-2-pyridone-5-carboxamide	-0.10836	0.435146
	sphingosine	0.160609	0.434601
	X - 12680	-0.09521	0.433467
	aspartate	-0.09001	0.433256
	1-palmitoyl-2-linoleoyl-GPC (16:0/18:2)	-0.04331	0.431016
	3-methylhistidine	-0.21431	0.428708
	glycylglycine	0.206234	0.424537
	S-methylmethionine	-3.50323	0.424291
	N-acetylputrescine	0.061219	0.423717
	1-(1-enyl-stearoyl)-2-oleoyl-GPC (P-18:0/18:1)	0.184994	0.422413
	allantoin	0.155105	0.42227
	1-myristoyl-GPC (14:0)	-0.07883	0.421538
	glycoursodeoxycholate	-0.29447	0.420993
	glutarate (pentanedioate)	0.165448	0.420737
	pregnenolone sulfate	-0.19805	0.419212
	oleoylcarnitine	0.070358	0.41865
	1-(1-enyl-palmitoyl)-2-linoleoyl-GPE (P-16:0/18:2)	-0.08489	0.418541
	dimethylglycine	-0.07733	0.417521
	quinine	1.5704	0.41705
	methylsuccinate	-0.08146	0.413752
	cytidine	0.119978	0.413639
	1-stearoyl-2-docosapentaenoyl-GPC (18:0/22:5n6)	-0.08204	0.408785
	2-isopropylmalate	0.364851	0.407678
	(S)-a-amino-omega-caprolactam	-0.06811	0.40751
	1-stearoyl-2-oleoyl-GPC (18:0/18:1)	0.060201	0.406243
	5alpha-androstan-3alpha,17beta-diol monosulfate (1)	0.260097	0.405369
	N-palmitoyl-sphingosine (d18:1/16:0)	0.052227	0.404456
	histidyltryptophan	-0.39987	0.40381
	2-aminooctanoate	-0.10104	0.398166
	sphingomyelin (d18:2/16:0, d18:1/16:1)	-0.04489	0.395766
	X - 11852	-0.41115	0.391592
	ursodeoxycholate	-0.3602	0.388976
	21-hydroxypregnenolone disulfate	-0.14241	0.388577
	dihomo-linolenate (20:3n3 or n6)	-0.06751	0.387379
	16a-hydroxy DHEA 3-sulfate	0.221081	0.386892
	glycine	0.041137	0.386819
	5,6-dihydrouridine	0.075211	0.385909
	tyrosylglutamine	-0.1887	0.382203
	1-palmitoyl-GPC (16:0)	-0.0409	0.380791
	gamma-glutamylvaline	-0.16216	0.379646
	X - 21628	0.066806	0.375262
	1-stearoyl-2-meadoyl-GPC (18:0/20:3n9)	0.086592	0.372218
	N-acetylglutamine	-0.08083	0.37116
	3-ureidopropionate	0.062697	0.370982
	1-palmitoyl-2-dihomo-linolenoyl-GPC (16:0/20:3n3 or 6)	0.051431	0.369931
	1-myristoyl-2-palmitoyl-GPC (14:0/16:0)	-0.08304	0.368771
	stearate (18:0)	0.043205	0.36764
	2-acetamidophenol sulfate	-0.29187	0.36242
	creatinine	0.03707	0.361257
	X - 17351	-0.18836	0.360125
	1,2-distearoyl-GPC (18:0/18:0)	-0.16524	0.36006
	glutamine conjugate of C7H12O2	0.250726	0.358107
	1-margaroyl-2-linoleoyl-GPC (17:0/18:2)	0.045048	0.35579
	X - 16938	-0.12079	0.354122
	1-palmitoylglycerol (16:0)	-0.14566	0.352283
	1-margaroylglycerol (17:0)	0.134002	0.350586
	histidine	0.020788	0.347239
	X - 22776	-0.30524	0.343089
	vanillylmandelate (VMA)	-0.07541	0.342329
	sphinganine	0.288761	0.340455
	orotate	-0.1561	0.339296
	kynurenine	-0.04324	0.337295
	X - 10458	-0.19845	0.331773
	X - 21834	0.208804	0.33057
	theophylline	0.094572	0.327374
	alpha-glutamylglycine	0.185574	0.325868
	uridine	-0.04007	0.325422
	sphingomyelin (d18:1/21:0, d17:1/22:0, d16:1/23:0)	0.042551	0.325025
	palmitoleate (16:1n7)	-0.11083	0.324804
	1-(1-enyl-stearoyl)-2-arachidonoyl-GPE (P-18:0/20:4)	-0.07428	0.322691
	myristoleoylcarnitine	-0.11569	0.320864
	3,5-dichloro-2,6-dihydroxybenzoic acid	-0.08059	0.320596
	arachidate (20:0)	0.04887	0.320299
	1-oleoyl-2-linoleoyl-GPC (18:1/18:2)	0.041152	0.320103
	gentisate	-0.17354	0.31872
	phenylacetate	0.110391	0.31676
	gamma-glutamyl-alpha-lysine	-0.09589	0.316632
	caffeine	0.132815	0.316043
	urate	0.036578	0.314284
	pyridoxate	0.197731	0.312735
	taurine	0.0587	0.310315
	sulfate	-0.03324	0.309345
	17-methylstearate	0.072326	0.309264
	hydrochlorothiazide	1.15244	0.307971
	1-methylnicotinamide	-0.08436	0.307952
	1-arachidonoyl-GPC (20:4)	-0.05168	0.306709
	diglycerol	-0.2022	0.306214
	gamma-glutamylglutamate	-0.28084	0.302868
	16-hydroxypalmitate	-0.05711	0.302007
	taurochenodeoxycholate	-0.22727	0.301644
	fibrinopeptide B (1-9)*	-0.10715	0.301519
	hydroxycotinine	0.42272	0.301288
	valine	0.023977	0.300623
	catechol sulfate	0.089274	0.300523
	5alpha-pregnan-3beta,20beta-diol monosulfate (1)	0.215581	0.300179
	indolelactate	0.052787	0.299608
	threonine	-0.03401	0.296508
	erythronate	0.040112	0.29338
	uracil	-0.13811	0.292711
	1-(1-enyl-palmitoyl)-2-oleoyl-GPC (P-16:0/18:1)	-0.04775	0.292236
	5alpha-pregnan-3beta,20alpha-diol disulfate	0.182577	0.290587
	N-acetylaspartate (NAA)	-0.05804	0.289597
	1-arachidonoyl-GPI (20:4)	0.063763	0.289537
	1-palmitoleoylglycerol (16:1)	-0.13484	0.287339
	sphingomyelin (d18:1/20:1, d18:2/20:0)	-0.03451	0.286407
	histidylglutamate	0.245974	0.284368
	linolenate [alpha or gamma; (18:3n3 or 6)]	-0.08152	0.283689
	4-acetylphenol sulfate	-0.31444	0.283179
	2-hydroxypalmitate	0.035111	0.283094
	salicylate	-0.39534	0.282964
	linoleoylcarnitine	-0.0482	0.282175
	fibrinopeptide B (1-11)*	-0.0956	0.281467
	X - 12411	-0.17269	0.281036
	1-palmitoyl-3-linoleoyl-glycerol (16:0/18:2)	0.131565	0.280318
	2-hydroxyhippurate (salicylurate)	-0.36978	0.279702
	dihydrocaffeate sulfate (2)	-0.29613	0.278599
	alpha-hydroxyisocaproate	0.050928	0.27632
	1-myristoyl-2-linoleoyl-GPC (14:0/18:2)	-0.05782	0.275059
	succinylcarnitine	-0.05497	0.270292
	2-methylmalonyl carnitine	0.111143	0.270218
	1-(1-enyl-palmitoyl)-2-oleoyl-GPE (P-16:0/18:1)	0.051322	0.26797
	bilirubin degradation product, C17H18N2O4 (2)*	-0.11113	0.265454
	glycerol 3-phosphate	0.069519	0.265156
	sphingomyelin (d18:1/14:0, d16:1/16:0)	-0.03674	0.264687
	X - 11795	-0.12517	0.264149
	X - 22162	-0.0658	0.262982
	laurate (12:0)	-0.0758	0.261032
	X - 24241	-0.06123	0.260343
	cotinine N-oxide	0.365708	0.258522
	4-vinylphenol sulfate	-0.26881	0.258429
	15-methylpalmitate	0.061253	0.257532
	3-(methylthio)acetaminophen sulfate	0.343457	0.253287
	4-hydroxychlorothalonil	0.072412	0.253231
	sphingomyelin (d18:1/15:0, d16:1/17:0)	-0.03498	0.251868
	X - 12459	-0.11043	0.251825
	X - 21821	-0.16021	0.251357
	1-pentadecanoyl-GPC (15:0)	0.043751	0.249838
	cysteine sulfinic acid	-0.07759	0.248189
	metabolonic lactone sulfate	-0.11113	0.24659
	gamma-glutamyltyrosine	-0.04965	0.246066
	hexanoylglutamine	0.119762	0.245269
	phenylalanylleucine	0.109854	0.245223
	O-sulfo-L-tyrosine	-0.05604	0.243472
	5-oxoproline	0.029061	0.241177
	glycerol	-0.07545	0.239448
	biliverdin	-0.11744	0.237456
	serylalanine	0.061565	0.236407
	mannonate	0.057269	0.236366
	X - 21752	-0.23925	0.235934
	caprylate (8:0)	0.088551	0.233784
	glycocholate	-0.13718	0.233706
	pregnen-diol disulfate	0.095691	0.233354
	lanthionine	0.138464	0.230813
	ascorbic acid 3-sulfate	0.050812	0.228073
	DSGEGDFXAEGGGVR	0.107897	0.227988
	linoleate (18:2n6)	-0.04478	0.227845
	3-formylindole	0.04338	0.226919
	4-ethylphenylsulfate	-0.3361	0.226827
	eugenol sulfate	-0.75291	0.225954
	X - 21796	0.080928	0.225878
	X - 18913	0.137073	0.219458
	2,6-dihydroxybenzoic acid	0.092189	0.216503
	pregnanediol-3-glucuronide	0.115361	0.214957
	X - 24278	0.087229	0.21452
	pimelate (heptanedioate)	-0.07388	0.213573
	adenine	-0.04035	0.212822
	X - 12830	-0.21764	0.212029
	retinol (Vitamin A)	0.037905	0.211819
	N-acetylhistidine	-0.04545	0.208348
	picolinoylglycine	-0.08108	0.207506
	3-(4-hydroxyphenyl)lactate	-0.03776	0.206972
	2-linoleoyl-GPC (18:2)	-0.04231	0.205152
	3-(3-hydroxyphenyl)propionate sulfate	-0.16014	0.204251
	pyrraline	0.094267	0.203542
	lysine	0.017206	0.203526
	fibrinopeptide A (2-15)*	0.053775	0.202306
	pregn steroid monosulfate	0.072273	0.201206
	arabonate/xylonate	-0.05438	0.200987
	2-palmitoylglycerol (16:0)	0.095475	0.200352
	1-palmitoyl-2-linolenoyl-GPC (16:0/18:3)	-0.05894	0.199845
	desmethylnaproxen sulfate	0.941477	0.197194
	N2,N2-dimethylguanosine	0.040998	0.196448
	1-palmitoyl-2-meadoyl-GPC (16:0/20:3n9)	0.064466	0.195655
	2,3-dihydroxy-5-methylthio-4-pentenoate (DMTPA)	0.037718	0.194537
	choline	0.024093	0.193722
	N-acetylphenylalanine	-0.04007	0.192955
	xanthine	0.036493	0.192059
	2-linoleoylglycerol (18:2)	-0.0696	0.191742
	undecanedioate	0.047621	0.19167
	2-methylbutyrylcarnitine (C5)	-0.03985	0.188096
	bilirubin degradation product, C17H18N2O4 (3)*	-0.07843	0.188059
	1-linoleoyl-2-arachidonoyl-GPC (18:2/20:4)	-0.03804	0.187408
	gamma-glutamylmethionine	-0.04692	0.187022
	1-pentadecanoyl-2-linoleoyl-GPC (15:0/18:2)	0.037586	0.186866
	X - 19141	-0.05923	0.186823
	N-formylphenylalanine	0.05462	0.182872
	taurodeoxycholate	0.147973	0.179119
	thymine	0.049355	0.178929
	bilirubin (E,E)	-0.08395	0.17803
	mannose	-0.04398	0.176988
	naproxen	0.533967	0.174824
	1-adrenoyl-GPC (22:4)	0.041363	0.174233
	isoeugenol sulfate	0.267761	0.174155
	gamma-glutamylphenylalanine	0.032425	0.173182
	7-alpha-hydroxy-3-oxo-4-cholestenoate (7-Hoca)	0.037396	0.169059
	azelate (nonanedioate)	0.061111	0.167451
	isoleucylvaline	-0.06993	0.164806
	sphingomyelin (d18:1/17:0, d17:1/18:0, d19:1/16:0)	0.02511	0.164797
	fibrinopeptide A (4-15)*	-0.0493	0.164704
	pyroglutamylglutamine	-0.06387	0.164331
	4-androsten-3beta,17beta-diol disulfate (2)	-0.07066	0.163132
	suberate (octanedioate)	0.062457	0.162828
	fibrinopeptide A (5-16)	0.063344	0.158635
	3,7-dimethylurate	-0.11773	0.156243
	4-androsten-3beta,17beta-diol monosulfate (1)	0.099164	0.154297
	dimethylarginine (SDMA + ADMA)	-0.01654	0.153352
	laurylcarnitine	-0.04098	0.15324
	4-allylcatechol sulfate	0.109605	0.151012
	1-stearoyl-2-docosapentaenoyl-GPC (18:0/22:5n3)	0.03139	0.14874
	phenylalanyltryptophan	-0.0482	0.145366
	1-palmitoyl-2-palmitoleoyl-GPC (16:0/16:1)	0.043988	0.145203
	5alpha-pregnan-3beta,20alpha-diol monosulfate (2)	0.094118	0.144144
	X - 12844	0.03738	0.143315
	stearoylcholine	-0.05425	0.142443
	4-androsten-3alpha,17alpha-diol monosulfate (3)	0.057119	0.141656
	cis-3,4-methyleneheptanoylglycine	0.052244	0.141555
	N,N,N-trimethyl-alanylproline betaine (TMAP)	-0.03155	0.141118
	orotidine	-0.1464	0.139952
	betonicine	-0.1679	0.139652
	X - 21444	0.052015	0.138343
	tetradecadienedioate (C14:2-DC)	0.064935	0.137826
	gulonic acid	-0.05525	0.137747
	glycochenodeoxycholate	0.078345	0.137746
	3-hydroxybutyrate (BHBA)	0.074638	0.137508
	oleate/vaccenate (18:1)	0.029947	0.136907
	sphingomyelin (d18:1/18:1, d18:2/18:0)	0.018781	0.136592
	gamma-CEHC	0.043406	0.134412
	alpha-tocopherol	0.031706	0.134118
	gamma-glutamylhistidine	-0.03398	0.133736
	X - 11483	0.125017	0.133025
	1-margaroyl-GPC (17:0)	0.021908	0.132816
	androsterone glucuronide	0.070372	0.132207
	p-cresol-glucuronide	0.091848	0.131639
	X - 11470	-0.05828	0.130593
	1-oleoylglycerol (18:1)	-0.08187	0.128236
	X - 12729	-0.20166	0.126028
	ribonate	0.041208	0.125567
	4-hydroxyhippurate	-0.06541	0.125151
	fibrinopeptide B (1-13)*	0.04054	0.12465
	docosapentaenoate (n3 DPA; 22:5n3)	-0.03473	0.124003
	1-linolenoylglycerol (18:3)	-0.05863	0.123666
	glycocholenate sulfate	-0.03911	0.12282
	sphingomyelin (d18:2/14:0, d18:1/14:1)	-0.02986	0.121121
	menthol glucuronide	-0.21065	0.120333
	umbelliferone sulfate	-0.13742	0.116745
	1-methyl-5-imidazolelactate	-0.07546	0.11652
	galactonate	0.071483	0.116516
	N-acetylasparagine	-0.04471	0.116218
	phenylalanine	-0.0121	0.115592
	1-stearoyl-2-arachidonoyl-GPC (18:0/20:4)	0.022517	0.114221
	glycylvaline	-0.12307	0.113979
	1-stearoyl-2-dihomo-linolenoyl-GPC (18:0/20:3n3 or 6)	0.019533	0.113402
	5alpha-androstan-3beta,17alpha-diol disulfate	-0.16422	0.112489
	bilirubin (E,Z or Z,E)	-0.04826	0.111983
	2-oleoylglycerol (18:1)	-0.06342	0.108827
	2-arachidonoyl-GPC (20:4)	-0.02799	0.106555
	N-acetyl-isoputreanine	-0.02637	0.105406
	epiandrosterone sulfate	0.05104	0.105045
	adrenate (22:4n6)	0.034315	0.104873
	cortisol	-0.02407	0.103978
	sphingomyelin (d18:2/23:0, d18:1/23:1, d17:1/24:1)	-0.01521	0.103283
	o-cresol sulfate	-0.10026	0.103158
	2-hydroxyphenylacetate	0.037377	0.103022
	gamma-glutamylisoleucine	-0.04408	0.102728
	2-hydroxyadipate	0.056997	0.096852
	isovalerylcarnitine	-0.02587	0.095159
	myristate (14:0)	-0.02854	0.094647
	4-androsten-3alpha,17alpha-diol monosulfate (2)	-0.07332	0.089742
	S-methylcysteine	-0.02609	0.089716
	X - 18901	0.066481	0.089644
	glucose	-0.02052	0.089556
	2-docosahexaenoyl-GPE (22:6)	0.044974	0.088643
	1-eicosapentaenoyl-GPE (20:5)	-0.04013	0.088095
	2-palmitoleoyl-GPC (16:1)	0.042474	0.087266
	5-methylthioadenosine (MTA)	0.022362	0.086966
	1,2-dimyristoyl-GPC (14:0/14:0)	-0.05358	0.086827
	X - 12100	0.028349	0.085889
	X - 15486	-0.03202	0.083439
	4-imidazoleacetate	0.030083	0.082973
	ethyl glucuronide	0.327055	0.082519
	X - 12740	0.103576	0.08064
	1-myristoylglycerol (14:0)	0.047196	0.078958
	5-methylthioribose*	0.013707	0.075212
	X - 17325	-0.05231	0.074324
	X - 23644	0.094508	0.071996
	docosadienoate (22:2n6)	0.020328	0.071667
	theobromine	0.042276	0.069889
	X - 12013	0.108087	0.069691
	1-methylhistidine	0.02153	0.069261
	3-aminoisobutyrate	0.020722	0.068729
	1-dihomo-linolenoyl-GPC (20:3n3 or 6)	0.014983	0.068254
	1-palmitoleoyl-2-oleoyl-glycerol (16:1/18:1)	-0.03755	0.067592
	X - 23026	0.019299	0.067228
	7-methylguanine	0.008963	0.066398
	glucuronate	0.020816	0.066189
	3-methylglutarylcarnitine (1)	0.028925	0.065343
	desmethylnaproxen	0.333823	0.065224
	ranitidine	0.333823	0.065224
	trans-urocanate	0.018664	0.064845
	pyroglutamylleucine	0.032905	0.063826
	1-palmitoleoyl-2-linoleoyl-GPC (16:1/18:2)	0.014472	0.062201
	p-cresol sulfate	-0.02933	0.061041
	eicosenoate (20:1)	-0.02048	0.060284
	inosine	0.043557	0.059691
	octanoylcarnitine	0.028705	0.059328
	X - 12847	-0.05385	0.059051
	glutamine	-0.00575	0.058644
	urea	-0.01348	0.057415
	1-stearoyl-GPI (18:0)	-0.01601	0.05737
	1-palmitoyl-2-adrenoyl-GPC (16:0/22:4)	-0.01608	0.056584
	sucrose	-0.08371	0.055853
	1-palmitoyl-2-linoleoyl-glycerol (16:0/18:2)	0.027325	0.055683
	X - 12822	0.025131	0.055283
	tridecenedioate (C13:1-DC)	0.017652	0.055117
	guanidinosuccinate	-0.04036	0.053754
	X - 24242	-0.01586	0.053265
	trimethylamine N-oxide	-0.03672	0.052975
	4-androsten-3beta,17beta-diol monosulfate (2)	0.036054	0.052741
	3-hydroxyisobutyrate	0.014049	0.05267
	2-stearoyl-GPI (18:0)	0.016551	0.051675
	N6-carbamoylthreonyladenosine	0.016595	0.051655
	pyroglutamine	-0.02519	0.051568
	glu-gly-asn-val*	-0.02991	0.051349
	4-methylcatechol sulfate	-0.02711	0.051271
	gamma-glutamylleucine	-0.01754	0.050526
	androsterone sulfate	0.0273	0.050445
	X - 24309	-0.01611	0.050439
	leucylphenylalanine/isoleucylphenylalanine	0.048329	0.050412
	1-palmitoyl-2-arachidonoyl-GPC (16:0/20:4)	0.0083	0.048633
	2-arachidonoylglycerol (20:4)	0.021367	0.046034
	X - 11843	-0.06765	0.045902
	guanosine	-0.0376	0.045534
	pentose acid	0.029703	0.043254
	1-stearoyl-2-arachidonoyl-GPI (18:0/20:4)	0.007145	0.042853
	2-palmitoyl-GPC (16:0)	0.010162	0.042841
	X - 21339	0.021541	0.040976
	2-aminophenol sulfate	-0.02353	0.040493
	atenolol	0.06464	0.040413
	stachydrine	0.032142	0.038718
	fibrinopeptide A (3-16)*	0.02338	0.038699
	cystathionine	0.024605	0.037583
	X - 24125	0.017695	0.037439
	decanoylcarnitine	0.018146	0.037387
	1-stearoyl-2-docosahexaenoyl-GPE (18:0/22:6)	-0.01161	0.03598
	3-bromo-5-chloro-2,6-dihydroxybenzoic acid	0.011961	0.034891
	cyclo(leu-pro)	-0.01759	0.034102
	indoleacetate	-0.01339	0.031345
	1-docosapentaenoyl-GPC (22:5n6)	0.01307	0.030939
	perfluorooctanoate (PFOA)	0.012332	0.030783
	1-linoleoylglycerol (18:2)	-0.01238	0.029566
	1-myristoyl-2-palmitoleoyl-GPC (14:0/16:1)	0.013613	0.02941
	1-palmitoleoyl-GPC (16:1)	-0.00611	0.028534
	arabitol/xylitol	-0.00622	0.025098
	glutamate	-0.00647	0.023729
	X - 12127	0.006201	0.022992
	gamma-glutamylalanine	0.010895	0.022724
	pyroglutamylphenylalanine	-0.01832	0.022543
	X - 18899	0.01767	0.022024
	ibuprofen	-0.05163	0.021667
	X - 11299	0.020363	0.021495
	1-oleoyl-GPI (18:1)	-0.00722	0.020732
	methyl indole-3-acetate	-0.01039	0.020611
	2-aminobutyrate	-0.00391	0.020569
	1-arachidonylglycerol (20:4)	0.006712	0.020324
	X - 17690	-0.02791	0.020301
	prolylglycine	0.010467	0.01957
	N-delta-acetylornithine	0.00814	0.019222
	alpha-glutamylglutamate	-0.03326	0.019082
	fibrinopeptide B (1-12)*	0.007658	0.01759
	bilirubin (Z,Z)	0.007502	0.017303
	7-methylurate	-0.01918	0.01607
	4-androsten-3beta,17beta-diol disulfate (1)	0.011535	0.01379
	10-heptadecenoate (17:1n7)	0.004791	0.013178
	fructose	0.003171	0.011035
	andro steroid monosulfate (1)	0.009385	0.010558
	gluconate	0.003888	0.010494
	3-hydroxyhippurate	0.009033	0.010103
	palmitate (16:0)	-0.00158	0.008746
	N-acetylglycine	0.002773	0.008138
	1-palmitoyl-2-docosahexaenoyl-GPE (16:0/22:6)	0.002335	0.007508
	N-acetylcarnosine	0.002051	0.007378
	glycine conjugate of C10H14O2 (1)	0.003243	0.007136
	2-hydroxyibuprofen	0.020287	0.006431
	3-(3-hydroxyphenyl)propionate	0.00651	0.006312
	dihomo-linoleate (20:2n6)	-0.00186	0.005586
	maleate	0.002196	0.002013
	phenyllactate (PLA)	0.000456	0.001241
	X - 12026	-0.0002	0.000565
	dihydroferulic acid	0.000618	0.00047
	Figure 2e
	amino acid	non-T2D	T2D	n-Lactoyl amino acid	non-T2D	T2D
	phenylalanine	0.97	0.98	N-lactoyl phenylalanine	1.82	1.84
	tyrosine	0.94	0.98	N-lactoyl tyrosine	1.75	1.96
	isoleucine	1.1	1.07	N-lactoyl isoleucine	2.38	2.44
	valine	1.01	1.05	N-lactoyl valine	2.06	1.77
	leucine	1.1	1.09	N-lactoyl leucine	2.24	1.77
	Figure 2f
	pre-metformin	1.5h before C_max	C_max	2h post Cmax	36h
	1	2.10111	2.40182	1.59396	1.71738
	1	2.20515	3.59052	3.10282	1.26427
	1	2.44536	1.39377	1.17668	1.35463
	1	1.15261	1.71822	1.35099	0.557678
	1	1.48026	1.31455	0.987161	0.652749
	1	1.06861	1.41166	0.825798	1.22627
	1	1.12768	0.976415	2.0515	1.5232
	1	1.95513	3.00004	2.71578	2.99922
	1	1.02177	1.38752	1.16678	1.03166
	1	0.967115	0.983738	0.7195	1.09287
	1	2.93636	3.35905	2.08116	1.91482
	1	1.05144	1.44778	0.944312	2.91504
	1	1.78534	1.39844	0.95192	1.9667
	1	2.7331	4.29682	4.8769	6.07089
	1	1.87244	2.50148	3.62528	1.3947
	1	1.00263	2.15567	1.52082	1.36925
	1	2.67343	2.46282	1.8036	1.68392
	1	1.60399	1.03667	1.23828	1.33868
	1	1.79365	1.6571	1.1457	1.59938
	1	2.02612	2.54108	2.11216	1.00212
	1	2.8237	2.85608	1.97169	1.59598
	1	1.90731	2.1223	1.47025	0.758275
	1	2.52518	3.87024	2.19316	2.31506
	1	2.39493	2.15385	1.23226	0.449736
	1	1.28628	1.80831	1.82624	0.839689
	1	0.984689	0.708574	0.985711	1.4212

## Sheet: Sheet2
Db- met-	Db+ met-	Db- met-	Db+ met+	Db+ met-	Db+ met-	Db+ met-	Db+ met+
0.403227	5.18236	0.841712	2.31583	0.512206	0.553111	0.557155	10.9632
0.420228	0.602884	0.998146	7.35763	0.553111	0.928336	0.980906	3.72929
0.488857	9.20707	0.99822	7.5944	0.756146	2.01342	1.48493	7.6539
0.619016	2.10823	0.998279	3.37957	0.863923	1.27522	1.49875	6.38491
0.620348	0.863923	1.04225	1.18382	0.968076	2.24706	1.52094	2.85063
0.728482	0.632493	1.24564	6.04696	1.01981	0.557155	1.52996	8.9223
0.851255	1.62312	1.26353	3.15536	1.23564	1.90843	1.57285	5.2152
0.905867	1.92119	1.26691	3.95079	1.24125	1.34842	1.62312	2.22983
0.912039	2.35049	1.32741	3.70713	1.24619	1.48493	1.62638	8.22655
1.02163	1.57285	1.37354	1.9257	1.29737	2.54456	1.73667	8.79232
1.03546	1.49875	1.38868	1.92303	1.3121	2.27664	1.7917	8.24128
1.0599	2.28309	1.46232	4.45867	1.59701	2.90555	1.80085	1.8928
1.1254	1.5436	1.55267	7.08923	1.64615	2.20371	2.1743	5.07116
1.1893	1.7917	1.5926	1.99178	1.67773	2.19555	2.21708	1.04314
1.23696	1.6901	1.72403	1.82715	1.74784	3.35672	2.24706	3.30579
1.24274	1.13342	1.77039	2.97715	1.88852	2.23716	2.27664	4.19012
1.31221	1.25673	2.82856	7.80078	1.90843	2.33919	2.31134	1.98984
1.34474	3.32925	2.99674	3.94797	2.01342	2.49833	2.38274	19.7517
1.39029	2.1455	3.20386	2.14047	2.10823	1.62435	2.49595	3.36373
1.43907	1.29737	3.51192	3.16929	2.1455	2.2414	3.8854	3.38734
1.52897	3.8854			2.19555	2.21574
1.5549	1.02303			2.28309	2.26405
1.59416	1.52996			2.7511	2.14904
1.65622	1.36363			2.90555	5.58731
1.69039	2.7511			2.92345	1.91808
1.81587	1.17051			3.13743	2.31134
1.82356	4.04563			3.18875	1.98344
1.83042	2.70596			3.79586	3.18875
2.02839	1.80085			3.87741	1.74784
2.28476	1.88852			4.04563	2.09482
2.29776	0.486453			5.18236	8.14615
2.58737	2.14021			9.20707	11.4775
3.64636	1.24125
3.78325	1.62638
3.9615	2.79714
4.46854	1.64615
