# Supplementary material for: Metformin and feeding increase levels of the appetite-suppressing metabolite Lac-Phe in humans
Source: Nat Metab. 2024 Mar 18;6(4):651–8. doi: 10.1038/s42255-024-01018-7 (PMC11052712; doi:10.1038/s42255-024-01018-7)
Supplement: Supplementary file 5 — Statistical source data. [file 42255_2024_1018_MOESM5_ESM.xlsx]

## Sheet: Sheet1
	Figure 3a
	Fasted	Non Fasted
	2.70456	8.22655
	7.17334	6.81559
	6.43354	7.94459
	3.16929	3.38389
	8.81509	4.78688
	2.43317	7.5944
	3.72157	13.0848
	3.98379	7.35763
	1.8928	20.1256
	3.94797	4.45867
	1.99178	2.22983
	3.35135	2.97715
	1.04314	1.9257
	1.92303	9.36365
	2.31583	4.19012
	8.9223	3.70713
	18.6768	7.08923
	3.95079	3.37957
	3.30579	6.38491
	0.83737	5.2152
	1.82715	6.02949
	1.18382	6.03334
	5.81193	1.98984
	3.16806	3.72929
	2.14101	7.32279
	3.50334
	2.65782
	2.14047
	3.38734
	2.93003
	6.04696
	5.34271
	10.6417
	Figure 3b
	Fasted	Non Fasted
	1.36363	2.70596
	1.02303	2.49833
	1.24125	2.92345
	1.34842	0.486453
	1.62638	1.5436
	1.92119	4.12886
	1.91808	0.557155
	0.602884	2.24706
	1.84463	3.18875
	0.863923	1.98344
	1.27522	1.3121
	1.6901	2.27664
	4.77236	2.90555
	1.13342	5.58731
	2.49595	1.57285
	2.79714	1.67773
	1.62312	2.19555
	1.17051	2.31134
	1.24619	2.1455
	1.01981	2.2414
	0.632493
	0.512206
	0.928336
	3.32925
	1.88852
	2.23716
	1.64615
	2.20371
	2.7511
	2.14904
	1.23564
	1.90843
	2.33919
	1.49875
	2.21574
	1.7917
	2.14021
	3.8854
	1.25673
	0.980906
	1.62435
	2.26405
	1.29737
	2.54456
	1.74784
	Figure 3c
	NonT2D		PreT2D		T2D
	Pre	Post	Pre	Post	Pre	Post
	0.165507	1.22406	0.80991	2.18777	1.72518	3.96087
	0.757808	2.43858	0.530749	2.64024	1.0514	2.2508
	0.299914	1.18468	0.681232	2.11319	0.579723	2.15406
	0.422209	0.997592	1.02823	2.44546	0.966176	2.34305
	0.637442	1.50852	0.914482	2.44686	0.751824	2.90894
	0.337323	2.03502	0.383158	1.70474	1.05856	2.50056
	0.55853	2.19613	0.51534	0.894256	0.657719	1.81804
	0.443243	1.2081	0.862811	1.78461	0.847421	2.10604
	0.23586	0.928845	0.845823	2.20014	0.783167	2.27164
	0.245485	0.854891	0.811889	1.75788	1.00681	1.68433
	0.292692	1.52042	0.863933	2.1243	0.873749	2.25088
	0.461317	1.6282	0.633837	2.66689	0.940986	2.67906
	0.353823	1.72619	0.479732	2.16624	0.632323	2.62349
	0.542099	0.85519	0.978952	2.59951	1.43856	3.13123
	0.902722	1.79391	0.991337	2.50396	0.847459	2.54604
	0.355799	2.02141	0.442751	2.08611	0.78254	2.64156
	0.484384	2.21071	0.557006	1.34268	0.95243	2.52899
	0.29514	1.41882	0.829915	1.82733	0.815138	1.63064
	0.271285	0.993996	0.740323	2.26842	0.469646	1.72302
	0.208941	0.682552	0.805174	1.82655	1.01566	2.07051
	0.421007	1.70914	0.964362	1.97884	1.52376	3.48332
	1.19037	2.85201	0.491634	3.1367	1.23763	2.4352
	0.115826	1.57627	0.576531	1.66577	0.534094	1.55079
	0.476259	0.899066	0.763448	2.29919	1.30018	2.49018
	0.696917	2.06198	0.901573	2.39354	0.922719	2.24885
	0.28316	1.91813	0.410609	2.22262	0.706024	2.57577
	0.391691	2.69388	0.839294	1.67458	0.877843	3.11068
	0.258305	0.974289	0.598401	1.81707	0.678805	1.15203
	0.211255	1.02408	1.19283	2.51082	1.07299	2.41407
	0.389749	0.878537	0.844636	1.58465	1.00241	1.85341
	Figure 3d
	pre	Habitual	HFD
	1	2.51623	3.3367
	1	0.964778	4.30293
	1	1.14472	1.19065
	1	6.87853	1.20056
	1	2.53112	1.96282
	1	1.20058	1.90775
	1	5.92154	3.22646
	1	2.56084	2.24604
	1	2.99336	3.39813
	1	1.30784	3.13887
	1	2.70015	1.62841
	1	2.24644	1.82076
	1	2.6857	2.72944
	1	2.51447	2.98785
	1	3.30076	3.35971
	1	3.8836	2.11422
	1	1.5335	4.51135
	1	1.3718	1.74603
	1	1.06447	1.99807
	1	1.21166	2.16956
	1	2.42245	2.01322
	1	2.46576	4.08503
	1	4.17334	2.90402
	1	3.3914	2.16791
	1		2.24323
	1		1.3066
	1		2.71951
	1		2.66355
	1		2.27354
	1		1.8452
	1		2.84067
	1		3.33293
	1		2.26143
	1		2.11702
	1		2.19615
	1		2.7654
	1		2.07674
	1		1.80262
	1		5.68082
	1		2.97742
	1		3.85713
	1		2.43697
	1		3.87601
	1		2.75291
	1		2.61103
	1		2.29926
	1		3.69553
	1		2.50551
	1
	1
	1
	1
	1
	1
	1
	1
	1
	1
	1
	1
	1
	1
	1
	1
	1
	1
	1
	1
	1
	1
	1
	1
	Figure 3f
	TREATMENT	0min	30min	60min	90min	120min
	DATES VARIETY 1	1	1.60579	2.40595	2.69997	2.61179
	DATES VARIETY 1	1	1.71294	2.9212	4.323	3.60301
	DATES VARIETY 1	1	2.00536	2.47819	3.1753	2.68776
	DATES VARIETY 1	1	2.19071	3.25101	2.73312	1.71495
	DATES VARIETY 1	1	2.03851	3.8915	4.61491	3.51895
	DATES VARIETY 1	1	1.52591	2.28959	2.36607	2.49143
	DATES VARIETY 1	1	1.66717	2.68997	3.24561	3.26165
	DATES VARIETY 1	1	1.88656	2.79973	3.81361	3.42636
	DATES VARIETY 1	1	2.14161	3.81772	2.9162	3.4171
	DATES VARIETY 1	1	3.57395	5.34834	5.47562	4.5343
	DATES VARIETY 1	1	1.21501	1.60496	1.95502	1.53621
	DATES VARIETY 1	1	1.66284	2.47854	2.73766	2.06403
	DATES VARIETY 1	1	2.3751	4.3705	3.40298	2.34181
	DATES VARIETY 1	1	2.29812	4.36428	4.9647	4.55701
	DATES VARIETY 1	1	1.4574	2.88579	3.15654	2.61321
	DATES VARIETY 1	1	1.48361	4.23421	3.17586	2.7442
	DATES VARIETY 1	1	1.05614	2.50475	2.36004	1.72559
	DATES VARIETY 1	1	2.0846	3.84548	4.2941	4.5168
	DATES VARIETY 1	1	3.05781	4.40537	3.0756	1.68552
	DATES VARIETY 1	1	1.47513	2.15896	1.69029	1.46494
	DATES VARIETY 1	1	1.18196	1.5272	1.80861	1.497
	DATES VARIETY 2	1	1.65156	2.68551	2.98377	3.20641
	DATES VARIETY 2	1	1.51082	3.04352	3.65263	3.17141
	DATES VARIETY 2	1	1.49253	1.5428	1.70966	1.81147
	DATES VARIETY 2	1	2.2667	3.45963	2.18573	1.64801
	DATES VARIETY 2	1	2.2186	4.08372	3.93324	3.32613
	DATES VARIETY 2	1	1.45177	2.29614	2.12258	2.31817
	DATES VARIETY 2	1	2.01636	3.24414	2.84808	3.2364
	DATES VARIETY 2	1	1.65868	2.7741	2.99874	2.23769
	DATES VARIETY 2	1	1.83927	3.16086	4.32186	3.43434
	DATES VARIETY 2	1	1.79371	3.87711	4.28478	3.85138
	DATES VARIETY 2	1	1.7231	2.37605	2.21689	2.05172
	DATES VARIETY 2	1	1.48139	2.60546	2.44665	2.32357
	DATES VARIETY 2	1	2.11712	3.92978	3.87387	3.49391
	DATES VARIETY 2	1	1.91326	2.79823	2.5301	2.16985
	DATES VARIETY 2	1	0.951358	1.41061	2.39803	2.63756
	DATES VARIETY 2	1	2.20952	3.80147	3.35385	4.37253
	DATES VARIETY 2	1	2.03194	2.7881	4.63814	3.9622
	DATES VARIETY 2	1	3.14629	5.39897	6.9897	4.70249
	DATES VARIETY 2	1	1.16577	2.28387	1.9557	1.83108
	DATES VARIETY 2	1	1.82255	3.11443	2.79449	2.61857
	OGTT	1	1.38059	1.36138	1.34966	1.525
	OGTT	1	1.20518	1.31767	1.261	1.44383
	OGTT	1	0.774251	0.981475	1.05564	0.968926
	OGTT	1	0.923077	1.40637	1.38254	1.17042
	OGTT	1	1.00491	1.09073	1.14851	1.30974
	OGTT	1	0.991948	1.00018	1.33029	1.54786
	OGTT	1	1.50402	1.21949	1.62481	1.88774
	OGTT	1	0.91468	0.965313	0.984711	1.30215
	OGTT	1	1.13276	1.49843	1.48438	1.07641
	OGTT	1	0.952567	0.973981	1.92563	1.61524
	OGTT	1	1.13333	1.29558	1.06722	1.0111
	OGTT	1	0.954268	1.36585	1.40909	1.28797
	OGTT	1	1.18505	1.39049	1.47682	1.80855
	OGTT	1	0.806808	1.08924	1.12144	0.978289
	OGTT	1	1.20373	1.18364	1.19393	1.0165
	OGTT	1	1	1.56355	1.93605	1.79217
	OGTT	1	1.06646	1.19257	1.09477	1.05187
	OGTT	1	0.966774	1.1648	1.34156	1.45738
	OGTT	1	1.31157	1.44133	1.66172	1.81306
	OGTT	1	1.09148	1.37205	1.42482	1.24635
	OGTT	1	0.963864	1.27129	1.55675	1.57599
