# Supplementary material for: Metformin and feeding increase levels of the appetite-suppressing metabolite Lac-Phe in humans
Source: Nat Metab. 2024 Mar 18;6(4):651–8. doi: 10.1038/s42255-024-01018-7 (PMC11052712; doi:10.1038/s42255-024-01018-7)
Supplement: Supplementary file 6 — Statistical source data. [file 42255_2024_1018_MOESM6_ESM.xlsx]

## Sheet: Sheet1
	Extended Figure 1
	Subject name	Group	-0.5HR	+23HR POST INFUSION
	HD1	High-Dose	0.9325	0.7893
	HD2	High-Dose	1.6282	0.859
	HD3	High-Dose	0.8601	0.8471
	HD4	High-Dose	1.3834	0.973
	HD5	High-Dose	1.3236	0.5931
	HD6	High-Dose	1.5283	0.6887
	HD7	High-Dose	1.0072	0.4814
	HD8	High-Dose	1.1247	0.8061
	HD9	High-Dose	1.375	0.8679
	LD1	Low-Dose	0.7698	0.5417
	LD10	Low-Dose	2.2179	1.2767
	LD11	Low-Dose	1.8254	0.8143
	LD12	Low-Dose	1.1737	0.4814
	LD2	Low-Dose	1.2653	0.7849
	LD3	Low-Dose	0.6752	0.6182
	LD4	Low-Dose	1.0601	0.7124
	LD5	Low-Dose	1.6746	0.6716
	LD6	Low-Dose	0.7101	0.4814
	LD7	Low-Dose	0.993	0.4814
	LD8	Low-Dose	1.0221	0.722
	LD9	Low-Dose	1.098	0.7596
	Placebo1	Placebo	3.4549	3.3764
	Placebo10	Placebo	1.135	1.5215
	Placebo2	Placebo	1.442	1.9189
	Placebo3	Placebo	1	1.2906
	Placebo6	Placebo	1.3397	1.6868
	Placebo7	Placebo	1.3731	1.6699
	Placebo8	Placebo	0.7458	0.6351
	Placebo9	Placebo	1.0512	1.2502
