# Supplementary material for: Metformin and feeding increase levels of the appetite-suppressing metabolite Lac-Phe in humans
Source: Nat Metab. 2024 Mar 18;6(4):651–8. doi: 10.1038/s42255-024-01018-7 (PMC11052712; doi:10.1038/s42255-024-01018-7)
Supplement: Supplementary file 7 — Statistical source data. [file 42255_2024_1018_MOESM7_ESM.xlsx]

## Sheet: Sheet1
	Extended Figure 2
	SUBJECT	Pre_or_Post	Health	D2	D14	D28
	101	Pre	Healthy	0.292692	0.165507	0.421007
	102	Pre	Healthy	0.461317	0.757808	1.19037
	103	Pre	Healthy	0.353823	0.299914	0.115826
	104	Pre	Healthy	0.542099	0.422209	0.476259
	105	Pre	Healthy	0.902722	0.637442	0.696917
	106	Pre	Healthy	0.355799	0.337323	0.28316
	107	Pre	Healthy	0.484384	0.55853	0.391691
	108	Pre	Healthy	0.29514	0.443243	0.258305
	109	Pre	Healthy	0.271285	0.23586	0.211255
	110	Pre	Healthy	0.208941	0.245485	0.389749
	210	Pre	prediabetic	0.805174	0.811889	0.844636
	209	Pre	prediabetic	0.740323	0.845823	1.19283
	208	Pre	prediabetic	0.829915	0.862811	0.598401
	207	Pre	prediabetic	0.557006	0.51534	0.839294
	206	Pre	prediabetic	0.442751	0.383158	0.410609
	205	Pre	prediabetic	0.991337	0.914482	0.901573
	204	Pre	prediabetic	0.978952	1.02823	0.763448
	203	Pre	prediabetic	0.479732	0.681232	0.576531
	202	Pre	prediabetic	0.633837	0.530749	0.491634
	201	Pre	prediabetic	0.863933	0.80991	0.964362
	301	Pre	diabetic	0.873749	1.72518	1.52376
	302	Pre	diabetic	0.940986	1.0514	1.23763
	303	Pre	diabetic	0.632323	0.579723	0.534094
	304	Pre	diabetic	1.43856	0.966176	1.30018
	305	Pre	diabetic	0.847459	0.751824	0.922719
	306	Pre	diabetic	0.78254	1.05856	0.706024
	307	Pre	diabetic	0.95243	0.657719	0.877843
	308	Pre	diabetic	0.815138	0.847421	0.678805
	309	Pre	diabetic	0.469646	0.783167	1.07299
	310	Pre	diabetic	1.01566	1.00681	1.00241
	101	Post	Healthy	1.52042	1.22406	1.70914
	102	Post	Healthy	1.6282	2.43858	2.85201
	103	Post	Healthy	1.72619	1.18468	1.57627
	104	Post	Healthy	0.85519	0.997592	0.899066
	105	Post	Healthy	1.79391	1.50852	2.06198
	106	Post	Healthy	2.02141	2.03502	1.91813
	107	Post	Healthy	2.21071	2.19613	2.69388
	108	Post	Healthy	1.41882	1.2081	0.974289
	109	Post	Healthy	0.993996	0.928845	1.02408
	110	Post	Healthy	0.682552	0.854891	0.878537
	210	Post	prediabetic	1.82655	1.75788	1.58465
	209	Post	prediabetic	2.26842	2.20014	2.51082
	208	Post	prediabetic	1.82733	1.78461	1.81707
	207	Post	prediabetic	1.34268	0.894256	1.67458
	206	Post	prediabetic	2.08611	1.70474	2.22262
	205	Post	prediabetic	2.50396	2.44686	2.39354
	204	Post	prediabetic	2.59951	2.44546	2.29919
	203	Post	prediabetic	2.16624	2.11319	1.66577
	202	Post	prediabetic	2.66689	2.64024	3.1367
	201	Post	prediabetic	2.1243	2.18777	1.97884
	301	Post	diabetic	2.25088	3.96087	3.48332
	302	Post	diabetic	2.67906	2.2508	2.4352
	303	Post	diabetic	2.62349	2.15406	1.55079
	304	Post	diabetic	3.13123	2.34305	2.49018
	305	Post	diabetic	2.54604	2.90894	2.24885
	306	Post	diabetic	2.64156	2.50056	2.57577
	307	Post	diabetic	2.52899	1.81804	3.11068
	308	Post	diabetic	1.63064	2.10604	1.15203
	309	Post	diabetic	1.72302	2.27164	2.41407
	310	Post	diabetic	2.07051	1.68433	1.85341
